# Supplementary material for: Cyclin-Dependent Kinase Inhibitors KRP1 and KRP2 Are Involved in Grain Filling and Seed Germination in Rice (Oryza sativa L.)
Source: Int J Mol Sci. 2019 Dec 30;21(1):245. doi: 10.3390/ijms21010245 (PMC6981537; doi:10.3390/ijms21010245)
Supplement: Supplementary file 1 [file ijms-21-00245-s001.zip › Table S1.xlsx]

## Sheet: Sheet1
Table S1. Sequences of primers used in this study.
Name	Gene ID	Primer sequence (5' to 3')	Usage
Ubi-qRT-F	GenBank accession No.AF184280	GCTCCGTGGCGGTATCAT	qRT-PCR
Ubi-qRT-R		CGGCAGTTGACAGCCCTAG
KRP1-qRT-F	LOC_ Os02g52480	CGCGAGAGGAGAGAAACAAC
KRP1-qRT-R		GTTGCCGCAGAAGGTAGTG
KRP1-U3-F		GGCAAGTACATGAGGAAGTTCAG	Crispr-cas9 mutation
KRP1-U3-R		AAACCTGAACTTCCTCATGTACT
KRP2-U6a-F		GCCGGGAAGAAGAAGAAGCGCGA
KRP2-U6a-R		AAACTCGCGCTTCTTCTTCTTCC
KRP1-KpnI-F		GGGGTACCATGGGCAAGTACATGAGGAAGTTCA	Over-expression
KRP1-BamHI-R		CGGGATCCTCAGCTTCGGCTGCTGACCACCGGA
CDKA;2-EcoRI-F	LOC_Os02g03060	CGGAATTCATGCCACAAGCCCAACCCAATTCAT	Yeast two-hybrid
CDKA;2-BamHI-R		CGGGATCCCTACGCCACTTCCAGGTCCTTGAAG
CDKF;3-EcoRI-F	LOC_Os03g63020	CGGAATTCATGGAAAGGTACAAAGTGATAAGGG
CDKF;3-SmaI-R		TCCCCCGGGTCAGAAGAAATTGACCTGCCGGATG
CDKE;1-EcoRI-F	LOC_Os10g42950	CGGAATTCATGGGGGACGGCCGCGTCGGAGGTG
CDKE;1-SmaI-R		TCCCCCGGGTCAGAACCGCCTCTTCTGTTGAGTA
CDKC;2-EcoRI-F	LOC_Os01g72790	CGGAATTCATGGCGGTGGCGGCGCCCGGCCAGC
CDKC;2-SmaI-R		TCCCCCGGGCTATTGCCAGTTTCCATACTGTTGT
KRP1-EcoRI-F		CGGAATTCATGGGCAAGTACATGAGGAAGTTCA
KRP1-BamHI-F		CGGGATCCTCAGCTTCGGCTGCTGACCACCGGA
05g33570-qRT-F		ATGGACACGGTGCTGAACCT	RNA-seq validation
05g33570-qRT-R		GAAACGGCGGTAGGAGTCGT
02g05890-qRT-F		GGACCTACCTCACCGCCATC
02g05890-qRT-R		TCCTCCACCGAACCGGAATG
03g28330-qRT-F		AGGGCGGTCTTCAGCGTATC
03g28330-qRT-R		GGTTTCACGCCTCTCCAGGT
06g37560-qRT-F		GGCTGGTTTACGGCTTTCGG
06g37560-qRT-R		CGAACGCCAGATCCTCCACT
01g72900-qRT-F		GGCACCACCACAAGAACGAC
01g72900-qRT-R		GCAAGCTGCTCCATGTGCTT
02g43970-qRT-F		CGACCTCCTCCTCGACCTCA
02g43970-qRT-R		CGCCGGAGATTAAGCCCACT
03g06350-qRT-F		CACGAGCTGCTCCTCTGCTA
03g06350-qRT-R		GCGCTGACGACGTACTTGTG
03g46770-qRT-F		TGGGTTTGGCTTCGTCACCT
03g46770-qRT-R		TCGAGCTCCTTGCCGTTCAT
06g48940-qRT-F		ATCATGAGACGGCCGTGGTG
06g48940-qRT-R		CTGCAGGCCACAGGAACAAC
04g59330-qRT-F		ACGACCAACTCGACGGTGAA
04g59330-qRT-R		CCGGGCCTGGTAGAACTTGT
01g18240-qRT-F		GCCCAATTCCCAATTTCC
01g18240-qRT-R		TTCCAACGTCCATGCTGTTA
03g04110-qRT-F		GACGACCCCACGAAATTG
03g04110-qRT-R		GATTGATGAACGGCACACAG
05g48390-qRT-F		TTTTACACAAGCCACCAAAGC
05g48390-qRT-R		TCACGAGCATGTCCAACAA
06g12310-qRT-F		GCCGACATCTTCCCTCCTA
06g12310-qRT-R		TCACGAACACAAGCAGGAAC
09g32080-qRT-F		AAGCAGATGCAGATGATGGA
09g32080-qRT-R		TCTCGTGGTTGTAGCAGAGC
05g06660-qRT-F		CAACCTCAAGGGGTTCATTG
05g06660-qRT-R		TCGTAAACTTGATCCGACACA
01g37690-qRT-F		CCGTCAGCTTCATCAGCAT
01g37690-qRT-R		CTACCCCAAGAGTGATGTCCA
03g63970-qRT-F		AGACCGGCGCCACTACTT
03g63970-qRT-R		AGTTGAGGCGCATGATGG
10g32680-qRT-F		AGTACATCAGGGGAGCTGACA
10g32680-qRT-R		TGCAGCATATTCACTTTCCCTA
06g01250-qRT-F		ACATCAAGGCCTTCGTCCT
06g01250-qRT-R		ATGCACTCCGGGTGGTTA
This is the end of this table
