# Supplementary material for: Cyclin-Dependent Kinase Inhibitors KRP1 and KRP2 Are Involved in Grain Filling and Seed Germination in Rice (Oryza sativa L.)
Source: Int J Mol Sci. 2019 Dec 30;21(1):245. doi: 10.3390/ijms21010245 (PMC6981537; doi:10.3390/ijms21010245)
Supplement: Supplementary file 1 [file ijms-21-00245-s001.zip › Table S2.xlsx]

## Sheet: Table S1
Table S2. Differentially expressed genes between wild-type and OxKRP1-3.
RAP_ID	MSU_ID	Gene annotation	Abbreviation	WT_FPKM	KRP1_FPKM	log2 (KRP1/WT)	Regulated	p_value	starch and storage protein related	TF (transcripton factor)	Epigenetic
Os02g0762400	LOC_Os02g52480	cyclin-dependent kinase inhibitor, putative, expressed	KRP1	35.6039	211.277	2.56903	up	9.52525e-07
Os01g0101200	LOC_Os01g01120	enolase-phosphatase E1, putative, expressed		60.7996	21.0426	-1.53075	down	0.00277343
Os01g0102300	LOC_Os01g01280	expressed protein	OsTLP27	150.349	46.3657	-1.69718	down	0.000893055
Os01g0106300	LOC_Os01g01650	isoflavone reductase homolog IRL, putative, expressed		0	20.2189	1.79769e+308	up	8.31552e-05
Os01g0106400	LOC_Os01g01660	isoflavone reductase, putative, expressed		1.9471	29.3525	3.91408	up	4.76773e-08
Os01g0110200	LOC_Os01g02010	expressed protein		0	5.1688	1.79769e+308	up	0.0017415
Os01g0111900	LOC_Os01g02150	sulfated surface glycoprotein 185 precursor, putative, expressed		8.42922	60.6724	2.84757	up	1.14637e-06
Os01g0115600	LOC_Os01g02560	Ser/Thr receptor-like kinase, putative, expressed		14.8923	3.34879	-2.15285	down	0.000212752
Os01g0118400	LOC_Os01g02900	glycosyltransferase, putative, expressed		3.42461	17.3677	2.34239	up	0.000175882
Os01g0124100	LOC_Os01g03330	BBTI3 - Bowman-Birk type bran trypsin inhibitor precursor, expressed		0.197916	1.84174	3.21811	up	0.00217407
Os01g0125550				2.48144	0.350998	-2.82165	down	0.00263166
Os01g0127600	LOC_Os01g03680	BBTI8 - Bowman-Birk type bran trypsin inhibitor precursor, expressed		0	8.94349	1.79769e+308	up	0.00112953
Os01g0132000	LOC_Os01g04050	BBTI12 - Bowman-Birk type bran trypsin inhibitor precursor, expressed		0.201201	16.3854	6.34763	up	1.30744e-08
Os01g0134500	LOC_Os01g04260	fatty acid hydroxylase, putative, expressed		2.44397	27.4053	3.48716	up	9.15809e-08
Os01g0134900	LOC_Os01g04300	glycosyl hydrolase family 10 protein, putative, expressed		0.0903848	2.75516	4.92991	up	4.64941e-07
Os01g0137232				8.31418	1.04722	-2.98901	down	0.000277068
Os01g0137950				1.79296	0.109221	-4.03702	down	0.000737515
Os01g0138400	LOC_Os01g04580	Ser/Thr protein kinase, putative, expressed		3.93816	0.7127	-2.46615	down	0.00211255
Os01g0140100	LOC_Os01g04710	aspartic proteinase, putative, expressed		0.117575	2.22498	4.24214	up	2.50144e-05
Os01g0142800	LOC_Os01g04950	peptide transporter PTR2, putative, expressed	OsPTR7#OsNPF8.1	26.3954	11.5678	-1.19017	down	0.0026768
Os01g0151500	LOC_Os01g05820	gamma-glutamyltranspeptidase 1 precursor, putative, expressed		0.653058	4.30588	2.72103	up	0.00145686
Os01g0151700	LOC_Os01g05840	oxidoreductase, short chain dehydrogenase/reductase family domain containing family, expressed		3.18455	13.851	2.12083	up	0.00102566
Os01g0155000	LOC_Os01g06220	gibberellin receptor GID1L2, putative, expressed		3.1547	0.169576	-4.2175	down	3.00248e-05
Os01g0159200	LOC_Os01g06580	fasciclin domain containing protein, expressed		0.0750692	4.233	5.81732	up	0.000174647
Os01g0167100				8.94649	2.60504	-1.78001	down	0.00188737
Os01g0170051				1.34518	11.4733	3.0924	up	9.60301e-06
Os01g0172600	LOC_Os01g07770	peroxidase precursor, putative		0.163468	3.09236	4.24162	up	0.000358554
Os01g0179800	LOC_Os01g08460	TMS membrane protein/tumour differentially expressed protein, putative, expressed		8.52212	46.4355	2.44595	up	9.56032e-06
Os01g0185200	LOC_Os01g09000	glutaminyl-tRNA synthetase, putative, expressed		144.217	55.5614	-1.37608	down	0.000739069
Os01g0186600	LOC_Os01g09190	expressed protein		11.6935	1.50896	-2.95408	down	0.000380776
Os01g0188900	LOC_Os01g09370	ankyrin repeat domain-containing protein 28, putative, expressed		70.2867	22.0371	-1.67332	down	0.00106111
Os01g0189100	LOC_Os01g09384	ankyrin repeat domain containing protein, putative, expressed		6.46553	1.34155	-2.26886	down	0.000416688
Os01g0189700	LOC_Os01g09410	expressed protein		28.1786	7.27693	-1.9532	down	7.36994e-09
Os01g0190400	LOC_Os01g09460	hexokinase, putative, expressed	OsHXK8	1.07734	0.145943	-2.884	down	0.00234214
Os01g0192550				0.0981081	2.50252	4.67287	up	6.8538e-05
Os01g0195400	LOC_Os01g09880	harpin-induced protein 1 domain containing protein, expressed		0.172209	16.4354	6.5765	up	1.68697e-10
Os01g0199400	LOC_Os01g10250	hydrolase, alpha/beta fold family domain containing protein, expressed		2.06382	8.21577	1.99308	up	0.000429006
Os01g0204000	LOC_Os01g10690	POLD3 - Putative DNA polymerase delta complex subunit, expressed		5.4517	1.36407	-1.99879	down	0.00129612
Os01g0207400	LOC_Os01g10950	peptide-N4-asparagine amidase A, putative, expressed		0.75072	5.50799	2.87518	up	0.00146983
Os01g0209500	LOC_Os01g11130	RNA recognition motif containing protein, putative, expressed		1.68537	0.222252	-2.92279	down	0.000516593
Os01g0212700	LOC_Os01g11460	zinc finger, C3HC4 type domain containing protein, expressed		0.267332	12.9699	5.60039	up	9.58747e-08
Os01g0214600	LOC_Os01g11620	GDSL-like lipase/acylhydrolase, putative, expressed		1.3866	94.3481	6.08837	up	0
Os01g0215000	LOC_Os01g11660	GDSL-like lipase/acylhydrolase, putative, expressed		1.21769	10.0609	3.04654	up	5.42528e-05
Os01g0218500	LOC_Os01g11940	osFTL1 FT-Like1 homologous to Flowering Locus T gene; contains Pfam profile PF01161: Phosphatidylethanolamine-binding protein, expressed		15.9865	0.654802	-4.60965	down	7.69669e-11			FLT705
Os01g0221000				5.91784	0.234345	-4.65837	down	7.30468e-05
Os01g0221100	LOC_Os01g12160	OsGH3.3 - Probable indole-3-acetic acid-amido synthetase, expressed	OsJAR2#OsGH3.3#OsGH3-3	3.85708	0.335296	-3.524	down	8.31862e-07
Os01g0221600	LOC_Os01g12210	aluminum-activated malate transporter, putative, expressed		1.23084	10.3035	3.06542	up	1.78764e-05
Os01g0222600				32.5605	5.85461	-2.47548	down	0.000341637
Os01g0225000	LOC_Os01g12520	mitochondrial carrier protein, putative, expressed		7.46882	0.959002	-2.96127	down	0.00073368
Os01g0233000	LOC_Os01g13210	salt stress root protein RS1, putative, expressed		329.056	76.1095	-2.11219	down	0.000121951
Os01g0235100	LOC_Os01g13390	expressed protein		6.32716	32.1912	2.34703	up	8.82559e-05
Os01g0238500	LOC_Os01g13690	ligA, putative, expressed		76.8951	250.149	1.70182	up	2.22038e-07
Os01g0246400	LOC_Os01g14410	early light-induced protein, chloroplast precursor, putative, expressed		121.165	346.362	1.5153	up	0.00351113
Os01g0249200	LOC_Os01g14670	Cupin domain containing protein, expressed		2.02427	78.1876	5.27147	up	7.03881e-14
Os01g0259200	LOC_Os01g15470	protein kinase, putative, expressed		38.28	18.2089	-1.07195	down	0.000517381
Os01g0262700	LOC_Os01g15790	expressed protein		32.8516	15.0664	-1.12462	down	0.00252563
Os01g0265100	LOC_Os01g16030	ADP-ribosylation factor, putative, expressed		0.37427	5.22612	3.80359	up	8.50826e-05
Os01g0266100	LOC_Os01g16120	zinc finger, C3HC4 type domain containing protein, expressed		0.0837617	3.84576	5.52083	up	0.000392821
Os01g0266800	LOC_Os01g16170	PQ loop repeat domain containing protein, expressed		2.52905	40.1057	3.98714	up	1.27632e-10
Os01g0270300	LOC_Os01g16450	peroxidase precursor, putative, expressed		0.282453	7.05811	4.6432	up	8.66319e-07
Os01g0270501				1.26448	25.822	4.35198	up	1.91706e-07
Os01g0281100	LOC_Os01g17396	expressed protein		2.21588	9.19243	2.05256	up	0.00299099
Os01g0281600	LOC_Os01g17470	plastocyanin-like domain containing protein, putative, expressed		0.395961	15.6473	5.30441	up	3.70718e-09
Os01g0282866				0.592864	8.71713	3.87808	up	3.05265e-06
Os01g0285300	LOC_Os01g18240	MYB family transcription factor, putative, expressed	MYB61	0.268705	14.0782	5.71129	up	2.32081e-12		MYB
Os01g0292200	LOC_Os01g18800	CAMK_KIN1/SNF1/Nim1_like.9 - CAMK includes calcium/calmodulin depedent protein kinases, expressed		36.4856	83.6365	1.19681	up	0.00132845
Os01g0294700	LOC_Os01g19020	peroxidase precursor, putative, expressed		1.65222	19.9359	3.59289	up	3.41431e-07
Os01g0296700	LOC_Os01g19220	beta-D-xylosidase, putative, expressed		0.205373	5.46534	4.73399	up	6.112e-07
Os01g0300900	LOC_Os01g19480	kelch motif family protein, putative, expressed		0.412466	2.24863	2.4467	up	0.000148028
Os01g0303600	LOC_Os01g19800	zinc finger, C3HC4 type, putative, expressed		0.348828	2.95015	3.0802	up	0.0024133
Os01g0306800	LOC_Os01g20110	expressed protein		129.438	41.76	-1.63207	down	0.0026271
Os01g0314800	LOC_Os01g21250	late embryogenesis abundant protein, putative		2.53188	216.214	6.41611	up	0
Os01g0322700				9.49771	1.16188	-3.03112	down	0.000212051
Os01g0323000	LOC_Os01g21960	serine/threonine-protein kinase, putative, expressed		0.0595666	2.75062	5.52911	up	7.17204e-09
Os01g0323600	LOC_Os01g22010	S-adenosylmethionine synthetase, putative, expressed		0.79956	4.92329	2.62234	up	0.00092045
Os01g0323775				19.8903	162.284	3.02839	up	1.32872e-08
Os01g0326000	LOC_Os01g22230	peroxidase precursor, putative, expressed		0.37935	4.15878	3.45456	up	1.97714e-05
Os01g0327100	LOC_Os01g22352	peroxidase precursor, putative, expressed		0.163656	1.72579	3.39852	up	0.00292918
Os01g0327400	LOC_Os01g22370	peroxidase precursor, putative, expressed		5.35862	21.2002	1.98414	up	0.00106823
Os01g0329075				0	5.56003	1.79769e+308	up	0.00120777
Os01g0329900	LOC_Os01g22640	GDSL-like lipase/acylhydrolase, putative, expressed		0.159859	9.34268	5.86897	up	7.88189e-10
Os01g0339500	LOC_Os01g23710	no apical meristem protein, putative, expressed		10.4139	0.362664	-4.84373	down	4.61445e-09
Os01g0339600				5.28287	0.907246	-2.54176	down	0.000489512
Os01g0341750				4.6906	0.802468	-2.54726	down	0.00105474
Os01g0357100	LOC_Os01g25484	ferredoxin--nitrite reductase, putative, expressed	PSR1	221.862	64.7076	-1.77765	down	3.77294e-06
Os01g0357900	LOC_Os01g25540	RALFL6 - Rapid ALkalinization Factor RALF family protein precursor, expressed		6.8981	29.4279	2.09292	up	0.00125665
Os01g0378100	LOC_Os01g28030	peroxidase precursor, putative, expressed		0.028933	0.535972	4.21137	up	0.00040191
Os01g0382000	LOC_Os01g28450	SCP-like extracellular protein, expressed	OsPR1b	7.03115	40.2453	2.51699	up	7.45795e-05
Os01g0382700	LOC_Os01g28540	stress regulated protein, putative, expressed		42.6273	16.0831	-1.40623	down	0.000182107
Os01g0382900	LOC_Os01g28580	expressed protein		7.02332	0.93408	-2.91054	down	0.000179161
Os01g0387133				2.24007	0.173665	-3.68917	down	0.00237894
Os01g0495701				7.24848	0.594117	-3.60886	down	1.16722e-05
Os01g0508000	LOC_Os01g32364	Os1bglu1 - beta-mannosidase/glucosidase homologue, expressed		2.66431	10.4988	1.97838	up	0.000987624
Os01g0508500	LOC_Os01g32460	expressed protein	RH2	5.12844	33.1878	2.69406	up	4.40446e-05
Os01g0511000	LOC_Os01g32770	DUF260 domain containing protein, putative, expressed		0.248116	2.06093	3.05421	up	0.00259075		LBD
Os01g0535900	LOC_Os01g35170	tRNA methyltransferase, putative, expressed		20.2852	6.39532	-1.66534	down	0.000461585
Os01g0543600	LOC_Os01g36294	cytochrome P450, putative, expressed		2.49695	0.0496997	-5.65078	down	3.16475e-09
Os01g0543800				10.4853	0.934746	-3.48764	down	5.39726e-06
Os01g0546400	LOC_Os01g36580	auxin-induced protein 5NG4, putative, expressed		0.671195	28.2368	5.3947	up	2.86764e-11
Os01g0557500	LOC_Os01g37690	sodium/calcium exchanger protein, putative, expressed	OsCAX1a	18.6418	53.5656	1.52277	up	0.00294954
Os01g0559750				8.13468	87.0064	3.41896	up	2.19733e-08
Os01g0566800	LOC_Os01g38610	helix-loop-helix DNA-binding domain containing protein, expressed		0.513033	7.22238	3.81535	up	1.54519e-05		bHLH
Os01g0583100	LOC_Os01g40094	protein phosphatase 2C, putative, expressed	OsABIL1	35.8992	116.719	1.70101	up	0.000951847
Os01g0583300	LOC_Os01g40120	expressed protein		0.458287	2.96484	2.69363	up	0.00208671
Os01g0584900	LOC_Os01g40260	OsWRKY77 - Superfamily of TFs having WRKY and zinc finger domains, expressed	OsWRKY77	4.49784	23.2482	2.36981	up	0.000189816		WRKY
Os01g0591000	LOC_Os01g40860	aldehyde dehydrogenase, putative, expressed	OsALDH2C4#ALDH1a,OsALDH2-1	8.40277	34.3931	2.03318	up	1.11096e-06
Os01g0594300	LOC_Os01g41120	retrotransposon protein, putative, Ty3-gypsy subclass, expressed		0.0249807	1.65019	6.04567	up	7.90473e-05
Os01g0606400				23.9848	7.96952	-1.58956	down	0.00278012
Os01g0607200	LOC_Os01g42234	amino acid permease family protein, putative, expressed		4.89189	0.291352	-4.06956	down	8.32257e-08
Os01g0607250				1.6458	0.127601	-3.68908	down	0.000812956
Os01g0608101				5.96418	0.612182	-3.28429	down	5.9481e-05
Os01g0609900	LOC_Os01g42410	pleiotropic drug resistance protein, putative, expressed		3.22362	0.782089	-2.04328	down	0.000118513
Os01g0612500	LOC_Os01g42690	OsPOP2 - Putative Prolyl Oligopeptidase homologue, expressed		0.337228	13.3587	5.30791	up	3.6709e-09
Os01g0613500	LOC_Os01g42780	cysteine proteinase EP-B 2 precursor, putative		8.74976	0.0576939	-7.24468	down	1.74266e-06
Os01g0614400				7.34443	1.11328	-2.72183	down	0.00150334
Os01g0621900	LOC_Os01g43370	CPuORF17 - conserved peptide uORF-containing transcript, expressed		18.0331	49.0328	1.4431	up	7.69413e-06
Os01g0625200	LOC_Os01g43580	kinesin motor domain containing protein, putative, expressed		0.282476	4.66152	4.0446	up	2.77238e-09
Os01g0627800	LOC_Os01g43740	cytochrome P450 72A1, putative, expressed		0.500025	2.7962	2.4834	up	0.00309961
Os01g0627916				4.01495	0.369027	-3.44359	down	9.73103e-05
Os01g0627933	LOC_Os01g43760	cytochrome P450 72A1, putative, expressed		35.8064	11.8794	-1.59176	down	0.00212955
Os01g0635200	LOC_Os01g44390	MYB family transcription factor, putative, expressed		115.569	28.3387	-2.0279	down	0.000263372
Os01g0642000	LOC_Os01g45460	serine esterase, putative, expressed		0.342808	3.70744	3.43495	up	0.000126819
Os01g0644000	LOC_Os01g45640	tat pathway signal sequence family protein, expressed		14.3741	0.847516	-4.08409	down	3.13933e-06
Os01g0645000	LOC_Os01g45730	zinc finger C-x8-C-x5-C-x3-H type family protein		0	3.00046	1.79769e+308	up	0.00326692		C3H
Os01g0645200	LOC_Os01g45750	bile acid sodium symporter family protein, putative, expressed		62.6127	152.096	1.28046	up	0.000166339
Os01g0647200	LOC_Os01g45914	expressed protein		69.7473	4.47192	-3.96317	down	3.62554e-12
Os01g0652800	LOC_Os01g46400	expressed protein		0.0708988	2.78045	5.29342	up	2.65332e-06
Os01g0660200	LOC_Os01g47070	glycosyl hydrolase, putative, expressed		22.5305	87.0108	1.94931	up	0.000191054
Os01g0663051				20.1145	1.8716	-3.42589	down	1.45174e-06
Os01g0664200	LOC_Os01g47470	serine/threonine-protein kinase, putative, expressed		0.274393	1.68104	2.61504	up	0.00100782
Os01g0666600	LOC_Os01g47630	expressed protein		5.79928	50.1227	3.11152	up	5.69072e-07
Os01g0668700				5.01724	0.496426	-3.33724	down	6.58369e-06
Os01g0668901				11.9839	2.86936	-2.06229	down	0.000346184
Os01g0681000	LOC_Os01g48874	wax synthase, putative, expressed		20.8264	5.76952	-1.85189	down	0.000985861
Os01g0686100	LOC_Os01g49219	expressed protein		27.1196	11.5394	-1.23276	down	0.000859317
Os01g0692400	LOC_Os01g49750	expressed protein		0	7.58102	1.79769e+308	up	0.00191018
Os01g0695700	LOC_Os01g50070	multidrug resistance protein 1, putative		10.2152	34.7938	1.76811	up	0.000567372
Os01g0697100	LOC_Os01g50200	UDP-glucoronosyl and UDP-glucosyl transferase domain containing protein, expressed		0.408633	6.29392	3.94508	up	9.44337e-06
Os01g0699100	LOC_Os01g50370	STE_MEKK_ste11_MAP3K.4 - STE kinases include homologs to sterile 7, sterile 11 and sterile 20 from yeast, expressed		0.0454424	1.2028	4.72621	up	0.00278806
Os01g0700000	LOC_Os01g50450	expressed protein		11.0765	28.2358	1.35003	up	0.000516516
Os01g0700100	LOC_Os01g50460	nodulin MtN3 family protein, putative, expressed		0.95477	9.35553	3.29259	up	8.71525e-05
Os01g0701900	LOC_Os01g50616	phosphatidylinositol transfer, putative, expressed		36.1975	4.416	-3.03508	down	3.87619e-08
Os01g0702000	LOC_Os01g50622	DNA-binding protein DSP1, putative, expressed		645.297	35.9386	-4.16636	down	6.27032e-12
Os01g0703300	LOC_Os01g50750	zinc finger, C3HC4 type domain containing protein, expressed		0.0723038	1.362	4.23551	up	0.000338942
Os01g0705750				0.0937527	1.56059	4.05709	up	0.00068546
Os01g0706850				5.21107	22.2255	2.09256	up	0.00317136
Os01g0715400	LOC_Os01g51754	alpha-amylase precursor, putative, expressed		22.0245	4.31349	-2.35218	down	2.28495e-08
Os01g0716200	LOC_Os01g51840	IQ calmodulin-binding motif family protein, putative, expressed		0.018753	3.07011	7.35503	up	0.00215398
Os01g0717700	LOC_Os01g52010	alliin lyase precursor, putative, expressed		148.043	43.1351	-1.77908	down	0.000651243
Os01g0720400	LOC_Os01g52230	phosphoethanolamine/phosphocholine phosphatase, putative, expressed		14.6391	54.5772	1.89847	up	0.000459857
Os01g0720500	LOC_Os01g52240	chlorophyll A-B binding protein, putative, expressed		213.678	776.832	1.86217	up	0.00158306
Os01g0733200	LOC_Os01g53220	HSF-type DNA-binding domain containing protein, expressed	OsHsfC1b	56.162	5.50496	-3.35079	down	6.52509e-08		HSF
Os01g0733500	LOC_Os01g53240	BURP domain containing protein, expressed		8.47484	40.9499	2.2726	up	4.87294e-05
Os01g0736551				0.0463394	0.569971	3.62058	up	0.000444773
Os01g0740400	LOC_Os01g53790	stress-induced protein, putative, expressed		0.177941	2.37473	3.73829	up	0.000789094
Os01g0740500	LOC_Os01g53800	glutamate carboxypeptidase 2, putative, expressed		14.8417	3.21642	-2.20613	down	0.000183118
Os01g0740600	LOC_Os01g53810	peptidase, putative, expressed		127.715	40.847	-1.64462	down	0.00282869
Os01g0740650				78.8928	21.108	-1.90211	down	0.000222981
Os01g0746400	LOC_Os01g54270	transposon protein, putative, unclassified	D10#OsCCD8	0.139919	1.76201	3.65457	up	0.00105385
Os01g0750000	LOC_Os01g54590	ras-related protein, putative, expressed		0.199074	2.0721	3.37972	up	0.00153122
Os01g0750300	LOC_Os01g54620	CESA4 - cellulose synthase, expressed	OsCesA4#Bc7#bc11	0.3417	20.1181	5.87962	up	3.33067e-15
Os01g0764900	LOC_Os01g55950	acetamidase, putative, expressed		173.877	56.9253	-1.61092	down	0.00264624
Os01g0765000	LOC_Os01g55974	deoxycytidylate deaminase, putative, expressed		7.37654	1.89187	-1.96313	down	0.0013033
Os01g0769700	LOC_Os01g56330	TKL_IRAK_CrRLK1L-1.5 - The CrRLK1L-1 subfamily has homology to the CrRLK1L homolog, expressed	FLR2#DRUS2	1.78259	10.8298	2.60296	up	2.01317e-05
Os01g0775500				7.32085	62.0612	3.08361	up	4.17693e-08
Os01g0777700	LOC_Os01g56980	histidine acid phosphatase, putative, expressed		17.6594	5.46242	-1.69283	down	0.00132547
Os01g0779100	LOC_Os01g57082	insulin-degrading enzyme, putative		16.7315	0	-1.79769e+308	down	2.76313e-05
Os01g0799500	LOC_Os01g58550	methyladenine glycosylase, putative, expressed		0	3.38184	1.79769e+308	up	0.00288246
Os01g0800500	LOC_Os01g58640	nucleotide pyrophosphatase/phosphodiesterase, putative, expressed		5.98347	33.4771	2.48412	up	5.14128e-06
Os01g0805900	LOC_Os01g59150	tubulin/FtsZ domain containing protein, putative, expressed		4.31391	28.9737	2.74768	up	2.84878e-06
Os01g0807900	LOC_Os01g59340	dihydropyrimidinase, putative, expressed		20.8037	6.84725	-1.60325	down	0.00150572
Os01g0808100	LOC_Os01g59350	transcription factor, putative, expressed	OsbZIP08	8.4642	1.46641	-2.52909	down	4.12376e-05		bZIP
Os01g0813000	LOC_Os01g59750	histidine triad family protein, putative, expressed		4.78055	1.14948	-2.05619	down	0.00181339
Os01g0813700	LOC_Os01g59819	Os1bglu2 - beta-glucosidase homologue, similar to G. max isohydroxyurate hydrolase, expressed		0.0980896	1.64546	4.06825	up	0.000218752
Os01g0814400	LOC_Os01g59900	expressed protein		15.4418	53.0603	1.78079	up	0.000520768
Os01g0823700	LOC_Os01g60850	expressed protein		4.82912	0.903716	-2.41782	down	0.000349535
Os01g0826900	LOC_Os01g61120	expressed protein		14.55	55.4565	1.93034	up	0.000176288
Os01g0829000	LOC_Os01g61320	thioredoxin, putative, expressed		49.5348	14.5329	-1.76912	down	0.000655962
Os01g0839200	LOC_Os01g62200	domain of unknown function DUF966 domain containing protein, expressed	OsDSR2	0.688616	4.76428	2.79049	up	0.00135383
Os01g0842400	LOC_Os01g62480	laccase precursor protein, putative, expressed		0	3.95285	1.79769e+308	up	0.00085532
Os01g0846400	LOC_Os01g62770	expressed protein		0.502928	6.90759	3.77976	up	1.80939e-07
Os01g0846700				1.01785	6.31347	2.63291	up	0.000254602
Os01g0846800	LOC_Os01g62810	regulator of chromosome condensation, putative, expressed		1.38606	12.0756	3.12303	up	0.000175398
Os01g0848700	LOC_Os01g62950	ras-related protein, putative, expressed		0.335654	8.50003	4.66242	up	7.40273e-08
Os01g0850700	LOC_Os01g63190	laccase precursor protein, putative, expressed		5.44368	1.44413	-1.91438	down	0.000944769
Os01g0852200	LOC_Os01g63290	transporter, major facilitator family, putative, expressed		27.6458	8.8865	-1.63737	down	9.55593e-05
Os01g0854000	LOC_Os01g63480	transferase family protein, putative, expressed		49.6238	16.8681	-1.55674	down	0.00272458
Os01g0855700				0.686694	0.0580106	-3.56528	down	0.00339723
Os01g0857650				0.0606617	1.32776	4.45207	up	0.000164037
Os01g0859200	LOC_Os01g63990	hydrolase, alpha/beta fold family protein, putative, expressed		31.1803	12.0015	-1.37742	down	1.16213e-05
Os01g0867400				4.48512	0.55896	-3.00433	down	0.00318949
Os01g0871800	LOC_Os01g65130	peptide transporter, putative, expressed		9.23104	1.73743	-2.40954	down	0.000135381
Os01g0871900	LOC_Os01g65140	peptide transporter PTR2, putative, expressed		14.6885	2.21475	-2.72947	down	0.000186731
Os01g0872100	LOC_Os01g65169	proton-dependent oligopeptide transport, putative, expressed		9.00935	1.18669	-2.92448	down	0.000162169
Os01g0872201				60.8482	11.934	-2.35013	down	1.44218e-05
Os01g0872566				0.465977	6.4584	3.79285	up	2.76191e-06
Os01g0874800	LOC_Os01g65400	DNA polymerase I, putative, expressed		37.2183	10.641	-1.80638	down	4.98026e-08
Os01g0875500	LOC_Os01g65460	beta-galactosidase precursor, putative, expressed		0.196124	1.4482	2.88442	up	0.00031449
Os01g0878750				0.0482788	2.0073	5.37772	up	0.000574662
Os01g0878900	LOC_Os01g65690	4,5-DOPA dioxygenase extradiol, putative, expressed		0	89.5717	1.79769e+308	up	2.58796e-05
Os01g0880200	LOC_Os01g65780	glycosyl transferase, putative, expressed		6.44933	17.7752	1.46264	up	0.000471768
Os01g0885300	LOC_Os01g66200	expressed protein		0.437857	3.75984	3.10214	up	2.68815e-05
Os01g0892500	LOC_Os01g66840	pectinacetylesterase domain containing protein		1.48957	9.43302	2.66283	up	0.000225121
Os01g0892600	LOC_Os01g66850	pectinacetylesterase domain containing protein, expressed		4.96468	36.1214	2.86308	up	7.73832e-07
Os01g0896200	LOC_Os01g67090	IQ calmodulin-binding motif domain containing protein, expressed		0.554021	7.74252	3.80479	up	5.78503e-05
Os01g0897700	LOC_Os01g67240	formin-like protein 1 precursor, putative, expressed	OsFH1	0.129191	3.57777	4.79148	up	1.09955e-06
Os01g0898600	LOC_Os01g67314	expressed protein		2.42345	0.206344	-3.55394	down	0.00350046
Os01g0901600	LOC_Os01g67540	AMP-binding domain containing protein, expressed		0.434501	35.5749	6.35536	up	1.15463e-14
Os01g0901900	LOC_Os01g67570	PDE312/PTAC10, putative, expressed		59.9123	10.7134	-2.48344	down	1.89555e-06
Os01g0908600	LOC_Os01g68050	transmembrane amino acid transporter protein, putative, expressed		0.310151	10.8686	5.13106	up	5.69251e-09
Os01g0913300	LOC_Os01g68510	peptide transporter PTR2, putative, expressed		0.212447	1.39328	2.71331	up	0.00332877
Os01g0915900	LOC_Os01g68720	keratin, type I cytoskeletal 9, putative, expressed		7.35557	1.35087	-2.44495	down	0.000907904
Os01g0916100	LOC_Os01g68740	keratin, type I cytoskeletal 9, putative, expressed		10.5033	0.589523	-4.15515	down	1.92919e-05
Os01g0922700	LOC_Os01g69840	expressed protein		34.1371	7.20866	-2.24354	down	0.000694263
Os01g0922800	LOC_Os01g69850	OsMADS65 - MADS-box family gene with MIKC* type-box, expressed	OsMADS51#OsMADS65	4.26531	21.791	2.35301	up	0.000110077		M-type
Os01g0926600	LOC_Os01g70190	exostosin family domain containing protein, expressed	OsGT47A	2.30778	9.67538	2.06781	up	0.00138433
Os01g0928800	LOC_Os01g70380	serine palmitoyltransferase 2, putative, expressed		19.4312	5.50716	-1.81899	down	0.000803866
Os01g0930000	LOC_Os01g70460	expressed protein		50.7959	13.1186	-1.9531	down	0.000849034
Os01g0940700	LOC_Os01g71340	glycosyl hydrolases family 17, putative, expressed		22.4034	115.521	2.36636	up	9.30511e-06
Os01g0944000	LOC_Os01g71620	expressed protein		41.0413	14.9477	-1.45715	down	2.56197e-07
Os01g0944700	LOC_Os01g71670	glycosyl hydrolases family 17, putative, expressed	OsGLN2	25.4095	5.56202	-2.19169	down	0.000268412
Os01g0946500	LOC_Os01g71810	glycosyl hydrolases family 17, putative, expressed		0.0486389	27.2917	9.13213	up	8.80092e-10
Os01g0948200	LOC_Os01g71970	GRAS family transcription factor containing protein, expressed		35.6286	105.553	1.56685	up	0.00220897		GRAS
Os01g0949300	LOC_Os01g72080	calmodulin-like protein 1, putative, expressed		58.2296	17.5695	-1.72868	down	0.00225599
Os01g0950300	LOC_Os01g72170	glutathione S-transferase, putative, expressed		27.6187	5.82619	-2.24502	down	0.000629348
Os01g0950900	LOC_Os01g72210	early-responsive to dehydration protein-related, putative, expressed		2.76509	0.47234	-2.54943	down	0.0019489
Os01g0951100	LOC_Os01g72230	stromal membrane-associated protein, putative, expressed		0.153977	1.6288	3.40302	up	0.000673469
Os01g0952000	LOC_Os01g72290	expressed protein		0.356092	16.7904	5.55924	up	3.20575e-09
Os01g0952600	LOC_Os01g72340	beta-galactosidase, putative, expressed		29.6201	6.95869	-2.08969	down	7.30658e-07
Os01g0952800	LOC_Os01g72370	helix-loop-helix DNA-binding domain containing protein, expressed	OsIRO2	3.18581	0	-1.79769e+308	down	0.00111378		bHLH
Os01g0954000	LOC_Os01g72460	NADPH quinone oxidoreductase, putative, expressed		2.36209	16.5717	2.81059	up	0.000166435
Os01g0954500	LOC_Os01g72490	LRP1, putative, expressed		3.55503	0.346607	-3.35849	down	0.000197842		SRS
Os01g0955000	LOC_Os01g72520	phosphoesterase family protein, putative, expressed		1.40867	5.38432	1.93443	up	0.00183875
Os01g0959100	LOC_Os01g72900	abscisic stress-ripening, putative, expressed	Asr1#ASR3#OsASR5	3.08762	0.304456	-3.34219	down	0.001412
Os01g0963000	LOC_Os01g73200	peroxidase precursor, putative, expressed		2.51514	13.8448	2.46063	up	0.000103587
Os01g0971400	LOC_Os01g73980	xylem cysteine proteinase 2 precursor, putative, expressed		0.217695	2.35043	3.43254	up	0.000590231
Os01g0971800	LOC_Os01g74020	MYB family transcription factor, putative, expressed		201.11	18.3162	-3.45679	down	1.56539e-10		G2-like
Os01g0971900	LOC_Os01g74030	pumilio-family RNA binding protein, putative, expressed		10.6192	2.88767	-1.8787	down	0.000786646
Os01g0973150				18.7797	69.8083	1.89423	up	0.000322272
Os01g0975300	LOC_Os01g74410	MYB family transcription factor, putative, expressed	OsMYB48	98.8637	9.45393	-3.38645	down	5.5381e-10		MYB
Os02g0106600	LOC_Os02g01700	RNA recognition motif containing protein, putative		0.226624	1.93847	3.09655	up	0.00337086
Os02g0114400	LOC_Os02g02340	glycerol-3-phosphate acyltransferase, putative, expressed		0.201747	3.38559	4.06879	up	0.000661344
Os02g0120800	LOC_Os02g02840	ras-related protein, putative, expressed	OsRacB	0.535378	7.04748	3.71848	up	6.26249e-06
Os02g0122600	LOC_Os02g03020	EF hand family protein, putative, expressed		53.311	15.9956	-1.73675	down	0.0031001
Os02g0125600	LOC_Os02g03320	plant neutral invertase domain containing protein, expressed		2.15511	0.150289	-3.84195	down	0.00144622
Os02g0129000	LOC_Os02g03640	conserved hypothetical protein		0.759212	0.0144372	-5.71664	down	0.0003395
Os02g0134300	LOC_Os02g04160	transcription elongation factor 1, putative, expressed	OsTEF1	59.9474	13.1918	-2.18406	down	8.29639e-05
Os02g0137100	LOC_Os02g04450	plant-specific domain TIGR01589 family protein, putative, expressed		22.8891	7.3492	-1.639	down	0.00264655
Os02g0139000	LOC_Os02g04640	Myb-like DNA-binding domain containing protein, putative, expressed	OsPHR3	27.7648	9.46893	-1.55198	down	0.00278012		G2-like
Os02g0139100	LOC_Os02g04650	activator of 90 kDa heat shock protein ATPase homolog, putative, expressed		37.1538	11.7884	-1.65614	down	0.00246576
Os02g0141300	LOC_Os02g04840	GHMP kinases ATP-binding protein, putative, expressed	CAP1	18.1918	4.20897	-2.11175	down	9.71398e-05
Os02g0148700				26.6644	6.92216	-1.94562	down	0.00168106
Os02g0152900	LOC_Os02g05890	EMB1303, putative, expressed	YL1	36.327	12.341	-1.55758	down	0.00328703
Os02g0153700	LOC_Os02g05950	phytosulfokine receptor precursor, putative, expressed		2.89185	0.572391	-2.33692	down	0.00107267
Os02g0157950				1.57177	7.59942	2.2735	up	0.0034456
Os02g0158350				0.571876	8.07192	3.81914	up	7.27654e-06
Os02g0159200	LOC_Os02g06430	DUF292 domain containing protein, expressed		4.17051	14.6642	1.81401	up	0.000446104
Os02g0162600	LOC_Os02g06710			32.8798	144.627	2.13707	up	4.0585e-05
Os02g0163500	LOC_Os02g06770	expressed protein		2.66084	0.179449	-3.89024	down	0.000147437
Os02g0173100	LOC_Os02g07680	cytochrome P450, putative, expressed		51.121	17.5558	-1.54196	down	2.84739e-09
Os02g0175000	LOC_Os02g07830	OsHKT1;3 - Na+ transporter, expressed	OsHKT1;3#OsHKT6	3.70339	19.9142	2.42687	up	5.45743e-05
Os02g0177600	LOC_Os02g08100	AMP-binding domain containing protein, expressed	Os4CL3	8.84525	28.7591	1.70104	up	0.00151952
Os02g0178800	LOC_Os02g08230	WAX2, putative, expressed	OsGL1-2	0.738317	4.83801	2.7121	up	0.000359596
Os02g0180800	LOC_Os02g08424			30.1621	5.33057	-2.50037	down	1.37388e-05
Os02g0186500	LOC_Os02g09359	BRASSINOSTEROID INSENSITIVE 1-associated receptor kinase 1 precursor, putative, expressed		2.96837	11.1717	1.9121	up	0.00174365
Os02g0194700	LOC_Os02g10120	lipoxygenase, putative, expressed	OsLOX1	44.4027	288.831	2.70151	up	9.27018e-06
Os02g0195500	LOC_Os02g10190	DUF1680 domain containing protein, putative, expressed		21.4254	7.80467	-1.45691	down	0.00254615
Os02g0197125				12.9221	50.126	1.95571	up	0.000146001
Os02g0197200	LOC_Os02g10350	MLO domain containing protein, putative, expressed		76.2722	298.03	1.96623	up	0.000473661
Os02g0198700	LOC_Os02g10520	OsSub12 - Putative Subtilisin homologue, expressed		1.14911	5.75008	2.32306	up	0.0012163
Os02g0206550				40.7494	11.0693	-1.88021	down	0.00167335
Os02g0206833				0.62175	0.0898404	-2.7909	down	0.0030146
Os02g0214900	LOC_Os02g12350	histone deacetylase, putative, expressed		0.584705	0.0384691	-3.92594	down	0.000788594			HDA703
Os02g0219900	LOC_Os02g12760	integral membrane protein, putative, expressed		141.099	37.5976	-1.90799	down	0.000211468
Os02g0220400	LOC_Os02g12790	GATA zinc finger domain containing protein, expressed	Cga1	24.5459	7.59768	-1.69185	down	0.00309841		GATA
Os02g0221900	LOC_Os02g12890	cytochrome P450, putative, expressed		12.9666	1.14839	-3.49711	down	1.53939e-06
Os02g0222000				22.2229	0.981896	-4.50033	down	4.67745e-09
Os02g0226200	LOC_Os02g13290	phosphoethanolamine/phosphocholine phosphatase, putative, expressed		4.89046	0.697709	-2.80927	down	0.00205343
Os02g0232900	LOC_Os02g13870	aquaporin protein, putative, expressed	OsNIP1;1#rMip1	0.213298	6.57079	4.94512	up	4.50484e-07
Os02g0240300	LOC_Os02g14440	peroxidase precursor, putative, expressed		74.9332	25.1389	-1.57568	down	0.00242492
Os02g0258800	LOC_Os02g15860	expressed protein		2.32892	15.0264	2.68976	up	0.000574522
Os02g0269200	LOC_Os02g16909	dynein light chain type 1 domain containing protein, expressed		11.998	0.750412	-3.99897	down	7.28588e-06
Os02g0273800	LOC_Os02g17360	PPR repeat domain containing protein, putative, expressed		38.0153	18.3186	-1.05327	down	0.0012742
Os02g0278400	LOC_Os02g17760	cytochrome P450, putative, expressed		4.36618	1.04298	-2.06566	down	0.0031185
Os02g0282000	LOC_Os02g18080	NB-ARC domain containing protein, expressed		7.3022	2.27921	-1.6798	down	0.00298744
Os02g0282600	LOC_Os02g18150	expressed protein		9.794	2.22334	-2.13917	down	0.000847442
Os02g0285800	LOC_Os02g18450	GTP-binding protein typA/bipA, putative, expressed		100.787	423.637	2.07151	up	0.000466487
Os02g0298100				4.47335	1.02107	-2.13127	down	0.0013361
Os02g0298200	LOC_Os02g19550	lectin-like receptor kinase, putative, expressed		9.47474	2.50872	-1.91713	down	0.00187466
Os02g0308800	LOC_Os02g20560	fasciclin domain containing protein, expressed		0	61.1831	1.79769e+308	up	2.28901e-05
Os02g0316900	LOC_Os02g21190	expressed protein		23.5881	8.82546	-1.41832	down	3.09134e-05
Os02g0325600	LOC_Os02g22020	MYB family transcription factor, putative, expressed	NIGT1	0.426495	2.27653	2.41623	up	0.00280408		G2-like
Os02g0327000	LOC_Os02g22130	expressed protein	OsGAP1	38.2555	12.6324	-1.59854	down	0.000779588
Os02g0435400	LOC_Os02g23930	expressed protein		12.166	4.15241	-1.55084	down	0.00110788
Os02g0437300				15.7297	4.15643	-1.92008	down	0.000596722
Os02g0474000	LOC_Os02g27400	OsFBX49 - F-box domain containing protein, expressed		68.3785	18.2454	-1.90601	down	0.000223932
Os02g0479700	LOC_Os02g27830	conserved hypothetical protein		7.87466	2.25057	-1.80693	down	0.00227489
Os02g0482200				0.877194	6.56891	2.90469	up	0.00183117
Os02g0483500	LOC_Os02g28170	transferase family protein, putative, expressed		0.0379672	1.76247	5.5367	up	0.000377911
Os02g0496300	LOC_Os02g29360	expressed protein		10.2869	2.74794	-1.90438	down	0.000702339
Os02g0498100	LOC_Os02g29500	expressed protein		11.9833	1.77524	-2.75494	down	0.00289068
Os02g0498300	LOC_Os02g29510	DUF803 domain containing, putative, expressed		9.43848	30.193	1.67759	up	0.00305614
Os02g0506600	LOC_Os02g30320	drought-induced protein 1, putative, expressed		92.0781	514.9	2.48336	up	2.16903e-06
Os02g0510600	LOC_Os02g30650	heavy metal-associated domain containing protein, expressed		5.64017	20.7868	1.88186	up	0.00100468
Os02g0511900	LOC_Os02g30800	POLE1 - Putative DNA polymerase epsilon catalytic subunit, expressed		0.663229	0.0712698	-3.21814	down	0.00223291
Os02g0514326				0.460526	3.44262	2.90215	up	0.000177966
Os02g0514500	LOC_Os02g31030	glycerophosphoryl diester phosphodiesterase family protein, putative, expressed		3.55803	23.5067	2.72393	up	1.58464e-05
Os02g0522300	LOC_Os02g32250	retrotransposon protein, putative, unclassified, expressed		118.106	50.1666	-1.23528	down	5.75444e-05
Os02g0522700	LOC_Os02g32280	expressed protein		19.6996	5.60333	-1.81381	down	0.00122193
Os02g0525900	LOC_Os02g32490	AMP-binding enzyme, putative, expressed		14.2633	5.42171	-1.39549	down	3.50011e-05
Os02g0527200	LOC_Os02g32580	expressed protein		4.95328	28.9448	2.54685	up	9.69083e-05
Os02g0532500	LOC_Os02g32980	Cupin domain containing protein, expressed	OsGLP2-1	6.40208	30.6056	2.25719	up	0.000376208
Os02g0538700	LOC_Os02g33550	harpin-induced protein 1 domain containing protein, expressed		0.239063	119.46	8.96492	up	1.11022e-15
Os02g0549200	LOC_Os02g34430	serine/threonine-protein kinase, putative, expressed		0.3055	4.65131	3.92839	up	7.57824e-06
Os02g0552700	LOC_Os02g34760	retrotransposon protein, putative, unclassified, expressed		4.53208	0.726354	-2.64143	down	0.00117645
Os02g0570400	LOC_Os02g36140	terpene synthase, putative, expressed	OsDTC1#OsKS3	2.40564	0.409706	-2.55376	down	0.00138324
Os02g0578000				0	4.8079	1.79769e+308	up	0.00140372
Os02g0579000	LOC_Os02g36880	No apical meristem protein, putative, expressed	OMTN1	17.693	3.23673	-2.45057	down	0.000267194		NAC
Os02g0581200	LOC_Os02g37070	expressed protein		0.259463	4.63801	4.1599	up	3.85024e-05
Os02g0581400				22.239	7.40352	-1.58681	down	6.02522e-05
Os02g0582600	LOC_Os02g37160	heavy metal transport/detoxification protein, putative, expressed		4.62147	0.56417	-3.03415	down	0.000226135
Os02g0588500	LOC_Os02g37590	glycerophosphoryl diester phosphodiesterase family protein, putative, expressed		0.293914	1.995	2.76292	up	0.00182587
Os02g0589000	LOC_Os02g37654	lecithin:cholesterol acyltransferase, putative, expressed		2.3993	17.8594	2.896	up	1.92541e-05
Os02g0589400	LOC_Os02g37690	UDP-glucoronosyl and UDP-glucosyl transferase, putative, expressed		8.05411	34.8857	2.11484	up	0.000191349
Os02g0589450				5.82031	29.3109	2.33227	up	0.00191978
Os02g0589700	LOC_Os02g37700	lecithin:cholesterol acyltransferase, putative, expressed		1.88301	15.9172	3.07948	up	3.3047e-05
Os02g0590200	LOC_Os02g37710	lecithine cholesterol acyltransferase, putative		0.352889	2.96467	3.07059	up	0.000747251
Os02g0590400	LOC_Os02g37800	lecithin:cholesterol acyltransferase, putative, expressed		3.76563	11.9205	1.66249	up	0.000133933
Os02g0590700				1.84629	0.369883	-2.31949	down	0.000315186
Os02g0591000	LOC_Os02g37834	expressed protein		24.3886	9.242	-1.39993	down	0.000818556
Os02g0594232				4.15603	0.242563	-4.09878	down	2.70224e-06
Os02g0605900	LOC_Os02g39330	CHIT1 - Chitinase family protein precursor, expressed		9.84326	49.6622	2.33494	up	7.24263e-05
Os02g0610500	LOC_Os02g39710	CCT/B-box zinc finger protein, putative, expressed	OsCOL4	6.57035	31.5555	2.26385	up	0.000196445		CO-like	CONS702
Os02g0612900	LOC_Os02g39930	OsTIL-1 Temperature-induced lipocalin-1, expressed		160.934	39.1915	-2.03785	down	7.49396e-05
Os02g0613900	LOC_Os02g40010	phosphoribosyl transferase, putative, expressed		1.29896	8.10994	2.64233	up	0.00122878
Os02g0614600	LOC_Os02g40100	plant protein of unknown function DUF869 domain containing protein, expressed		0.39441	9.67011	4.61576	up	3.26788e-09
Os02g0614666				0.281995	5.35264	4.24651	up	9.98475e-07
Os02g0615500	LOC_Os02g40200	receptor-like protein kinase precursor, putative, expressed		38.225	16.2216	-1.2366	down	3.47594e-05
Os02g0617500	LOC_Os02g40450	DEAD/DEAH box helicase domain containing protein, expressed	RCK#MER3	0.701022	0.0456433	-3.94099	down	0.0010357
Os02g0619600	LOC_Os02g40664	zinc finger family protein, putative, expressed		0.0381136	0.616546	4.01583	up	0.000786444
Os02g0621100	LOC_Os02g40770	SET domain containing protein, expressed		0.936433	0.0725719	-3.68969	down	0.000340438			SDG712
Os02g0626100	LOC_Os02g41650	phenylalanine ammonia-lyase, putative, expressed	OsPAL2	27.4026	208.954	2.9308	up	2.00394e-07
Os02g0626400				22.0999	68.4829	1.63171	up	0.00131447
Os02g0627100	LOC_Os02g41680	phenylalanine ammonia-lyase, putative, expressed	OsPAL4	0.701854	3.49527	2.31616	up	0.00264923
Os02g0628200	LOC_Os02g41780	transporter-related, putative, expressed		0.0486533	3.8961	6.32335	up	3.27659e-05
Os02g0628600	LOC_Os02g41800	auxin response factor, putative, expressed	OsARF8	3.40996	11.8378	1.79558	up	0.00284945		ARF
Os02g0629200	LOC_Os02g41860	aquaporin protein, putative, expressed	OsPIP2;2	8.57843	77.0353	3.16673	up	2.0749e-08
Os02g0629266				26.0927	172.69	2.72646	up	3.14734e-07
Os02g0639600	LOC_Os02g42660	sphingolipid delta desaturase, putative, expressed	OsDES1	0.15618	1.31572	3.07457	up	0.00343268
Os02g0640300	LOC_Os02g42740	cytochrome b5-like Heme/Steroid binding domain containing protein, expressed		0.243285	2.27889	3.22762	up	0.000860106
Os02g0648100	LOC_Os02g43290	protein kinase domain containing protein, expressed		0.157153	1.53435	3.28738	up	0.00169038
Os02g0649300	LOC_Os02g43330	homeobox associated leucine zipper, putative, expressed		0.0503647	2.81119	5.80262	up	0.000183691		HD-ZIP
Os02g0651900	LOC_Os02g43540	retrotransposon protein, putative, unclassified, expressed		13.787	99.7857	2.85552	up	6.58483e-07
Os02g0655800	LOC_Os02g43870	inactive receptor kinase At2g26730 precursor, putative, expressed		1.65145	7.10984	2.10608	up	2.86026e-05
Os02g0657000	LOC_Os02g43970	AP2 domain containing protein, expressed	OsAP211#ARAG1	0.0580946	2.09866	5.17492	up	0.000953347		ERF
Os02g0661100	LOC_Os02g44230	CPuORF22 - conserved peptide uORF-containing transcript, expressed	OsTPP1	1.46201	12.9325	3.14498	up	5.86152e-06
Os02g0671300	LOC_Os02g45010	ethylene-responsive protein related, putative, expressed		0.0854828	0.875286	3.35605	up	0.00129403
Os02g0674233				151.177	11.9856	-3.65687	down	6.21992e-10
Os02g0687900	LOC_Os02g46260	OsSCP9 - Putative Serine Carboxypeptidase homologue, expressed		6.29119	27.1627	2.11022	up	0.000162515
Os02g0692000	LOC_Os02g46600	RING-H2 finger protein ATL5G, putative, expressed		0.970733	5.81195	2.58188	up	0.000534298
Os02g0695600	LOC_Os02g46830	expressed protein		0.340638	4.91751	3.85162	up	0.000155172
Os02g0704900	LOC_Os02g47600	soluble inorganic pyrophosphatase, putative, expressed		268.918	116.426	-1.20775	down	9.17749e-06
Os02g0708400	LOC_Os02g47880	tetratricopeptide repeat domain containing protein, expressed		4.12294	18.802	2.18914	up	6.62195e-05
Os02g0712512				0.350108	3.63831	3.3774	up	0.0004489
Os02g0712800	LOC_Os02g48220	expressed protein		1.34414	0.102474	-3.71336	down	0.000175806
Os02g0715300	LOC_Os02g48470	expressed protein		2.45596	41.6097	4.08256	up	6.5592e-13
Os02g0716500	LOC_Os02g48560	fatty acid desaturase, putative, expressed	OsFAD2-1	61.9773	137.43	1.14888	up	0.00183933
Os02g0716800	LOC_Os02g48570	peptide transporter PTR2, putative, expressed		0.0755643	1.20335	3.99321	up	8.69208e-05
Os02g0716950				0.0752884	3.44713	5.51683	up	1.36987e-06
Os02g0717600	LOC_Os02g48640	expressed protein		19.7318	5.3604	-1.88011	down	0.00155143
Os02g0717650				7.35351	0.928226	-2.98588	down	0.00113816
Os02g0718600	LOC_Os02g48710	expressed protein		0.131311	4.87872	5.21544	up	0.000863942
Os02g0719800	LOC_Os02g48790	AML1, putative, expressed		40.9343	18.9793	-1.10888	down	0.00240857
Os02g0720900	LOC_Os02g48900	aspartic proteinase nepenthesin-1 precursor, putative, expressed		5.20923	16.4311	1.65729	up	0.000242035
Os02g0721000				13.5208	66.1032	2.28954	up	2.35839e-05
Os02g0721700	LOC_Os02g48980	GPI-anchored protein, putative, expressed		8.9455	32.4824	1.86043	up	0.000617708
Os02g0724000	LOC_Os02g49230	CCT/B-box zinc finger protein, putative, expressed	DTH2	25.2744	2.0123	-3.65076	down	4.50299e-09		CO-like	CONS708
Os02g0734400	LOC_Os02g50140	caleosin related protein, putative, expressed		1.67571	15.9219	3.24817	up	3.01914e-05
Os02g0736200	LOC_Os02g50330	RNA-dependent RNA polymerase, putative, expressed	OsRDR1	6.83445	1.5417	-2.1483	down	0.000870177			RDR704
Os02g0738750				1.46063	7.38923	2.33884	up	0.00239319
Os02g0743400	LOC_Os02g50960	auxin efflux carrier component, putative, expressed	OsPIN1#REH1#OsPIN1b#OsPIN1a	2.28722	8.45492	1.8862	up	0.00334141
Os02g0744000	LOC_Os02g51020	expressed protein		124.762	41.4706	-1.58902	down	0.00182527
Os02g0744700	LOC_Os02g51070	starch synthase, putative, expressed		29.2896	85.3737	1.54341	up	0.00268923	starch synthase, putative, expressed
Os02g0745200	LOC_Os02g51119	expressed protein		7.55509	1.93675	-1.96381	down	0.000187631
Os02g0751600	LOC_Os02g51570	peptidyl-prolyl cis-trans isomerase, FKBP-type, putative, expressed		119.768	39.2475	-1.60957	down	0.00161945
Os02g0755500	LOC_Os02g51900	cytokinin-O-glucosyltransferase 2, putative, expressed		19.113	2.81263	-2.76456	down	3.02707e-05
Os02g0756100	LOC_Os02g51950	expressed protein		1.47233	15.5543	3.40114	up	6.52359e-06
Os02g0756850				1.23195	22.6884	4.20294	up	6.30599e-08
Os02g0758000	LOC_Os02g52150	heat shock 22 kDa protein, mitochondrial precursor, putative, expressed	OsHSP24.1	49.9298	10.5172	-2.24715	down	8.06554e-05
Os02g0760200	LOC_Os02g52280	expressed protein		1.08568	4.50017	2.05138	up	8.68064e-05
Os02g0770800	LOC_Os02g53130	nitrate reductase, putative, expressed		0.44295	3.10585	2.80977	up	0.000584732
Os02g0771700	LOC_Os02g53200	glucan endo-1,3-beta-glucosidase precursor, putative, expressed		0.510909	10.8401	4.40716	up	6.88548e-08
Os02g0773500	LOC_Os02g53350	expressed protein		201.615	29.9527	-2.75084	down	2.35833e-07
Os02g0781400	LOC_Os02g54060	chaperonin, putative, expressed		0.97176	18.585	4.2574	up	2.09119e-09
Os02g0796500	LOC_Os02g55320	two-component response regulator, putative, expressed	ORR3	16.7119	7.96205	-1.06966	down	0.00184237		ARR-B
Os02g0807100	LOC_Os02g56334	OsWAK18b - OsWAK short gene, expressed		26.7404	9.41353	-1.50621	down	0.000903939
Os02g0814300	LOC_Os02g56930	expressed protein		0.20298	10.3003	5.6652	up	6.38629e-07
Os02g0816300	LOC_Os02g57120	HEAT repeat family protein, putative, expressed		4.68362	47.6793	3.34767	up	2.53824e-10
Os02g0816400	LOC_Os02g57140	expressed protein		0.0865054	1.91941	4.47173	up	3.80196e-07
Os02g0816600	LOC_Os02g57160	ELMO/CED-12 family protein, putative, expressed	OsABC1-4	45.9189	159.848	1.79954	up	8.71473e-07
Os02g0827600	LOC_Os02g58120	oxidoreductase/ transition metal ion binding protein, putative, expressed		34.1895	8.55865	-1.9981	down	0.000237854
Os02g0827900	LOC_Os02g58139	OsSigP1 - Putative Type I Signal Peptidase homologue; employs a putative Ser/His catalytic dyad, expressed		32.4624	8.32497	-1.96325	down	7.7213e-09
Os02g0829000	LOC_Os02g58214	expressed protein		0.290981	1.95469	2.74794	up	0.0034937
Os02g0829850				7.76396	47.3112	2.60732	up	6.37026e-06
Os03g0100020				0.695652	6.33813	3.18762	up	0.000440881
Os03g0102100	LOC_Os03g01222	formyl transferase, putative, expressed		49.1555	19.9844	-1.29848	down	0.000430557
Os03g0103700	LOC_Os03g01350	expressed protein		65.986	23.4014	-1.49557	down	9.68485e-05
Os03g0108300	LOC_Os03g01800	glycosyl hydrolases family 16, putative, expressed		0	8.70051	1.79769e+308	up	0.000550207
Os03g0111200	LOC_Os03g02040	remorin, putative, expressed		0.155825	9.00318	5.85244	up	5.87241e-10
Os03g0113000	LOC_Os03g02190	protein kinase domain containing protein, expressed		0.207398	37.8774	7.51279	up	8.21565e-15
Os03g0113500	LOC_Os03g02240	AT-GTL1, putative, expressed		0.245252	1.7481	2.83345	up	0.000943711		Trihelix
Os03g0115700	LOC_Os03g02460	retinol dehydrogenase, putative, expressed		0.0446737	2.53065	5.82394	up	0.000171692
Os03g0115800	LOC_Os03g02470	expressed protein		0.0414962	20.2507	8.93078	up	3.76005e-06
Os03g0118100	LOC_Os03g02660	expressed protein		0.156528	2.55964	4.03145	up	0.000251925
Os03g0119300	LOC_Os03g02750	OsSub25 - Putative Subtilisin homologue, expressed		1.4212	46.636	5.03626	up	3.88578e-14
Os03g0122300	LOC_Os03g03034	flavonol synthase/flavanone 3-hydroxylase, putative, expressed		0.715431	4.35103	2.60447	up	0.000325308
Os03g0122500				14.3016	2.17128	-2.71956	down	0.000398637
Os03g0122600	LOC_Os03g03070	transcription factor, putative, expressed	OsMADS50#OsSOC1#DTH3	6.19357	40.5913	2.71233	up	9.2637e-13			FLCP717
Os03g0123500	LOC_Os03g03164	homeobox protein knotted-1, putative, expressed		0.0771989	4.12355	5.73916	up	2.60935e-07		TALE
Os03g0126825				0.895729	3.70915	2.04996	up	0.00346671
Os03g0127500	LOC_Os03g03550	bZIP family transcription factor, putative, expressed	OsbZIP25	0.0746521	1.95308	4.70943	up	5.82801e-05		bZIP
Os03g0128000	LOC_Os03g03600	fasciclin-like arabinogalactan protein, putative, expressed		0.476157	16.8879	5.1484	up	1.10298e-11
Os03g0130100	LOC_Os03g03790	AMP-binding domain containing protein, expressed		0.704165	7.36702	3.3871	up	3.09558e-05
Os03g0130200	LOC_Os03g03800	hypothetical protein		0.563394	5.612	3.3163	up	0.000235656
Os03g0130300	LOC_Os03g03810	DEF8 - Defensin and Defensin-like DEFL family, expressed		0	36.6324	1.79769e+308	up	0.000147817
Os03g0133400	LOC_Os03g04110	lysM domain-containing GPI-anchored protein precursor, putative, expressed	CEBiP#OsCEBiP	24.9651	103.919	2.05747	up	7.53454e-05
Os03g0140650				1.7141	0.0602918	-4.82935	down	3.59338e-05
Os03g0146100	LOC_Os03g05290	aquaporin protein, putative, expressed	OsTIP1;1#rTip1#OsAQP	51.2382	150.159	1.5512	up	0.000406361
Os03g0146200				72.2335	220.467	1.60982	up	0.00179079
Os03g0146800	LOC_Os03g05334	expressed protein		0	9.33569	1.79769e+308	up	0.00271703
Os03g0159400	LOC_Os03g06350	DUF623 domain containing protein, expressed		0.695166	5.2881	2.92732	up	0.00286763
Os03g0162000	LOC_Os03g06654	flavin monooxygenase, putative, expressed	OsCOW1	5.19629	0.999956	-2.37755	down	0.000363078
Os03g0163100	LOC_Os03g06720	expressed protein		19.0251	6.21964	-1.613	down	0.00189998
Os03g0163150				1.02684	0.0689082	-3.89739	down	0.000445233
Os03g0165300	LOC_Os03g06930	homeodomain protein, putative, expressed		25.0212	11.6259	-1.10581	down	0.00257383		TALE
Os03g0170200	LOC_Os03g07410	expressed protein		31.2674	10.6551	-1.55312	down	0.000221904
Os03g0171600	LOC_Os03g07530	OsFBK12 - F-box domain and kelch repeat containing protein, expressed	OsFBK12	34.6528	72.9834	1.0746	up	0.0017913
Os03g0171900	LOC_Os03g07570	aminotransferase, putative, expressed		43.013	8.97085	-2.26146	down	6.66778e-08
Os03g0171950				5.97347	1.12533	-2.40823	down	0.00242084
Os03g0178400	LOC_Os03g08100	hydrolase, alpha/beta fold family protein, putative, expressed		1.13354	14.9312	3.71941	up	3.72339e-06
Os03g0181500	LOC_Os03g08360	3-ketoacyl-CoA synthase 10, putative, expressed	ONI1	3.65961	23.7496	2.69814	up	3.62718e-08
Os03g0181550				5.90866	39.1525	2.7282	up	7.93199e-06
Os03g0183800	LOC_Os03g08550	STRUBBELIG-RECEPTOR FAMILY 6 precursor, putative, expressed		2.21909	14.3123	2.68921	up	2.51859e-07
Os03g0184100	LOC_Os03g08580	expressed protein		106.471	14.1902	-2.90749	down	4.58595e-08
Os03g0188500				0.990328	10.6408	3.42555	up	9.94421e-05
Os03g0195400				4.28566	0.422359	-3.34298	down	0.000122238
Os03g0197000	LOC_Os03g10080	expressed protein		5.73441	24.3436	2.08583	up	0.00053968
Os03g0202001	LOC_Os03g10500	adenylyl-sulfate kinase, putative, expressed		1.50554	11.7742	2.96728	up	3.41947e-05
Os03g0210500	LOC_Os03g11210	DUF538 domain containing protein, putative, expressed		0.83062	12.5037	3.91202	up	6.55308e-05
Os03g0211800	LOC_Os03g11330	glycosyl transferase 8 domain containing protein, putative, expressed		4.36922	13.9689	1.67677	up	0.00264207
Os03g0216400	LOC_Os03g11700	pentatricopeptide repeat domain containing protein, putative, expressed		1.85574	0.0541979	-5.09761	down	0.00117642
Os03g0220300	LOC_Os03g12050	expressed protein		11.4336	3.97476	-1.52434	down	0.000101076
Os03g0223301	LOC_Os03g12280	hypothetical protein		3.54719	0.492438	-2.84866	down	0.00236856
Os03g0227800	LOC_Os03g12670	expressed protein		2074.71	991.59	-1.06509	down	0.00083036
Os03g0228200	LOC_Os03g12700	expressed protein		22.6224	96.7984	2.09723	up	6.29734e-05
Os03g0231800	LOC_Os03g12910	squalene monooxygenase, putative, expressed		23.7759	72.4221	1.60693	up	0.000408341
Os03g0231850	LOC_Os03g12920	hypothetical protein		13.645	40.4348	1.56722	up	0.00231493
Os03g0233700	LOC_Os03g13120	hypothetical protein		0.345206	33.5574	6.60303	up	8.17124e-14
Os03g0234900	LOC_Os03g13200	peroxidase precursor, putative, expressed		0.0937421	40.1513	8.74253	up	6.66134e-16
Os03g0241600	LOC_Os03g13820	protein kinase family protein, putative, expressed		4.43657	13.7763	1.63467	up	0.00326415
Os03g0243900	LOC_Os03g14030	thaumatin, putative, expressed		1.13717	21.0064	4.20731	up	9.13717e-09
Os03g0246500	LOC_Os03g14250	plant protein of unknown function DUF869 domain containing protein, expressed		0.648362	8.20406	3.66147	up	0.00117622
Os03g0250400	LOC_Os03g14630	LTPL106 - Protease inhibitor/seed storage/LTP family protein precursor, expressed		14.3369	0.345216	-5.37609	down	2.94597e-08	LTPL106 - Protease inhibitor/seed storage/LTP family protein precursor, expressed
Os03g0251000	LOC_Os03g14654	LTPL108 - Protease inhibitor/seed storage/LTP family protein precursor, expressed		0.0556336	159.418	11.4846	up	1.17684e-14	LTPL108 - Protease inhibitor/seed storage/LTP family protein precursor, expressed
Os03g0255100	LOC_Os03g15020	beta-galactosidase precursor, putative, expressed		1.84809	20.271	3.45531	up	4.56102e-09
Os03g0255400	LOC_Os03g15040	FAR1 family protein, expressed		31.2869	9.18329	-1.76848	down	0.00058669		FAR1
Os03g0259001				0.0602385	0.557207	3.20946	up	0.00229519
Os03g0261800	LOC_Os03g15530	expressed protein		17.3114	50.3468	1.54018	up	0.000793515
Os03g0266300	LOC_Os03g15960	hsp20/alpha crystallin family protein, putative, expressed		22.4888	1.62508	-3.79062	down	2.48136e-09
Os03g0269601				0.0783297	5.95752	6.24901	up	4.90459e-05
Os03g0273200	LOC_Os03g16610	laccase precursor protein, putative, expressed		0.143896	1.80439	3.64841	up	0.000332286
Os03g0273800	LOC_Os03g16670	haloacid dehalogenase-like hydrolase family protein, putative, expressed		7.77979	32.9097	2.08071	up	0.000205071
Os03g0278000	LOC_Os03g16980	NAD dependent epimerase/dehydratase family domain containing protein, expressed		54.1834	134.7	1.31383	up	4.9467e-05
Os03g0279950	LOC_Os03g17174	PsbP, putative, expressed		55.5341	10.234	-2.44001	down	1.23765e-05
Os03g0285300	LOC_Os03g17680	expressed protein		4.65573	0.519253	-3.1645	down	0.00262233
Os03g0287700	LOC_Os03g17840	expressed protein		0.195484	1.67276	3.09711	up	0.00336518
Os03g0287800	LOC_Os03g17850	glycosyltransferase family 43 protein, putative, expressed		0.327366	7.29059	4.47706	up	2.98688e-06
Os03g0290300	LOC_Os03g18070	omega-3 fatty acid desaturase, chloroplast precursor, putative, expressed	OsFAD7	27.2322	93.8545	1.78511	up	0.000519532
Os03g0291800	LOC_Os03g18140	expressed protein		2.36313	10.2762	2.12053	up	0.000832565
Os03g0294800	LOC_Os03g18370	MRH1, putative, expressed		5.35963	15.6003	1.54137	up	0.000224703
Os03g0299700	LOC_Os03g18779	expressed protein		0.101046	19.123	7.56414	up	4.29301e-12
Os03g0300400	LOC_Os03g18850	pathogenesis-related Bet v I family protein, putative, expressed	JIOsPR10	0.676715	22.0091	5.02341	up	3.30196e-09
Os03g0300900	LOC_Os03g18890	glycosyl transferase 8 domain containing protein, putative, expressed		8.24615	43.3256	2.39343	up	2.97783e-06
Os03g0301800	LOC_Os03g18980	kinesin motor domain containing protein, expressed		0.19089	1.47958	2.95437	up	0.00151174
Os03g0304500	LOC_Os03g19200	DNAJ heat shock N-terminal domain-containing protein, putative, expressed		0.426353	5.71606	3.7449	up	5.45953e-06
Os03g0304550				0.0692612	3.04371	5.45764	up	0.000471127
Os03g0316200	LOC_Os03g20120	glycosyl transferase 8 domain containing protein, putative, expressed		2.09536	10.3243	2.30078	up	0.000893465
Os03g0318500	LOC_Os03g20300	glucose-6-phosphate 1-dehydrogenase, chloroplast precursor, putative, expressed		15.8048	4.94076	-1.67756	down	0.002468
Os03g0319050				70.6381	9.30195	-2.92484	down	1.69502e-05
Os03g0319400	LOC_Os03g20380	CAMK_KIN1/SNF1/Nim1_like.2 - CAMK includes calcium/calmodulin depedent protein kinases, expressed		50.1339	155.114	1.62947	up	3.3402e-08
Os03g0323200	LOC_Os03g20700	magnesium-chelatase, putative, expressed	OsChlH	133.605	364.494	1.44793	up	4.24609e-05
Os03g0326200	LOC_Os03g20949	phospholipid-transporting ATPase, putative, expressed		1.28429	0.169215	-2.92405	down	0.00089455
Os03g0327800	LOC_Os03g21060	No apical meristem protein, putative, expressed	OsNAP#PS1	10.0655	2.44856	-2.03941	down	0.00161833		NAC
Os03g0332900	LOC_Os03g21510	inactive receptor kinase At2g26730 precursor, putative, expressed		1.84225	10.8267	2.55506	up	7.09192e-05
Os03g0333700	LOC_Os03g21590	expressed protein		23.7967	6.9825	-1.76894	down	0.00149123
Os03g0337200				18.2354	6.85998	-1.41047	down	0.00011843
Os03g0339300	LOC_Os03g22010	peroxidase precursor, putative, expressed		0	35.3752	1.79769e+308	up	1.85592e-05
Os03g0347900	LOC_Os03g22620	terpene synthase family, metal binding domain containing protein, expressed		0	1.36125	1.79769e+308	up	0.000441906
Os03g0348800	LOC_Os03g22670	triacylglycerol Lipase, putative, expressed		20.0175	6.44406	-1.63522	down	9.88471e-05
Os03g0360200	LOC_Os03g24560	ompA/MotB, putative, expressed		1.42102	18.694	3.71758	up	6.73705e-06
Os03g0362500	LOC_Os03g24760	terpene synthase, putative, expressed		2.71195	0.0912631	-4.89315	down	6.48017e-07
Os03g0364400	LOC_Os03g24930	tyrosine protein kinase domain containing protein, putative, expressed		106.956	33.6146	-1.66986	down	5.14994e-08
Os03g0365250				8.93153	1.93019	-2.21016	down	0.00107547
Os03g0382100	LOC_Os03g26530	3-ketoacyl-CoA synthase, putative, expressed		0.0513554	21.3569	8.69997	up	8.88178e-16
Os03g0387900	LOC_Os03g27019	expressed protein		92.4358	220.441	1.25387	up	0.000117088
Os03g0388300	LOC_Os03g27054	hypothetical protein		0.580935	0.0408038	-3.8316	down	0.000562502
Os03g0389700	LOC_Os03g27230	phospho-2-dehydro-3-deoxyheptonate aldolase, chloroplast precursor, putative, expressed		7.94236	28.962	1.86652	up	1.34432e-07
Os03g0392600	LOC_Os03g27480	OsSCP14 - Putative Serine Carboxypeptidase homologue, expressed		0.0744843	0.943223	3.66259	up	0.00245698
Os03g0399800	LOC_Os03g28160	jacalin-like lectin domain containing protein, expressed		2.28425	37.3192	4.03013	up	1.12759e-07
Os03g0399900	LOC_Os03g28170	expressed protein		0.204613	3.21613	3.97435	up	9.38604e-05
Os03g0401300	LOC_Os03g28330	sucrose synthase, putative, expressed	RSUS1#SUS1;RSs2	1.74611	21.6027	3.629	up	2.44366e-09	genomic|sucrose synthase, putative, expressed
Os03g0401333				0.550512	7.24069	3.71728	up	4.94583e-07
Os03g0409100	LOC_Os03g29540	ATP-dependent protease, putative, expressed		34.7496	11.4142	-1.60616	down	0.00154366
Os03g0411100	LOC_Os03g29760	nuclear transcription factor Y subunit, putative, expressed	OsHAP2E	88.7381	30.1207	-1.5588	down	1.40572e-06		NF-YA
Os03g0411800	LOC_Os03g29850	metal cation transporter, putative, expressed	OsZIP2	72.4332	19.0501	-1.92685	down	0.000268684
Os03g0412300	LOC_Os03g29920	proline-rich protein, putative, expressed		0.436677	5.40355	3.62927	up	9.05202e-05
Os03g0416200	LOC_Os03g30250	COBRA-like protein precursor, putative, expressed	BC1	0.238709	2.32767	3.28556	up	0.000477206
Os03g0416250				0.398569	6.51938	4.03183	up	3.63366e-05
Os03g0418700	LOC_Os03g30530	expressed protein		2.28155	0.510294	-2.16061	down	0.00037423
Os03g0421800	LOC_Os03g30830	X8 domain containing protein, expressed		0.383645	5.61617	3.87174	up	7.97168e-05
Os03g0424000	LOC_Os03g31044	expressed protein		15.4091	4.97539	-1.6309	down	0.000819882
Os03g0425000	LOC_Os03g31150	expressed protein	AL1	54.0478	23.0814	-1.2275	down	0.000628962
Os03g0425300	LOC_Os03g31180	diacylglycerol kinase 1, putative, expressed		18.6664	5.32605	-1.80931	down	3.3016e-05
Os03g0426350				3.89979	38.951	3.32019	up	1.14025e-06
Os03g0429800	LOC_Os03g31550	aldehyde oxidase, putative, expressed		49.71	14.6551	-1.76214	down	9.74776e-13
Os03g0431600	LOC_Os03g31730	expressed protein		4.10613	0.0368322	-6.80067	down	8.26677e-06
Os03g0439500	LOC_Os03g32470	leucoanthocyanidin dioxygenase, putative, expressed		5.85594	23.2415	1.98873	up	1.83876e-05
Os03g0564200	LOC_Os03g36630	expressed protein		9.16519	1.4694	-2.64093	down	0.00116875
Os03g0579000	LOC_Os03g38230	peptidase M50 family protein, putative, expressed		71.8847	33.2626	-1.11178	down	5.69363e-05
Os03g0581400	LOC_Os03g38470	GDSL-like lipase/acylhydrolase, putative, expressed		0	4.68673	1.79769e+308	up	0.00143133
Os03g0583800	LOC_Os03g38730	peroxisomal membrane protein, putative, expressed		97.6739	423.774	2.11725	up	0.000123038
Os03g0589300	LOC_Os03g39230	OTU-like cysteine protease family protein, putative, expressed		3.919	0.362632	-3.43391	down	6.35171e-06
Os03g0604566				10.506	0.577416	-4.18546	down	1.56025e-06
Os03g0606600	LOC_Os03g41010	hypothetical protein		2.05962	0.242618	-3.08562	down	0.00239371
Os03g0616400	LOC_Os03g42020	calcium-transporting ATPase, plasma membrane-type, putative, expressed		39.3521	12.8543	-1.61419	down	1.45914e-05
Os03g0622500	LOC_Os03g42464	expressed protein		36.8642	18.1165	-1.02491	down	0.00193496
Os03g0626700	LOC_Os03g42830	MATE efflux family protein, putative, expressed		0.366423	2.4162	2.72116	up	0.00330844
Os03g0629800	LOC_Os03g43100	expressed protein		0	6.50182	1.79769e+308	up	0.00230885
Os03g0637600	LOC_Os03g43650	uncharacterized protein At4g06744 precursor, putative, expressed		0.0363995	2.52635	6.11699	up	5.19563e-05
Os03g0638200	LOC_Os03g43720	transporter family protein, putative, expressed		1.50537	9.80551	2.70348	up	9.34463e-05
Os03g0644700	LOC_Os03g44260	conserved hypothetical protein		1.52931	0.106541	-3.8434	down	0.000180936
Os03g0646100	LOC_Os03g44420	tubulin/FtsZ domain containing protein, putative, expressed		2.17781	11.3943	2.38736	up	0.000212308
Os03g0647600	LOC_Os03g44540	nuclear transcription factor Y subunit, putative, expressed	OsHAP2H	15.1671	3.86476	-1.97249	down	0.00112461		NF-YA
Os03g0650000	LOC_Os03g44710	YABBY domain containing protein, putative, expressed	OsYABBY2#OsYAB2#OsSh1	3.27513	14.4914	2.14557	up	0.000413996		YABBY
Os03g0651300	LOC_Os03g44840	choline transporter-related, putative, expressed		12.0846	3.1043	-1.96083	down	0.00210863
Os03g0655400	LOC_Os03g45280	dehydrin, putative, expressed		379.97	1831.98	2.26944	up	0.000507915
Os03g0658800	LOC_Os03g45619	cytochrome P450, putative, expressed		0	64.1085	1.79769e+308	up	1.82596e-05
Os03g0659200	LOC_Os03g45710	2Fe-2S iron-sulfur cluster binding domain containing protein, expressed		139.696	64.8256	-1.10765	down	0.000656729
Os03g0661300	LOC_Os03g45920	tubulin/FtsZ domain containing protein, putative, expressed	OsTUB8	0.913734	9.08268	3.31327	up	9.19783e-06
Os03g0663600	LOC_Os03g46080	transposon protein, putative, unclassified		14.795	59.9212	2.01796	up	0.000556077
Os03g0670700	LOC_Os03g46770	RNA recognition motif containing protein, expressed		2793.92	1257.55	-1.15167	down	0.00171607
Os03g0684400	LOC_Os03g48000	CorA-like magnesium transporter protein, putative, expressed		18.8124	77.2235	2.03735	up	7.84578e-05
Os03g0684700	LOC_Os03g48030	integral membrane HPP family protein, putative, expressed		11.8651	54.0378	2.18725	up	8.54895e-05
Os03g0689688				1.8379	0.0968514	-4.24614	down	0.000365721
Os03g0694600				1.78686	0.237038	-2.91423	down	0.00239045
Os03g0701100	LOC_Os03g49430	pre-mRNA-splicing factor, putative, expressed		2.94502	0.7971	-1.88544	down	0.00289285
Os03g0703000	LOC_Os03g49600	Os3bglu7 - beta-glucosidase, exo-beta-glucanse, expressed	Os3BGlu7	1.84017	11.5457	2.64944	up	4.78855e-05
Os03g0703200	LOC_Os03g49620	BRASSINOSTEROID INSENSITIVE 1-associated receptor kinase 1 precursor, putative, expressed		60.9476	21.501	-1.50316	down	0.00321755
Os03g0709300	LOC_Os03g50160	plastocyanin-like domain containing protein, putative, expressed		1.66975	12.4798	2.90189	up	0.00035088
Os03g0713000	LOC_Os03g50510	threonine dehydratase biosynthetic, chloroplast precursor, putative, expressed		51.0883	17.1638	-1.57362	down	0.00209818
Os03g0716900				3.1813	20.5214	2.68944	up	0.000204491
Os03g0717000	LOC_Os03g50810	receptor protein kinase TMK1 precursor, putative, expressed		4.15061	13.3904	1.6898	up	0.000919841
Os03g0719800	LOC_Os03g51030	phytochrome A, putative, expressed	PHYA	18.9943	6.16304	-1.62385	down	0.00163794
Os03g0722500	LOC_Os03g51240	glycosyl hydrolases family 17, putative, expressed		0.934825	4.06825	2.12164	up	0.000833679
Os03g0723600	LOC_Os03g51380	expressed protein		11.9157	4.91998	-1.27615	down	0.00207463
Os03g0726500	LOC_Os03g51650	membrane protein, putative, expressed		18.8556	73.2187	1.95722	up	0.00014634
Os03g0728500	LOC_Os03g51870	FHA domain containing protein, putative, expressed		1.43639	0.150961	-3.2502	down	0.00129936
Os03g0729000	LOC_Os03g51920	peptidase, M50 family, putative, expressed		3.88474	49.9234	3.68383	up	1.61464e-09
Os03g0730500	LOC_Os03g52070	OsSCP20 - Putative Serine Carboxypeptidase homologue, expressed		0.049601	5.28532	6.73548	up	4.35611e-10
Os03g0733200				2.52124	0.0402518	-5.96894	down	0.000114005
Os03g0736300	LOC_Os03g52630	endoglucanase, putative, expressed	OsGH9A3	6.4909	53.4407	3.04145	up	3.01981e-13
Os03g0737000	LOC_Os03g52690	CBS domain containing membrane protein, putative, expressed		130.657	42.4158	-1.62312	down	0.000854411
Os03g0738600	LOC_Os03g52860	lipoxygenase, putative, expressed	OsLOX2#L-2	0	1.70079	1.79769e+308	up	0.00288246
Os03g0739700	LOC_Os03g52910	uncharacterized UPF0114 domain containing protein, expressed		2.14856	24.3703	3.50368	up	6.00223e-07
Os03g0742900	LOC_Os03g53150	OsIAA13 - Auxin-responsive Aux/IAA gene family member, expressed	OsIAA13#OsIAA1	80.659	14.4817	-2.47761	down	5.59981e-08
Os03g0747900	LOC_Os03g53660	Myosin head domain containing protein, expressed		3.57131	13.4744	1.91569	up	0.000216225
Os03g0748300	LOC_Os03g53710	aldose 1-epimerase, putative, expressed		125	27.9294	-2.16207	down	2.98636e-05
Os03g0749300	LOC_Os03g53800	periplasmic beta-glucosidase precursor, putative, expressed		15.02	121.295	3.01357	up	0
Os03g0749401				1.6791	9.30357	2.4701	up	0.000375875
Os03g0751600	LOC_Os03g54050	anther-specific proline-rich protein APG precursor, putative, expressed		4.65514	15.8138	1.76429	up	0.00104382
Os03g0752800	LOC_Os03g54160	OsMADS14 - MADS-box family gene with MIKCc type-box, expressed	OsMADS14	33.2913	2.23193	-3.89878	down	1.50628e-09		MIKC	FLCP714
Os03g0753100	LOC_Os03g54170	OsMADS34 - MADS-box family gene with MIKCc type-box, expressed	OsMADS34#PAP2	8.51784	0.0349375	-7.92957	down	1.31971e-07		MIKC	FLCP710
Os03g0757000	LOC_Os03g55010	UDP-glucoronosyl and UDP-glucosyl transferase domain containing protein, expressed		14.3571	1.53863	-3.22204	down	1.66406e-05
Os03g0757950				57.8051	178.792	1.62901	up	0.00157129
Os03g0760000	LOC_Os03g55230	cytochrome P450, putative, expressed		9.69988	0	-1.79769e+308	down	0.000208283
Os03g0761500	LOC_Os03g55350	OsSub31 - Putative Subtilisin homologue, expressed		1.99464	8.51161	2.0933	up	2.25329e-06
Os03g0764600	LOC_Os03g55590	MYB family transcription factor, putative, expressed		16.4288	60.9672	1.89181	up	0.000321977		G2-like
Os03g0765400	LOC_Os03g55670	expressed protein		59.51	4.61333	-3.68925	down	3.06169e-10
Os03g0769800	LOC_Os03g55990	homeobox domain containing protein, expressed		11.6083	2.75598	-2.07452	down	0.000744981		HB-other
Os03g0773600	LOC_Os03g56260	kinesin motor domain containing protein, putative, expressed		1.5445	7.04628	2.18972	up	1.36937e-05
Os03g0777100	LOC_Os03g56590	expressed protein		1.57246	0.226081	-2.79811	down	0.00252278
Os03g0778000	LOC_Os03g56660	calmodulin binding protein, putative, expressed		15.5142	4.76563	-1.70285	down	0.00279829
Os03g0782200	LOC_Os03g56930	app1, putative, expressed		0.760674	65.4481	6.42693	up	6.66134e-16
Os03g0784000	LOC_Os03g57070	amine oxidase-related, putative, expressed		56.7713	27.958	-1.0219	down	0.000412293
Os03g0788650				0.624183	11.76	4.23577	up	1.07761e-06
Os03g0789800	LOC_Os03g57580	expressed protein		23.3851	5.84782	-1.99962	down	2.37646e-05
Os03g0793800	LOC_Os03g57970	LTPL73 - Protease inhibitor/seed storage/LTP family protein precursor, expressed		0.851096	34.3744	5.33587	up	2.63374e-10	LTPL73 - Protease inhibitor/seed storage/LTP family protein precursor, expressed
Os03g0805100	LOC_Os03g59040	squalene synthetase, putative, expressed	SQS	3.19263	12.5494	1.9748	up	0.00182246
Os03g0806600	LOC_Os03g59180	expressed protein		62.5631	14.5058	-2.10868	down	0.000124707
Os03g0806800	LOC_Os03g59210	hypothetical protein		0.199532	32.4227	7.34424	up	1.52027e-11
Os03g0807900	LOC_Os03g59320	expressed protein		24.0886	88.9968	1.8854	up	0.000253402
Os03g0815100	LOC_Os03g60080	NAC domain-containing protein 67, putative, expressed	SNAC1#OsNAC9#OsNAC19	83.6849	19.1593	-2.12692	down	4.62263e-05		NAC
Os03g0817800	LOC_Os03g60340	leaf senescence related protein, putative, expressed		1.3745	45.3299	5.04348	up	1.05227e-12
Os03g0820500	LOC_Os03g60580	actin-depolymerizing factor, putative, expressed	OsADF3	0.688291	6.95316	3.33658	up	0.000381598
Os03g0824350				9.61136	3.46032	-1.47383	down	0.00123411
Os03g0826800	LOC_Os03g61150	expressed protein		28.2684	4.86992	-2.53722	down	0.000135177
Os03g0831700	LOC_Os03g61620	expressed protein		0.500879	8.9214	4.15474	up	3.15748e-09
Os03g0832800	LOC_Os03g61720	glycerol-3-phosphate acyltransferase, putative, expressed		0.910507	16.552	4.18419	up	9.68832e-09
Os03g0837100	LOC_Os03g62090	CESA5 - cellulose synthase, expressed		2.58002	15.2645	2.56472	up	3.65455e-06
Os03g0845300	LOC_Os03g62830	nuclear antigen, putative, expressed		0.0201109	0.739638	5.20077	up	0.000961892
Os03g0850400	LOC_Os03g63330	aspartokinase, chloroplast precursor, putative, expressed		16.0823	88.9384	2.46734	up	2.29715e-06
Os03g0852400	LOC_Os03g63540	lysine-rich arabinogalactan protein 19 precursor, putative, expressed		0.169577	9.28491	5.77488	up	1.02628e-09
Os03g0854800	LOC_Os03g63770	RCD1, putative, expressed		91.7273	43.6091	-1.07272	down	0.000771688
Os03g0856500	LOC_Os03g63950	plastid-specific 30S ribosomal protein 1, chloroplast precursor, putative, expressed		248.613	76.5972	-1.69854	down	9.65741e-05
Os03g0856700	LOC_Os03g63970	gibberellin 20 oxidase 1, putative, expressed	OsGA20ox1#qEPD2#GNP1	5.53714	1.47084	-1.9125	down	0.00279246
Os03g0858200	LOC_Os03g64100	expressed protein		1.16591	11.9938	3.36276	up	0.000105557
Os03g0859800	LOC_Os03g64219	OTU-like cysteine protease family protein, putative, expressed		28.2915	8.06332	-1.81092	down	0.000923067
Os03g0860600	LOC_Os03g64280	1-aminocyclopropane-1-carboxylate oxidase homolog 1, putative, expressed		31.2204	7.04312	-2.1482	down	0.000263478
Os04g0101400	LOC_Os04g01140	cytochrome P450 93A2, putative, expressed	CYP93G1	0.448358	3.00861	2.74637	up	0.00302934
Os04g0101550				1.69101	11.827	2.80613	up	0.000168656
Os04g0110200	LOC_Os04g01960	expressed protein		0.153019	2.13596	3.8031	up	0.00158121
Os04g0116800	LOC_Os04g02640	3-ketoacyl-CoA synthase 6, putative, expressed		0.174803	4.27443	4.61193	up	3.21082e-06
Os04g0118700	LOC_Os04g02850	pentatricopeptide, putative, expressed		17.7775	5.20808	-1.77123	down	0.00217687
Os04g0119000	LOC_Os04g02880	expressed protein		76.047	5.10328	-3.8974	down	2.36478e-13
Os04g0121100	LOC_Os04g03060			0.505253	8.75457	4.11496	up	2.8154e-08
Os04g0122200	LOC_Os04g03210	receptor kinase, putative		0.722282	0.0303699	-4.57185	down	0.00010386
Os04g0126900				3.74181	0.373515	-3.3245	down	0.000990003
Os04g0135400				0.181215	1.79244	3.30615	up	0.00342616
Os04g0171600	LOC_Os04g08824	cytochrome P450, putative, expressed		7.33713	0	-1.79769e+308	down	1.41874e-05
Os04g0171800	LOC_Os04g08828	cytochrome P450, putative, expressed		5.04841	0.269461	-4.22768	down	7.30624e-08
Os04g0175300	LOC_Os04g09580	expressed protein		11.4538	2.787	-2.03904	down	6.04778e-08
Os04g0175600	LOC_Os04g09604	O-methyltransferase, putative, expressed		20.87	1.92152	-3.44111	down	1.17306e-06
Os04g0175900	LOC_Os04g09654	O-methyltransferase, putative, expressed		14.2021	2.72711	-2.38066	down	0.000420819
Os04g0183100	LOC_Os04g10420	CW7, putative, expressed		39.2778	14.784	-1.40968	down	0.000252761
Os04g0194500	LOC_Os04g11820	white-brown complex homolog protein, putative, expressed		15.4408	4.75693	-1.69864	down	0.00134118
Os04g0201800	LOC_Os04g12530	amino acid transporter family protein, putative		17.1427	3.99885	-2.09994	down	0.00115033
Os04g0203600	LOC_Os04g12669	conserved hypothetical protein		0.0967272	1.17527	3.60292	up	0.00296486
Os04g0226340	LOC_Os04g15530	retrotransposon protein, putative, Ty1-copia subclass, expressed		5.94453	1.01797	-2.54586	down	0.000174958
Os04g0226600	LOC_Os04g15580	serine/threonine-protein kinase receptor precursor, putative, expressed		15.5698	4.25022	-1.87315	down	0.000718257
Os04g0227000	LOC_Os04g15650	Leucine Rich Repeat family protein, expressed		7.88671	2.38039	-1.72823	down	0.00313709
Os04g0247500	LOC_Os04g17479	expressed protein		135.542	60.473	-1.16438	down	0.000123836
Os04g0252400	LOC_Os04g18030	Sec1 family transport protein, putative, expressed		8.40272	2.07037	-2.02097	down	0.000528445
Os04g0255600	LOC_Os04g18244	retrotransposon protein, putative, unclassified		1.60664	0.144762	-3.47229	down	0.00204052
Os04g0269100	LOC_Os04g20070	tropinone reductase 2, putative, expressed		6.56778	0.630468	-3.38091	down	0.000321424
Os04g0269600	LOC_Os04g20164	amine oxidase precursor, putative, expressed		356.389	85.8009	-2.05439	down	2.69385e-12
Os04g0271700	LOC_Os04g20330	UDP-glucoronosyl/UDP-glucosyl transferase, putative, expressed	OscZOG1	0.153022	2.42707	3.9874	up	0.000438383
Os04g0288500				2.56796	0.402766	-2.67261	down	0.00238611
Os04g0302300	LOC_Os04g23610	expressed protein		2.0386	0.381607	-2.41742	down	0.00141271
Os04g0302400	LOC_Os04g23630	expressed protein		1.53206	0.197421	-2.95612	down	0.00202725
Os04g0305700	LOC_Os04g24110	anthocyanin 3-O-beta-glucosyltransferase, putative, expressed		1.92257	10.8471	2.4962	up	1.74594e-05
Os04g0330900	LOC_Os04g26380	aspartic proteinase-like protein 2 precursor, putative		36.5683	14.8272	-1.30235	down	0.000378805
Os04g0340800	LOC_Os04g27250	expressed protein		116.479	49.7912	-1.22611	down	0.000443492
Os04g0354600	LOC_Os04g28620	male sterility protein, putative, expressed		0.0216601	29.3273	10.403	up	2.53308e-12
Os04g0367000	LOC_Os04g29810	expressed protein		11.6568	3.62015	-1.68705	down	0.0011567
Os04g0373400	LOC_Os04g30490	MATE efflux family protein, putative, expressed		21.3049	4.93775	-2.10926	down	0.000497203
Os04g0382300	LOC_Os04g31340	CBS domain containing membrane protein, putative, expressed		16.5857	4.84871	-1.77426	down	2.05485e-07
Os04g0390100	LOC_Os04g32030	heavy metal-associated domain containing protein, expressed		0.414685	2.70597	2.70606	up	0.00197331
Os04g0394766				0.292187	3.01937	3.36928	up	0.00123814
Os04g0396500	LOC_Os04g32510	expressed protein	LAX2#Gnp4	0.691543	4.35104	2.65347	up	0.000692719
Os04g0397800				0.065054	11.8561	7.50977	up	3.58885e-07
Os04g0400600	LOC_Os04g32820	expressed protein		0	6.99343	1.79769e+308	up	0.00300111
Os04g0401000	LOC_Os04g32850	basic proline-rich protein, putative, expressed	pi21	31.3571	134.355	2.09918	up	5.82604e-05
Os04g0401100	LOC_Os04g32860	expressed protein		0.0992689	9.05459	6.51116	up	4.58755e-09
Os04g0403500	LOC_Os04g33060	NAD dependent epimerase/dehydratase family protein, putative, expressed		30.9058	112.512	1.86413	up	0.000287373
Os04g0405900	LOC_Os04g33310	expressed protein		22.2492	6.0434	-1.88032	down	0.000959734
Os04g0408600	LOC_Os04g33450	expressed protein		0.211983	29.5914	7.12508	up	3.47011e-12
Os04g0416700	LOC_Os04g33990	harpin-induced protein 1 domain containing protein, expressed		9.26995	115.786	3.64276	up	1.7941e-10
Os04g0423100	LOC_Os04g34580	FAD binding domain containing protein, expressed		0.0488558	2.62354	5.74684	up	0.000214754
Os04g0423600	LOC_Os04g34610	expressed protein		59.3111	256.897	2.11481	up	2.26186e-07			SDG738
Os04g0429600	LOC_Os04g35030	CSLH3 - cellulose synthase-like family H, expressed		4.52601	0.297393	-3.9278	down	2.99526e-06
Os04g0429800	LOC_Os04g35060	nicotinate phosphoribosyltransferase family domain containing protein, expressed	OsNaPRT2	10.9359	2.87549	-1.92719	down	0.00145573
Os04g0430000	LOC_Os04g35080	protein kinase domain containing protein, expressed		0.637139	4.03753	2.66379	up	0.00138371
Os04g0434800	LOC_Os04g35520	OsAPx7 - Stromal Ascorbate Peroxidase encoding gene 5,8, expressed	OsAPx7	45.3662	16.1146	-1.49325	down	1.12666e-05
Os04g0438600	LOC_Os04g35790	GLTP domain containing protein, putative, expressed		34.8045	5.54123	-2.651	down	9.82051e-06
Os04g0439600	LOC_Os04g35890	TKL_IRAK_CR4L.3 - The CR4L subfamily has homology with Crinkly4, expressed		0.218356	2.26384	3.37402	up	0.000442173
Os04g0444800	LOC_Os04g36720	ferric-chelate reductase, putative, expressed	OsFRO1	7.40203	89.687	3.59891	up	0
Os04g0447600	LOC_Os04g37480	oxidoreductase, aldo/keto reductase family protein, putative, expressed		0.127627	1.48754	3.54293	up	0.000624835
Os04g0450100	LOC_Os04g37710	serine hydrolase domain containing protein, expressed		31.4327	78.6431	1.32306	up	0.000538594
Os04g0451200	LOC_Os04g37820	cytokinin-O-glucosyltransferase 2, putative, expressed		14.8683	6.04999	-1.29723	down	0.00157196
Os04g0454200	LOC_Os04g38220	transporter family protein, putative, expressed		0	6.52434	1.79769e+308	up	0.00109535
Os04g0454250				0.220749	4.34896	4.30019	up	8.19266e-05
Os04g0458300	LOC_Os04g38530	aldose 1-epimerase, putative, expressed		9.39307	1.72186	-2.44763	down	4.38069e-05
Os04g0463800	LOC_Os04g38980	pentatricopeptide, putative, expressed		4.01513	0.883695	-2.18383	down	0.00120175
Os04g0465600	LOC_Os04g39150	pathogenesis-related Bet v I family protein, putative, expressed		0.144422	2.81726	4.28593	up	0.000301219
Os04g0469700				8.1111	1.17965	-2.78154	down	8.56273e-05
Os04g0472300	LOC_Os04g39610	glycerophosphoryl diester phosphodiesterase family protein, putative, expressed		0.179197	2.48481	3.79351	up	6.02438e-05
Os04g0474500	LOC_Os04g39840	Os4bglu10 - beta-glucosidase homologue, similar to Os4Bglu12 exoglucanase/beta-glucosidase, expressed		1.62274	8.19808	2.33686	up	4.80498e-06
Os04g0475500	LOC_Os04g39970	vacuolar sorting protein 9 domain-containing protein, putative, expressed	OsV4	20.0703	5.80963	-1.78854	down	0.00340351
Os04g0477000	LOC_Os04g40100	BTBN11 - Bric-a-Brac, Tramtrack, Broad Complex BTB domain with non-phototropic hypocotyl 3 NPH3 domain, expressed		11.0631	2.70212	-2.03359	down	0.00220722
Os04g0483200	LOC_Os04g40700	steroid nuclear receptor, ligand-binding, putative, expressed		18.1285	6.3213	-1.51996	down	0.00149138
Os04g0492500	LOC_Os04g41510	serine/threonine-protein kinase GCN2, putative, expressed		26.2372	8.24491	-1.67004	down	0.00265512
Os04g0492600	LOC_Os04g41510	serine/threonine-protein kinase GCN2, putative, expressed		32.9786	11.2797	-1.5478	down	0.00305891
Os04g0493100	LOC_Os04g41570	ethylene-responsive protein related, putative, expressed		35.8651	240.604	2.74601	up	1.85431e-07
Os04g0493400	LOC_Os04g41620	CHIT2 - Chitinase family protein precursor, expressed		88.528	7.60776	-3.54059	down	3.17192e-10
Os04g0495400	LOC_Os04g41810	expressed protein		0.244693	2.66249	3.44373	up	0.000452766
Os04g0497000	LOC_Os04g41960	NADP-dependent oxidoreductase, putative, expressed		22.4722	71.3868	1.66752	up	0.000424444
Os04g0503500	LOC_Os04g42470	regulatory subunit, putative, expressed		24.7529	9.40272	-1.39645	down	2.13335e-05
Os04g0504000	LOC_Os04g42520	phosphoribosyl transferase, putative, expressed	OsAPT2	37.4097	8.88414	-2.07411	down	8.68693e-05
Os04g0505066				5.17649	18.0035	1.79823	up	0.00110724
Os04g0505200	LOC_Os04g42620	uncharacterized protein At4g06744 precursor, putative, expressed		0.712537	3.67329	2.36603	up	0.000910987
Os04g0509000	LOC_Os04g43020	protein kinase, putative, expressed		0.130922	1.37128	3.38874	up	0.00115958
Os04g0512300	LOC_Os04g43290	ARPC2B, putative, expressed		0.0288591	4.13961	7.16432	up	2.28709e-06
Os04g0512900	LOC_Os04g43340	disease resistance RPP13-like protein 1, putative, expressed		3.49631	0.65907	-2.40733	down	0.00201596
Os04g0513400	LOC_Os04g43390	Os4bglu16 - monolignol beta-glucoside homologue, expressed		17.2308	45.8214	1.41103	up	0.000104409
Os04g0517500	LOC_Os04g43710	CAMK_CAMK_like.3 - CAMK includes calcium/calmodulin depedent protein kinases, expressed		23.8239	2.58934	-3.20175	down	5.68173e-06
Os04g0518400	LOC_Os04g43800	phenylalanine ammonia-lyase, putative, expressed	OsPAL6	0.555062	6.30898	3.50669	up	5.37257e-06
Os04g0524500	LOC_Os04g44300	transposon protein, putative, unclassified, expressed	OsYSL13	40.5065	10.7753	-1.91043	down	0.000267289
Os04g0530900	LOC_Os04g44850	glycosyl transferase 8 domain containing protein, putative, expressed		3.73176	16.8282	2.17295	up	8.2456e-06
Os04g0531900	LOC_Os04g44950	short-chain dehydrogenase/reductase, putative, expressed		36.1782	8.25331	-2.13207	down	0.00017783
Os04g0538400	LOC_Os04g45520	integral membrane protein, putative, expressed		0.273333	6.55723	4.58435	up	2.23169e-05
Os04g0538700	LOC_Os04g45570	expressed protein		29.9938	13.5366	-1.1478	down	0.000266533
Os04g0541100	LOC_Os04g45750	expressed protein		0.169381	1.43073	3.07841	up	0.00200809		Trihelix
Os04g0541700	LOC_Os04g45810	homeobox associated leucine zipper, putative, expressed	Oshox22	10.688	45.9252	2.1033	up	0.000292206		HD-ZIP
Os04g0549700	LOC_Os04g46400	AP2 domain containing protein, expressed	OsDREB42#CR250	0.289566	3.91679	3.75771	up	0.000134007		ERF
Os04g0550200	LOC_Os04g46440	AP2 domain containing protein, expressed		7.03348	27.781	1.98179	up	0.00125564		ERF
Os04g0551700	LOC_Os04g46610	PAP fibrillin family domain containing protein, expressed		58.803	21.0027	-1.48531	down	0.00354493
Os04g0554200	LOC_Os04g46780	MSP domain containing protein, expressed		0.235523	12.5446	5.73506	up	9.25703e-10
Os04g0558700	LOC_Os04g47140	expressed protein		6.90316	37.2928	2.43357	up	0.000149575
Os04g0559400	LOC_Os04g47190	aminotransferase domain containing protein, putative, expressed		27.3441	7.74044	-1.82074	down	0.000144223
Os04g0561500	LOC_Os04g47360	OsPOP9 - Putative Prolyl Oligopeptidase homologue, expressed		23.7979	137.597	2.53154	up	3.36911e-08
Os04g0572800	LOC_Os04g48380	lysM domain containing protein, putative, expressed		0.208875	8.29086	5.31081	up	3.8588e-06
Os04g0573900	LOC_Os04g48460	cytochrome P450, putative, expressed		15.666	3.70027	-2.08194	down	3.2734e-07
Os04g0578400	LOC_Os04g48880	fatty acid hydroxylase, putative, expressed		22.4283	81.8342	1.86738	up	0.000324147
Os04g0578600	LOC_Os04g48930	ferric-chelate reductase, putative, expressed		10.2208	0.565319	-4.17631	down	6.66599e-08
Os04g0583000	LOC_Os04g49360	OsFBX149 - F-box domain containing protein, expressed		0.0632595	0.550174	3.12053	up	0.0020395
Os04g0585900	LOC_Os04g49650	DUF581 domain containing protein, expressed		1.92265	9.00627	2.22783	up	0.000616435
Os04g0587300	LOC_Os04g49739	purine permease, putative, expressed	OsPUP10	4.87437	0.345589	-3.81809	down	3.51038e-05
Os04g0587400	LOC_Os04g49748	purine permease, putative, expressed	OsPUP6	27.5167	6.29761	-2.12743	down	0.000578129
Os04g0592400	LOC_Os04g50204	protein transport protein-related, putative, expressed		2.89828	10.4267	1.84701	up	4.65598e-05
Os04g0599800	LOC_Os04g51110	WD repeat-containing protein, putative, expressed		9.06957	2.55551	-1.82742	down	0.00271201
Os04g0602500	LOC_Os04g51340	pectinacetylesterase domain containing protein, expressed		0.623059	6.005	3.26872	up	1.7689e-05
Os04g0604000	LOC_Os04g51440	villin protein, putative, expressed		0.0472527	0.660811	3.80577	up	0.000203931
Os04g0604200	LOC_Os04g51450	glycosyl hydrolases family 16, putative, expressed		0.763516	6.39561	3.06635	up	0.000232058
Os04g0605500	LOC_Os04g51610	calcium-transporting ATPase, plasma membrane-type, putative, expressed		23.1545	59.2515	1.35556	up	1.2553e-06
Os04g0607500	LOC_Os04g51820	OsHKT1;1 - Na+ transporter, expressed	OsHKT1;1#OsHKT4	0.871794	3.84908	2.14246	up	0.000346484
Os04g0608100	LOC_Os04g51880	GHMP kinases ATP-binding protein, putative, expressed		32.4683	9.99241	-1.70013	down	0.000496623
Os04g0611200	LOC_Os04g52164	transferase family protein, putative, expressed	Os04g0611267	7.57331	26.8051	1.82351	up	0.00311652
Os04g0612500	LOC_Os04g52260	LTPL124 - Protease inhibitor/seed storage/LTP family protein precursor, expressed		38.6006	698.749	4.17808	up	4.44089e-16	LTPL124 - Protease inhibitor/seed storage/LTP family protein precursor, expressed
Os04g0613000	LOC_Os04g52310	metal cation transporter, putative, expressed	OsZIP3	0.0331535	0.851384	4.68258	up	0.00308001
Os04g0613100				0.165036	1.48501	3.16963	up	0.00263306
Os04g0613700	LOC_Os04g52370	UTP--glucose-1-phosphate uridylyltransferase, putative, expressed		2.38692	10.884	2.18899	up	4.13082e-05
Os04g0615100	LOC_Os04g52500	lecithine cholesterol acyltransferase, putative, expressed		25.7918	8.48952	-1.60315	down	0.00220526
Os04g0616300	LOC_Os04g52600	SHR5-receptor-like kinase, putative, expressed		21.6129	6.9487	-1.63708	down	0.00147546
Os04g0616500				8.16366	1.86728	-2.12828	down	0.000381357
Os04g0616700	LOC_Os04g52640	SHR5-receptor-like kinase, putative, expressed		35.1655	10.8514	-1.69628	down	2.38888e-07
Os04g0616900	LOC_Os04g52660	expressed protein		46.0061	14.6874	-1.64725	down	0.00140168
Os04g0620000	LOC_Os04g52900	ABC transporter family protein, putative, expressed	OsABCC1	176.078	61.2335	-1.52382	down	0.00295263
Os04g0623300	LOC_Os04g53190	CPuORF12 - conserved peptide uORF-containing transcript, expressed	OsPAO3	90.1543	190.17	1.07682	up	0.00121506
Os04g0624600	LOC_Os04g53310	soluble starch synthase 3, chloroplast precursor, putative, expressed		43.9531	162.762	1.88872	up	0.00255993	soluble starch synthase 3, chloroplast precursor, putative, expressed
Os04g0629300	LOC_Os04g53720	SNF2 family N-terminal domain containing protein, expressed	CHR715	5.50568	1.58006	-1.80094	down	0.00229203			CHR715
Os04g0629700	LOC_Os04g53760	kinesin motor domain containing protein, putative, expressed		0.135789	12.3542	6.50749	up	9.76996e-15
Os04g0630300	LOC_Os04g53800	leucoanthocyanidin reductase, putative, expressed		0.145743	2.83149	4.28007	up	2.15184e-05
Os04g0630800	LOC_Os04g53850	leucoanthocyanidin reductase, putative, expressed		12.5796	1.19516	-3.39581	down	1.02105e-05
Os04g0630900	LOC_Os04g53860	reductase, putative, expressed		40.2213	11.3117	-1.83014	down	0.00104496
Os04g0634800	LOC_Os04g54210	hypothetical protein		3.52	0.235354	-3.90267	down	0.00115914
Os04g0635450				1.90221	12.5947	2.72707	up	0.00204709
Os04g0639200	LOC_Os04g54630	expressed protein		187.193	49.8889	-1.90773	down	0.000219402
Os04g0640700	LOC_Os04g54810	beta-D-xylosidase, putative, expressed		0.105733	6.60894	5.96592	up	6.10922e-11
Os04g0640750				0.138818	3.61942	4.70449	up	1.2645e-05
Os04g0640900	LOC_Os04g54830	expressed protein		1.73656	13.0831	2.9134	up	6.28247e-06
Os04g0644400	LOC_Os04g55159	LTPL125 - Protease inhibitor/seed storage/LTP family protein precursor, putative, expressed		0	30.5337	1.79769e+308	up	5.78842e-05	LTPL125 - Protease inhibitor/seed storage/LTP family protein precursor, putative, expressed
Os04g0644600	LOC_Os04g55180	hydrolase, alpha/beta fold family domain containing protein, expressed		36.5108	129.685	1.82862	up	4.18065e-05
Os04g0649700	LOC_Os04g55620	receptor kinase, putative, expressed		0.0230852	1.33436	5.85304	up	7.73735e-05
Os04g0650000	LOC_Os04g55650	oryzain alpha chain precursor, putative, expressed		779.802	342.045	-1.18892	down	0.00354962
Os04g0650700	LOC_Os04g55710	transposon protein, putative, unclassified, expressed		935.911	66.3993	-3.81713	down	1.11022e-15
Os04g0650750				430.742	24.9329	-4.1107	down	1.20939e-10
Os04g0654600	LOC_Os04g56060	protein kinase domain containing protein, expressed		0.420565	7.7401	4.20195	up	1.86694e-06
Os04g0655300	LOC_Os04g56110	protein kinase, putative, expressed		67.8113	19.6737	-1.78525	down	0.000500155
Os04g0675400	LOC_Os04g57880	heat shock protein DnaJ, putative, expressed		992.634	129.087	-2.94292	down	1.25992e-05
Os04g0677650				1.25935	8.30181	2.72075	up	0.00283333
Os04g0677700	LOC_Os04g58130	katanin p80 WD40 repeat-containing subunit B1 homolog 1, putative, expressed	OskTN80b	3.96626	22.1792	2.48336	up	5.55332e-06
Os04g0678700	LOC_Os04g58200	protochlorophyllide reductase A, chloroplast precursor, putative, expressed	OsPORA	103.286	621.486	2.58907	up	1.1666e-05
Os04g0679400	LOC_Os04g58280	stem-specific protein TSJT1, putative, expressed		26.2854	6.48519	-2.01904	down	0.000166534
Os04g0680400	LOC_Os04g58390	allantoinase, putative, expressed		82.7673	12.7656	-2.6968	down	2.80581e-07
Os04g0680700	LOC_Os04g58410	smr domain containing protein, expressed		23.96	8.81244	-1.44302	down	0.00165857
Os04g0683700	LOC_Os04g58710	AMP-binding domain containing protein, expressed		13.0463	94.7455	2.86042	up	8.64721e-08
Os04g0689500	LOC_Os04g59330	expressed protein		5.2279	39.5416	2.91907	up	2.67547e-10
Os04g0689700	LOC_Os04g59340	RNA-binding region RNP-1, putative, expressed		1.94398	13.9897	2.84728	up	3.1691e-05
Os04g0690100	LOC_Os04g59380	ZOS4-14 - C2H2 zinc finger protein, expressed		0	2.778	1.79769e+308	up	0.0010555		C2H2
Os04g0690800	LOC_Os04g59440	chlorophyll A-B binding protein, putative, expressed	psbS2	230.242	45.9401	-2.32532	down	7.8167e-06
Os04g0692600	LOC_Os04g59610	expressed protein		47.557	132.587	1.47921	up	5.72104e-06
Os04g0693400				0.886934	4.54034	2.3559	up	0.00314966
Os05g0100100	LOC_Os05g01010	expressed protein		0.166889	2.71407	4.02349	up	7.15483e-05
Os05g0102000	LOC_Os05g01140	methyltransferase, putative, expressed	OsJMT1	0.0274535	2.51417	6.51695	up	2.08939e-05
Os05g0103800	LOC_Os05g01330	expressed protein		0.0910645	3.94396	5.43661	up	0.000481608
Os05g0107000				0.842622	0.0681291	-3.62854	down	0.000459606
Os05g0110300	LOC_Os05g01970	NAD dependent epimerase/dehydratase family protein, putative, expressed		52.7675	22.5301	-1.2278	down	0.00153792
Os05g0111300	LOC_Os05g02070	expressed protein	OsMT2b	110.357	32.8443	-1.74847	down	0.000826551
Os05g0114000	LOC_Os05g02310	soluble inorganic pyrophosphatase, putative, expressed		5.03695	35.7373	2.82681	up	2.34667e-06
Os05g0117798	LOC_Os05g02670	kinesin motor domain containing protein, putative, expressed		0.271131	1.47344	2.44212	up	0.00212871
Os05g0119850				0.117161	3.90197	5.05764	up	2.06566e-06
Os05g0121000	LOC_Os05g02990	expressed protein		72.0369	31.484	-1.19412	down	0.00342269
Os05g0123100	LOC_Os05g03174	glycosyltransferase family 43 protein, putative, expressed		3.95583	17.588	2.15254	up	0.000436154
Os05g0123150				2.35927	11.7495	2.31619	up	0.00298241
Os05g0127200	LOC_Os05g03610	phospholipase C, putative, expressed		1.15769	10.9263	3.23848	up	1.50657e-12
Os05g0130300	LOC_Os05g03960	hypothetical protein		3.36513	71.3918	4.40703	up	3.37121e-11
Os05g0130600	LOC_Os05g04000	expressed protein		16.8365	90.7871	2.4309	up	2.25196e-05
Os05g0134400	LOC_Os05g04380	peroxidase precursor, putative, expressed		1.4236	58.6977	5.36569	up	6.66134e-16
Os05g0135500	LOC_Os05g04500	peroxidase precursor, putative, expressed		0.501876	53.3392	6.73172	up	2.22045e-16
Os05g0136900	LOC_Os05g04584	transferase family protein, putative, expressed		19.1904	61.2635	1.67464	up	0.00131521
Os05g0140100	LOC_Os05g04820	MYB family transcription factor, putative, expressed	OsMYB2P-1	0.238176	2.14025	3.16768	up	2.14476e-06		MYB
Os05g0142100	LOC_Os05g05030	expressed protein		32.5495	112.34	1.78717	up	0.000619984
Os05g0142400	LOC_Os05g05060	expressed protein		33.6121	8.95101	-1.90886	down	0.00169975
Os05g0149400	LOC_Os05g05680	1-aminocyclopropane-1-carboxylate oxidase, putative, expressed	OsACO5	18.9199	4.75848	-1.99133	down	0.00228732
Os05g0153000	LOC_Os05g06110	villin, putative, expressed		0.159007	2.00406	3.65577	up	1.4748e-05
Os05g0155000	LOC_Os05g06300	3-hydroxyacyl-CoA dehydrogenase, putative, expressed		5.11493	1.27187	-2.00776	down	0.00291975
Os05g0157500	LOC_Os05g06530	expressed protein		6.8763	1.00204	-2.77869	down	0.00269668
Os05g0158500	LOC_Os05g06660	OsSCP26 - Putative Serine Carboxypeptidase homologue, expressed	GS5	27.2632	7.8112	-1.80334	down	0.000790258
Os05g0159300	LOC_Os05g06720	GDSL-like lipase/acylhydrolase, putative, expressed		0.974781	13.9323	3.83721	up	4.11517e-07
Os05g0159500				1.99165	29.2335	3.87559	up	4.13686e-06
Os05g0160300	LOC_Os05g06780	LTPL104 - Protease inhibitor/seed storage/LTP family protein precursor, expressed		5.32658	41.7376	2.97007	up	1.28687e-05	LTPL104 - Protease inhibitor/seed storage/LTP family protein precursor, expressed
Os05g0161500	LOC_Os05g06920	relA-SpoT like protein RSH4, putative, expressed		12.8458	82.1637	2.6772	up	4.16525e-07
Os05g0163300	LOC_Os05g07060	fasciclin domain containing protein, expressed		0.0596075	6.21273	6.70359	up	1.13463e-05
Os05g0170950				16.295	108.879	2.74022	up	4.82805e-06
Os05g0176100	LOC_Os05g08370	CESA1 - cellulose synthase, expressed		9.27675	71.4313	2.94486	up	6.83263e-10
Os05g0180300	LOC_Os05g08770	uncharacterized protein At4g06744 precursor, putative, expressed		1.20248	8.98262	2.90112	up	6.39016e-05
Os05g0187100	LOC_Os05g09500	hexokinase, putative, expressed	OsHXK7	13.2671	2.77158	-2.25907	down	0.000274254
Os05g0188100	LOC_Os05g09580	hypothetical protein		172.263	29.9288	-2.52501	down	1.30475e-06
Os05g0189300	LOC_Os05g09704	HAD superfamily phosphatase, putative, expressed		0	5.78797	1.79769e+308	up	0.00138025
Os05g0189900	LOC_Os05g09724	HAD superfamily phosphatase, putative, expressed		0.0822701	13.9268	7.40328	up	1.27862e-11
Os05g0190300	LOC_Os05g09740	HAD superfamily phosphatase, putative, expressed		0	103.567	1.79769e+308	up	3.22257e-05
Os05g0190500	LOC_Os05g10210	HAD superfamily phosphatase, putative, expressed		0.0428515	19.2975	8.81485	up	3.44349e-09
Os05g0192100	LOC_Os05g10370	acid phosphatase, putative, expressed		0.0495256	1.35031	4.76897	up	0.00253719
Os05g0199100	LOC_Os05g11010	harpin-induced protein 1 domain containing protein, expressed		0.94968	5.96009	2.64982	up	0.00162256
Os05g0202800	LOC_Os05g11320	metallothionein-like protein 3B, putative, expressed		2907.16	30.7122	-6.56465	down	0
Os05g0203900	LOC_Os05g11428	expressed protein		22.7429	7.35166	-1.62927	down	0.00162079
Os05g0207700	LOC_Os05g11750	protein kinase, putative, expressed		0.0809496	0.815787	3.3331	up	0.00142687
Os05g0208000	LOC_Os05g11780	mitochondrial carrier protein, putative, expressed		29.5678	71.6288	1.27651	up	2.41042e-05
Os05g0210600	LOC_Os05g11990	TTL1, putative, expressed		0.254373	7.10839	4.8045	up	1.83341e-08
Os05g0214100	LOC_Os05g12300	expressed protein		79.746	36.9044	-1.11162	down	0.00243149
Os05g0215000	LOC_Os05g12400	BURP domain containing protein, expressed		0.854111	12.9886	3.92668	up	1.64193e-06
Os05g0217000	LOC_Os05g12580	conserved hypothetical protein		1.05944	11.8083	3.47843	up	0.000196598
Os05g0217700				0	38.7514	1.79769e+308	up	5.25652e-05
Os05g0227600	LOC_Os05g13940	retrotransposon protein, putative, unclassified, expressed		7.51839	66.1929	3.13818	up	7.54624e-09
Os05g0232200	LOC_Os05g14270	expressed protein		12.0262	46.0137	1.93588	up	0.000199118
Os05g0240200	LOC_Os05g15040	NB-ARC domain containing protein, expressed		18.4762	7.67279	-1.26784	down	0.000248673
Os05g0253200	LOC_Os05g16420	SHR5-receptor-like kinase, putative, expressed		2.50847	0	-1.79769e+308	down	0.000479173
Os05g0258400	LOC_Os05g16930	protein kinase domain containing protein, expressed		0.680233	0.0407659	-4.0606	down	0.000686414
Os05g0261700	LOC_Os05g17604	SHR5-receptor-like kinase, putative, expressed		5.71882	1.26501	-2.17657	down	0.000149863
Os05g0263100	LOC_Os05g17810	SHR5-receptor-like kinase, putative		1.51892	0.0689578	-4.46119	down	7.89947e-06
Os05g0267100	LOC_Os05g18294	SEC14 cytosolic factor family protein, putative, expressed		21.4542	8.10273	-1.40478	down	0.00258906
Os05g0278500	LOC_Os05g19910	transferase family protein, putative, expressed		5.86032	1.17637	-2.31663	down	0.00263975
Os05g0280200	LOC_Os05g20050	ras-related protein, putative, expressed		0.148975	2.23284	3.90574	up	0.00113116
Os05g0297800				4.04003	0.912731	-2.1461	down	0.00273893
Os05g0298200	LOC_Os05g23320	expressed protein		51.7578	17.6798	-1.54967	down	0.000248583
Os05g0320700	LOC_Os05g25640	cytochrome P450, putative, expressed		6.31845	24.6869	1.9661	up	0.00052968
Os05g0320750				9.09994	44.3507	2.28503	up	0.000424493
Os05g0322900	LOC_Os05g25770	OsWRKY45 - Superfamily of TFs having WRKY and zinc finger domains, expressed	OsWRKY45#WRKY45-1#WRKY45-2	76.366	15.1348	-2.33506	down	1.6845e-06		WRKY
Os05g0344200	LOC_Os05g27780	expressed protein		20.8755	4.32294	-2.27173	down	0.000994318
Os05g0345500	LOC_Os05g27880	BBF1 - 2 Bric-a-Brac, Tramtrack, Broad Complex BTB domains with a F5/8 type C discoidin domain, expressed		43.4395	9.77299	-2.15213	down	4.02707e-10
Os05g0349000	LOC_Os05g28170	expressed protein		6.41636	1.1385	-2.49462	down	7.77099e-05
Os05g0349700	LOC_Os05g28200	prenyltransferase, putative, expressed	YGL1#ygl80	128.04	55.1113	-1.21617	down	1.88035e-05
Os05g0355400	LOC_Os05g28740	universal stress protein domain containing protein, putative, expressed		42.8988	5.13076	-3.06369	down	3.92201e-07
Os05g0358500	LOC_Os05g29030	protein phosphatase 2C, putative, expressed		10.7048	85.9892	3.0059	up	1.1724e-13
Os05g0363500	LOC_Os05g30010	WD domain, G-beta repeat domain containing protein, expressed		1.71887	0.328179	-2.38891	down	0.00195208
Os05g0369900	LOC_Os05g30700	expressed protein		0.299997	4.13553	3.78505	up	1.80434e-05
Os05g0372866				0	11.8413	1.79769e+308	up	0.0026006
Os05g0376300	LOC_Os05g31230	N-acetyltransferase ESCO1, putative, expressed		63.7396	30.0349	-1.08555	down	0.000737766
Os05g0386700				0.0213386	1.09254	5.67807	up	3.34942e-07
Os05g0386800	LOC_Os05g32110	COBRA, putative, expressed	OsBC1L4	5.1767	45.1577	3.12487	up	1.19044e-08
Os05g0393400	LOC_Os05g32680	PAC, putative, expressed		69.2409	34.0712	-1.02307	down	9.85885e-05
Os05g0394200	LOC_Os05g32760	BZIP protein, putative, expressed		0.0518195	0.748712	3.85284	up	0.000168185
Os05g0395000	LOC_Os05g32820	peptide-N4-asparagine amidase A, putative, expressed		57.8103	126.792	1.13306	up	0.000669877
Os05g0395116				0.269937	4.27755	3.98609	up	0.000311267
Os05g0396900	LOC_Os05g32960	expressed protein		0.256411	6.59118	4.68401	up	1.47033e-07
Os05g0397300	LOC_Os05g32970	expressed protein		11.4706	1.82974	-2.64823	down	3.3874e-05
Os05g0405000	LOC_Os05g33570	pyruvate, phosphate dikinase, chloroplast precursor, putative, expressed	flo4#OsPPDKB#OsC4PPDK	45.495	128.239	1.49505	up	0.00021997
Os05g0408900	LOC_Os05g33840	transketolase, putative, expressed		69.9498	206.222	1.55981	up	9.15503e-07
Os05g0410200	LOC_Os05g33940	alpha/beta hydrolase fold, putative, expressed		14.2205	42.9873	1.59594	up	0.00312795
Os05g0413332				8.74703	32.3125	1.88523	up	0.00117223
Os05g0419200	LOC_Os05g34650	DUF647 domain containing protein, putative, expressed		49.4865	120.503	1.28396	up	0.003495
Os05g0424000	LOC_Os05g34980	amino acid transporter, putative, expressed		0.939591	7.16223	2.9303	up	0.000161306
Os05g0424100				2.32098	10.9538	2.23863	up	0.00205903
Os05g0424300	LOC_Os05g35010	cytochrome P450, putative, expressed		11.2818	0.817286	-3.78702	down	1.5433e-06
Os05g0426000	LOC_Os05g35140	nodulin MtN3 family protein, putative, expressed		25.3176	88.3621	1.80328	up	0.000536807
Os05g0426400	LOC_Os05g35200	glycosyl transferase, putative, expressed		1.65607	17.7661	3.4233	up	3.46117e-10
Os05g0427100	LOC_Os05g35260	PB1 domain containing protein, expressed		18.7892	5.71508	-1.71705	down	4.37324e-05
Os05g0430900	LOC_Os05g35594	peptide transporter, putative, expressed		0.048849	1.38011	4.82031	up	0.00225123
Os05g0432200	LOC_Os05g35690	GASR6 - Gibberellin-regulated GASA/GAST/Snakin family protein precursor, expressed		0	13.1398	1.79769e+308	up	0.000670624
Os05g0435800	LOC_Os05g36010	OsSub47 - Putative Subtilisin homologue, expressed		1.86481	9.41918	2.33658	up	0.000513237
Os05g0438500	LOC_Os05g36260	soluble inorganic pyrophosphatase, putative, expressed		0.0521391	11.3976	7.77215	up	2.36182e-07
Os05g0442550				81.8955	3.97841	-4.36352	down	1.08802e-14
Os05g0444200	LOC_Os05g37190	ZOS5-08 - C2H2 zinc finger protein, expressed		2.09474	24.7287	3.56134	up	1.03572e-07		C2H2
Os05g0453500	LOC_Os05g37950	guanylyl cyclase, putative, expressed		21.6749	5.35377	-2.0174	down	0.000236447
Os05g0455200	LOC_Os05g38120	homeodomain protein, putative, expressed	SH5	0.126084	1.16385	3.20644	up	0.00270818		TALE
Os05g0456300	LOC_Os05g38230	oxidoreductase, aldo/keto reductase family protein, putative, expressed		0.97168	81.8971	6.39719	up	0
Os05g0456925				3.84164	26.8916	2.80736	up	3.07766e-06
Os05g0456962				1.97586	13.0607	2.72468	up	2.67145e-05
Os05g0459700	LOC_Os05g38500	fasciclin-like arabinogalactan protein, putative, expressed		0.122156	2.35703	4.27017	up	2.1717e-05
Os05g0460600	LOC_Os05g38570	riboflavin biosynthesis protein ribAB, chloroplast precursor, putative, expressed		31.958	10.4904	-1.6071	down	0.00137224
Os05g0461600	LOC_Os05g38660	expressed protein		0.248018	3.09832	3.64297	up	0.000410978
Os05g0467600	LOC_Os05g39140	expressed protein		9.5901	1.65101	-2.5382	down	4.01343e-05
Os05g0474600	LOC_Os05g39680	PX domain containing protein, expressed		20.3432	9.55012	-1.09096	down	0.00237894
Os05g0475550				0	7.88898	1.79769e+308	up	0.00294175
Os05g0476100	LOC_Os05g39840	expressed protein		0.0746622	0.761728	3.35083	up	0.00295074
Os05g0477600	LOC_Os05g39990	expansin precursor, putative, expressed		1.73832	0.165899	-3.38932	down	0.00266864
Os05g0481100	LOC_Os05g40270	expressed protein		490.688	199.783	-1.29637	down	2.78435e-06
Os05g0481800	LOC_Os05g40320	PPR repeat domain containing protein, putative, expressed		9.75374	3.83665	-1.34611	down	0.00278981
Os05g0485300	LOC_Os05g40700	transmembrane protein 56, putative, expressed		31.9565	4.96411	-2.6865	down	1.22936e-05
Os05g0486100	LOC_Os05g40770	leucine-rich repeat family protein, putative, expressed		1.97374	0.323801	-2.60775	down	0.00105061
Os05g0486600	LOC_Os05g40810	BRCA1 C Terminus domain containing protein, expressed		5.35087	0.362948	-3.88194	down	1.25728e-06
Os05g0489200	LOC_Os05g41030	LTPL67 - Protease inhibitor/seed storage/LTP family protein precursor, expressed		21.5801	113.958	2.40073	up	7.38047e-06	LTPL67 - Protease inhibitor/seed storage/LTP family protein precursor, expressed
Os05g0489301				1.96796	19.6671	3.32101	up	0.000426094
Os05g0495250				0.775503	8.19858	3.40217	up	0.00257043
Os05g0495900	LOC_Os05g41610	glycosyl hydrolases family 17, putative, expressed		33.8992	141.133	2.05774	up	6.75318e-05
Os05g0499400	LOC_Os05g42000	peroxidase precursor, putative, expressed		0.561853	10.4469	4.21674	up	5.65622e-08
Os05g0501300	LOC_Os05g42190	NADPH-dependent FMN reductase domain containing protein, expressed		0.224027	2.1209	3.24294	up	0.00200824
Os05g0508400	LOC_Os05g43240	jacalin-like lectin domain containing protein, expressed		9.11242	54.2845	2.57463	up	1.00428e-06
Os05g0509500	LOC_Os05g43390	signal recognition particle 54 kDa protein, putative, expressed		8.40302	0.958458	-3.13212	down	1.0912e-05
Os05g0512200	LOC_Os05g43650	expressed protein		21.4231	67.3171	1.65181	up	0.00125715
Os05g0512600	LOC_Os05g43690	glucan endo-1,3-beta-glucosidase-like protein 3 precursor, putative, expressed		0.0458197	1.61252	5.1372	up	0.00104757
Os05g0514400	LOC_Os05g43860	expressed protein		0.193419	11.5358	5.89825	up	6.49882e-10
Os05g0519600	LOC_Os05g44330	DJ-1 family protein, putative, expressed		32.0254	8.3709	-1.93576	down	0.000131093
Os05g0521300	LOC_Os05g44560	kinesin motor domain containing protein, expressed		37.4439	12.3385	-1.60157	down	1.93183e-05
Os05g0521900	LOC_Os05g44630	IQ calmodulin-binding motif family protein, putative, expressed		0.108475	1.54091	3.82835	up	0.0014711
Os05g0527800	LOC_Os05g45180	anthocyanidin 5,3-O-glucosyltransferase, putative, expressed		0.158358	18.5976	6.87578	up	4.84057e-14
Os05g0529700	LOC_Os05g45350	dnaJ domain containing protein, expressed		13.2272	31.1537	1.23589	up	6.46799e-05
Os05g0534400	LOC_Os05g45810	calcineurin B, putative, expressed		3.11281	12.2741	1.97932	up	0.00290961
Os05g0541100	LOC_Os05g46350	IQ calmodulin-binding motif domain containing protein, expressed		0.0753421	1.16229	3.94737	up	0.00100049
Os05g0542300	LOC_Os05g46470	expressed protein		3.46814	18.5525	2.41938	up	0.00122074
Os05g0542900	LOC_Os05g46520	polygalacturonase, putative, expressed		66.9894	20.0357	-1.74136	down	0.000708851
Os05g0548900	LOC_Os05g47540	CPuORF26 - conserved peptide uORF-containing transcript, expressed		27.172	308.589	3.50549	up	4.49547e-09
Os05g0548950				0.988826	9.64092	3.28538	up	1.02931e-05
Os05g0549100	LOC_Os05g47560	serine/threonine-protein kinase SNT7, chloroplast precursor, putative, expressed		48.6311	148.105	1.60666	up	0.00185251
Os05g0549166				26.8877	87.1758	1.69698	up	0.000912376
Os05g0549800	LOC_Os05g47650	B3 DNA binding domain containing protein, expressed		18.3483	3.56311	-2.36444	down	0.000307445		RAV
Os05g0550300	LOC_Os05g47700	LTPL152 - Protease inhibitor/seed storage/LTP family protein precursor, expressed		4.40926	48.9929	3.47397	up	9.96141e-07	LTPL152 - Protease inhibitor/seed storage/LTP family protein precursor, expressed
Os05g0551000	LOC_Os05g47780	E3 ubiquitin ligase, putative, expressed		11.5178	3.59033	-1.68167	down	0.0030237
Os05g0554000	LOC_Os05g48040	MATE efflux family protein, putative, expressed		9.31476	2.64843	-1.81438	down	0.00191961
Os05g0555600	LOC_Os05g48200	glutamate synthase, chloroplast precursor, putative, expressed	OsNADH-GOGAT2	47.7375	5.14017	-3.21523	down	0
Os05g0556400	LOC_Os05g48270	auxin-responsive protein, putative, expressed		0.234755	14.7831	5.97665	up	7.77274e-11
Os05g0557700	LOC_Os05g48390	ubiquitin conjugating enzyme protein, putative, expressed	LTN1#OsPHO2#OsUBC35	30.0748	10.0723	-1.57817	down	0.00197382
Os05g0563000	LOC_Os05g48850	no apical meristem protein, putative, expressed		0.11136	2.12438	4.25373	up	2.37691e-05		NAC
Os05g0563300				21.5191	4.11681	-2.38602	down	0.000613303
Os05g0563600	LOC_Os05g48900	fasciclin domain containing protein, expressed		2.51188	46.4721	4.20953	up	4.88775e-10
Os05g0567600	LOC_Os05g49240	homeodomain-related, putative, expressed		38.653	5.03592	-2.94026	down	8.69023e-06		MYB_related
Os05g0568600	LOC_Os05g49350	DUF1645 domain containing protein, putative, expressed		2.30223	12.9696	2.49403	up	0.00145583
Os05g0571200	LOC_Os05g49620	OsWRKY19 - Superfamily of TFs having WRKY and zinc finger domains, expressed	OsWRKY19	1.99022	0.0934614	-4.41241	down	0.000195657		WRKY
Os05g0574400	LOC_Os05g49880	lactate/malate dehydrogenase, putative, expressed		146.519	493.221	1.75115	up	0.00287368
Os05g0576500	LOC_Os05g50090	oxidoreductase, 2OG-FeII oxygenase domain containing protein, putative, expressed		4.34365	1.24289	-1.8052	down	0.00280057
Os05g0577700	LOC_Os05g50190	protein kinase domain containing protein, expressed		21.0357	5.89433	-1.83544	down	0.00140005
Os05g0579600	LOC_Os05g50340	MYB family transcription factor, putative, expressed		111.737	26.6486	-2.06797	down	0.000101252		MYB_related
Os05g0582000	LOC_Os05g50500	secretory protein, putative, expressed		0.0579072	5.87515	6.66474	up	1.26482e-05
Os05g0582450				1.05552	5.23641	2.31062	up	0.00148342
Os05g0584600	LOC_Os05g50750	AAA family ATPase, putative, expressed		7.90592	45.4876	2.52447	up	1.08024e-07
Os05g0585400	LOC_Os05g50800	expressed protein		0.666005	7.39993	3.47391	up	1.03057e-05
Os05g0587300	LOC_Os05g50990	TTL3, putative, expressed		0.57926	2.84826	2.2978	up	0.00263549
Os05g0590201				8.0915	1.6681	-2.2782	down	0.00016109
Os05g0590300	LOC_Os05g51240	hydrolase, alpha/beta fold family domain containing protein, expressed		84.2006	16.0919	-2.38749	down	8.73654e-06
Os05g0591900	LOC_Os05g51420	hypersensitive-induced response protein, putative, expressed		390.852	94.9951	-2.0407	down	0
Os05g0591925				93.8359	21.7782	-2.10726	down	0.00128251
Os05g0594500	LOC_Os05g51620	expressed protein		43.366	12.6985	-1.77191	down	0.000540059
Os05g0595300	LOC_Os05g51690	CCT motif family protein, expressed	NRR#CRCT	103.53	225.806	1.12504	up	0.00030658
Os06g0102100	LOC_Os06g01250	cytochrome P450, putative, expressed	CYP93G2	2.87888	26.5926	3.20744	up	4.72112e-07
Os06g0102200				4.95168	42.4222	3.09883	up	6.78895e-06
Os06g0104400	LOC_Os06g01500	IQ calmodulin-binding motif family protein, putative, expressed		11.3043	3.42766	-1.72158	down	0.00331354
Os06g0109100	LOC_Os06g01960	retrotransposon protein, putative, unclassified		1.24115	7.36161	2.56834	up	0.00112548
Os06g0109500	LOC_Os06g01990	phosphoglycolate phosphatase, plasmid, putative, expressed		0.682771	6.29624	3.20502	up	0.000685679
Os06g0112100	LOC_Os06g02210	bark storage protein A precursor, putative, expressed		15.708	4.22831	-1.89335	down	0.00211037	bark storage protein A precursor, putative, expressed
Os06g0113800	LOC_Os06g02360	Skp1 family, dimerisation domain containing protein, expressed		3.6422	0.349412	-3.38181	down	0.00121316
Os06g0113900	LOC_Os06g02370	expressed protein		46.2779	14.699	-1.65461	down	2.19869e-12
Os06g0113950				7.85808	2.32757	-1.75535	down	0.000302655
Os06g0116900	LOC_Os06g02630	retrotransposon protein, putative, Ty3-gypsy subclass, expressed		1.48846	12.4746	3.06711	up	0.000304854
Os06g0118700	LOC_Os06g02780	aspartic protease, putative, expressed		2.74395	41.6104	3.92262	up	6.68675e-10
Os06g0118900	LOC_Os06g02810	expressed protein		1.25387	7.1872	2.51905	up	0.00268152
Os06g0119100	LOC_Os06g02830	expressed protein		3.45054	12.0941	1.8094	up	0.00185504
Os06g0126500	LOC_Os06g03640	BAG domain containing protein, expressed		1.00151	50.0806	5.644	up	5.32907e-15
Os06g0129100	LOC_Os06g03830	retinol dehydrogenase, putative, expressed		19.6057	4.37518	-2.16386	down	0.000531341
Os06g0131700	LOC_Os06g04090	no apical meristem protein, putative, expressed	OsSWN1	0.379447	5.99546	3.9819	up	5.46088e-06		NAC
Os06g0136000	LOC_Os06g04460	hypersensitive-induced response protein, putative, expressed		16.8092	5.9151	-1.50678	down	0.000745309
Os06g0147000	LOC_Os06g05430	expressed protein		0.114336	4.61033	5.33352	up	0.00064599
Os06g0147100	LOC_Os06g05440	expressed protein		87.1051	8.17385	-3.41367	down	3.47043e-08
Os06g0152600	LOC_Os06g05930	expressed protein		7.21214	102.982	3.83582	up	1.01121e-09
Os06g0153200	LOC_Os06g05980	transporter family protein, putative, expressed		0.279714	2.35691	3.07487	up	2.5184e-05
Os06g0156600	LOC_Os06g06250	GDSL-like lipase/acylhydrolase, putative, expressed		0.977851	0.075986	-3.68581	down	0.00236801
Os06g0157000	LOC_Os06g06290	GDSL-like lipase/acylhydrolase, putative, expressed		97.8593	646.905	2.72477	up	1.10715e-05
Os06g0157125				139.503	845.907	2.60021	up	4.58219e-06
Os06g0157700	LOC_Os06g06320	osFTL2 FT-Like2 homologous to Flowering Locus T gene; contains Pfam profile PF01161: Phosphatidylethanolamine-binding protein, expressed	Hd3a#FT	33.6921	2.0324	-4.05115	down	1.77241e-08			FLT701
Os06g0158300	LOC_Os06g06380	NBS-LRR type disease resistance protein, putative, expressed		9.85556	2.71352	-1.86077	down	0.000853827
Os06g0158500	LOC_Os06g06400	NBS-LRR type disease resistance protein, putative, expressed		3.81843	0.836925	-2.18981	down	0.000786572
Os06g0159900	LOC_Os06g06490	U-box domain containing heat shock protein, putative, expressed		22.3161	7.13329	-1.64544	down	0.00336448
Os06g0160700	LOC_Os06g06560	starch synthase, putative, expressed	OsSSI#SSS1	35.2319	132.586	1.91197	up	0.000391009	starch synthase, putative, expressed
Os06g0163300	LOC_Os06g06780	harpin-induced protein, putative, expressed		4.46514	57.4903	3.68654	up	4.15293e-09
Os06g0168800	LOC_Os06g07230	tyrosine protein kinase domain containing protein, putative, expressed		30.0281	13.3693	-1.16739	down	0.000499851
Os06g0176700	LOC_Os06g07932	flavonol synthase/flavanone 3-hydroxylase, putative, expressed		12.0495	3.3106	-1.86382	down	0.00315665
Os06g0178500				12.0495	3.3106	-1.86382	down	0.00315665
Os06g0179000	LOC_Os06g08090	heparanase-like protein precursor, putative, expressed		2.78903	13.5383	2.27921	up	0.000170908
Os06g0183100	LOC_Os06g08440	two-component response regulator, putative, expressed	ORR2	4.83618	1.76219	-1.4565	down	0.000592994		ARR-B
Os06g0188700	LOC_Os06g08900	glutamate receptor 2.6 precursor, putative, expressed		2.99381	0.312511	-3.26	down	0.000138715
Os06g0192100	LOC_Os06g09240	anthocyanidin 3-O-glucosyltransferase, putative, expressed		0.220725	5.32156	4.59153	up	2.14955e-05
Os06g0193300	LOC_Os06g09350	expressed protein		0.214494	3.30306	3.94479	up	0.000991093
Os06g0195800	LOC_Os06g09560	heat shock protein DnaJ, putative, expressed		7.37453	0.331818	-4.47409	down	3.87727e-05
Os06g0202400				39.5559	9.37681	-2.07672	down	0.000796781
Os06g0203200	LOC_Os06g10170	flavin-containing monooxygenase family protein, putative, expressed		0.15347	2.04696	3.73745	up	8.89889e-05
Os06g0214800	LOC_Os06g11130	gibberellin receptor GID1L2, putative, expressed		8.71636	28.6868	1.71859	up	0.000419336
Os06g0218600	LOC_Os06g11490	plastocyanin-like domain containing protein, putative, expressed		0.254174	5.98875	4.55836	up	4.41388e-06
Os06g0223800	LOC_Os06g11990	expressed protein		4.12724	18.9677	2.20029	up	5.08653e-05
Os06g0223900				0.534253	4.45333	3.05929	up	0.00222707
Os06g0228200	LOC_Os06g12310	aquaporin protein, putative, expressed	Lsi6	41.9089	102.421	1.28919	up	0.00148617
Os06g0229000	LOC_Os06g12370	OsFtsH6 FtsH protease, homologue of AtFtsH6, expressed		1.13847	11.8895	3.38452	up	9.72952e-05
Os06g0229066	LOC_Os06g12370	OsFtsH6 FtsH protease, homologue of AtFtsH6, expressed		1.51096	14.8167	3.29368	up	1.07007e-05
Os06g0230000				0	4.73123	1.79769e+308	up	0.00197734
Os06g0230100	LOC_Os06g12460	CSLA3 - cellulose synthase-like family A; mannan synthase, expressed		4.1898	18.8447	2.16921	up	0.000271235
Os06g0230201				0.253643	4.69756	4.21104	up	0.000402337
Os06g0234200	LOC_Os06g12790	ras-related protein, putative, expressed		5.90434	15.1774	1.36207	up	0.00297695
Os06g0241200	LOC_Os06g13330	conserved hypothetical protein		7.07059	1.00884	-2.80913	down	6.5752e-05
Os06g0244700	LOC_Os06g13600	HEAT repeat family protein, putative, expressed		0.0607734	1.26247	4.37666	up	1.22561e-05
Os06g0244901				0.0730839	1.20493	4.04325	up	0.000715029
Os06g0247900	LOC_Os06g13830	endoglucanase, putative, expressed		0.750876	7.75242	3.368	up	2.29774e-05
Os06g0253100	LOC_Os06g14240	hsp20/alpha crystallin family protein, putative, expressed		49.8264	12.8	-1.96077	down	0.000853364
Os06g0254600				3.9477	36.5593	3.21116	up	5.86889e-07
Os06g0258000	LOC_Os06g14670	ODORANT1, putative, expressed		1.88017	10.8932	2.53449	up	0.000471443		MYB
Os06g0262800	LOC_Os06g15170	3-ketoacyl-CoA synthase, putative, expressed		3.16697	18.7258	2.56385	up	8.82555e-05
Os06g0267900	LOC_Os06g15730	expressed protein		25.0148	6.6138	-1.91923	down	0.000235008
Os06g0270200	LOC_Os06g15910	potassium transporter, putative, expressed		2.08877	15.4955	2.89113	up	4.58554e-06
Os06g0270950				0.0902305	0.923264	3.35506	up	0.00129833
Os06g0278000				0.0868755	1.03601	3.57594	up	0.00318695
Os06g0278150				0.212073	2.63721	3.63638	up	0.00114113
Os06g0284200	LOC_Os06g17390	auxin-independent growth promoter protein, putative, expressed		0.669619	6.61762	3.3049	up	3.81918e-06
Os06g0288300				4.32728	21.0312	2.281	up	0.000270876
Os06g0289900	LOC_Os06g18670	anthocyanidin 3-O-glucosyltransferase, putative, expressed		9.29665	74.6519	3.0054	up	7.40329e-08
Os06g0295500	LOC_Os06g19160	retrotransposon protein, putative, Ty1-copia subclass		3.27478	1.00444	-1.70501	down	0.000810775
Os06g0297800	LOC_Os06g19400	GRAM and C2 domains containing protein, putative, expressed		18.9368	7.48066	-1.33995	down	0.00020244
Os06g0298200	LOC_Os06g19444	CCT/B-box zinc finger protein, putative, expressed		7.69017	0.992705	-2.95358	down	6.07314e-06		CO-like	CONS707
Os06g0299100	LOC_Os06g19530	oxidoreductase, short chain dehydrogenase/reductase family, putative, expressed		0.10429	2.15418	4.36847	up	0.000223119
Os06g0317200	LOC_Os06g21240	glycine rich protein family protein, putative, expressed		5.79506	0.503491	-3.52479	down	0.000267269
Os06g0317600	LOC_Os06g21270	glycine rich protein family protein, putative, expressed		0.0974284	28.2963	8.18206	up	4.7744e-08
Os06g0318500	LOC_Os06g21360	transporter, monovalent cation:proton antiporter-2 family, putative, expressed		0.189671	2.66318	3.81158	up	0.000109759
Os06g0318800	LOC_Os06g21400	hypothetical protein		59.6272	840.069	3.81647	up	9.07874e-12
Os06g0320200	LOC_Os06g21570	Os6bglu24 - beta-glucosidase homologue, similar to G. max isohydroxyurate hydrolase, expressed		0.0998964	3.39587	5.0872	up	1.84021e-07
Os06g0323100	LOC_Os06g21820	jasmonate O-methyltransferase, putative, expressed		31.7264	2.69782	-3.55581	down	1.75634e-07
Os06g0329200	LOC_Os06g22380	expressed protein		5.05815	17.3661	1.77959	up	0.000585887
Os06g0334100				16.057	5.34139	-1.58792	down	0.000529655
Os06g0336200	LOC_Os06g22960	aquaporin protein, putative, expressed	OsTIP2;2	40.7644	149.051	1.87043	up	0.000292182
Os06g0338200	LOC_Os06g23114	copper methylamine oxidase precursor, putative, expressed		1.74044	7.78117	2.16054	up	0.00150656
Os06g0348800	LOC_Os06g24070	myb-like DNA-binding domain containing protein, expressed	OsGLK1	27.0787	114.461	2.07963	up	9.26814e-13		G2-like
Os06g0350200				38.7139	11.9309	-1.69815	down	0.00143665
Os06g0474800	LOC_Os06g28050	expressed protein		260.655	85.6634	-1.60539	down	0.000607234
Os06g0475400	LOC_Os06g28124	glycosyltransferase, putative, expressed		22.1426	4.57722	-2.27428	down	4.53174e-05
Os06g0476200	LOC_Os06g28194	expressed protein		543.49	64.8124	-3.06791	down	4.12975e-07
Os06g0477600				44.7318	12.4429	-1.84598	down	0.000447619
Os06g0483200	LOC_Os06g28820	cycloartenol synthase, putative		2.86644	11.8983	2.05343	up	0.00196465
Os06g0488200	LOC_Os06g29350	myosin, putative, expressed		5.76679	2.63921	-1.12766	down	0.00102959
Os06g0492750				0.0388225	1.1247	4.8565	up	0.0020593
Os06g0505700	LOC_Os06g30920	hypothetical protein		1.37637	8.30972	2.59393	up	0.0019281
Os06g0506200	LOC_Os06g30950	transporter-related, putative, expressed		1.49317	9.92698	2.73298	up	4.59447e-05
Os06g0516800				4.93372	0.644202	-2.93709	down	0.000315096
Os06g0531600	LOC_Os06g34070	GDSL-like lipase/acylhydrolase, putative, expressed		2.3828	9.63794	2.01606	up	0.00303618
Os06g0531900	LOC_Os06g34120	GDSL-like lipase/acylhydrolase, putative, expressed		0.598618	4.46634	2.89939	up	0.000420572
Os06g0538400	LOC_Os06g34730	expressed protein		0.41402	5.96787	3.84944	up	0.000529954
Os06g0542000	LOC_Os06g35020	hypothetical protein		7.21492	1.52615	-2.24108	down	0.00272329
Os06g0550800	LOC_Os06g35770	expressed protein		12.894	0	-1.79769e+308	down	0.000680475
Os06g0554300	LOC_Os06g36050	expressed protein		1.18213	5.51319	2.22149	up	0.00177702
Os06g0561000	LOC_Os06g36560	inositol oxygenase, putative, expressed	OsMIOX	0.139166	5.22928	5.23174	up	7.86455e-07
Os06g0561050				0.101939	3.50463	5.10348	up	0.00114821
Os06g0566300	LOC_Os06g37010	metal cation transporter, putative, expressed	OsZIP12	1.12058	10.6105	3.24317	up	2.40638e-05
Os06g0573600	LOC_Os06g37560	beta-galactosidase precursor, putative, expressed	OsBGal2	5.04059	55.5469	3.46204	up	3.47056e-13
Os06g0589500	LOC_Os06g38960	expressed protein		0.260899	3.16219	3.59936	up	0.000105302
Os06g0594600	LOC_Os06g39390	transferase family protein, putative, expressed	OsAt10	0	7.42019	1.79769e+308	up	0.00294175
Os06g0594650				0	8.45583	1.79769e+308	up	0.00155997
Os06g0600700	LOC_Os06g39900	agenet domain containing protein, putative, expressed		8.1293	2.51583	-1.6921	down	0.00131469
Os06g0601500				0.411346	2.4818	2.59296	up	0.00103883
Os06g0607100	LOC_Os06g40500	expressed protein		4.78734	32.0358	2.74239	up	3.77012e-05
Os06g0608800	LOC_Os06g40650	copine-1, putative, expressed		66.903	23.6669	-1.4992	down	4.5532e-10
Os06g0617800	LOC_Os06g41360	phosphoribosyl transferase, putative, expressed		9.62985	23.0726	1.26059	up	0.0011173
Os06g0619000	LOC_Os06g41480	vrga1, putative, expressed		3.48627	0.847747	-2.03998	down	0.00249931
Os06g0624750				0	5.0212	1.79769e+308	up	0.00197734
Os06g0634500	LOC_Os06g42800	STRUBBELIG-RECEPTOR FAMILY 8 precursor, putative, expressed		1.24883	5.20583	2.05955	up	0.00211946
Os06g0637500	LOC_Os06g43090	MYB transcription factor TaMYB1, putative, expressed		2.10153	10.6732	2.34447	up	0.000948725		MYB
Os06g0643700	LOC_Os06g43620	haemolysin-III, putative, expressed		4.23904	16.3044	1.94345	up	0.00296662
Os06g0643750				4.54021	18.9627	2.06233	up	0.00271473
Os06g0651100	LOC_Os06g44180	NAD dependent epimerase/dehydratase family protein, putative, expressed		48.0862	11.7593	-2.03182	down	4.60794e-06
Os06g0670100	LOC_Os06g45870	expressed protein		2.05719	0.28702	-2.84146	down	0.00129169
Os06g0677400	LOC_Os06g46372	dehydrogenase, putative, expressed		14.2776	5.52812	-1.36889	down	0.00155289
Os06g0680500	LOC_Os06g46670	glutamate receptor, putative, expressed		3.10296	19.812	2.67466	up	2.22182e-06
Os06g0683300	LOC_Os06g46940	Os6bglu25 - beta-glucosidase homologue, similar to Os3bglu6, expressed		11.0114	3.44528	-1.6763	down	0.00263218
Os06g0688100	LOC_Os06g47350	RNA polymerase I specific transcription initiation factor RRN3 family protein, putative, expressed		180.728	73.581	-1.29642	down	0.000221872
Os06g0693100	LOC_Os06g47800	disease resistance protein RGA3, putative, expressed		2.01449	8.68679	2.10841	up	0.000523512
Os06g0696600	LOC_Os06g48180	glycosyl hydrolases family 16, putative, expressed		11.4277	171.814	3.91024	up	2.93876e-12
Os06g0697000	LOC_Os06g48200	glycosyl hydrolases family 16, putative, expressed		4.93909	80.9533	4.03477	up	0
Os06g0698785	LOC_Os06g48510	choline monooxygenase, chloroplast precursor, putative, expressed	OsCMO	4.04625	0.825549	-2.29316	down	0.00196453
Os06g0699600	LOC_Os06g48610	CCT motif family protein, expressed		7.72994	25.074	1.69766	up	0.00130974
Os06g0702500	LOC_Os06g48940	GHMP kinases ATP-binding protein, putative, expressed		86.1923	29.9736	-1.52387	down	1.95593e-06
Os06g0703900	LOC_Os06g49040	Myb-like DNA-binding domain containing protein, putative, expressed	OsPHR4	11.8514	28.5799	1.26995	up	0.000437477		G2-like
Os06g0704600	LOC_Os06g49110	delta-aminolevulinic acid dehydratase, chloroplast precursor, putative, expressed		39.3424	168.598	2.09943	up	4.46065e-06
Os06g0704800	LOC_Os06g49130	TAZ zinc finger family protein, expressed		2.50249	0.437786	-2.51506	down	0.00042345			HAC704
Os06g0705350				1.77292	0.0946157	-4.2279	down	0.000115779
Os06g0706400	LOC_Os06g49250	peptide transporter PTR2, putative, expressed	OsPTR9#OsNPF8.20	139.534	26.238	-2.41089	down	4.7532e-06
Os06g0707200	LOC_Os06g49320	glycosyltransferase, putative, expressed		4.48125	32.6639	2.86572	up	2.154e-06
Os06g0712300	LOC_Os06g49790	acyltransferase, putative, expressed		28.8373	71.6746	1.31352	up	0.00353737
Os06g0725800	LOC_Os06g51010	expressed protein		0.176688	1.60279	3.18131	up	0.00244306
Os06g0727200	LOC_Os06g51150	catalase isozyme B, putative, expressed	OsCATB	47.5042	20.487	-1.21334	down	0.00019243
Os06g0729500	LOC_Os06g51330	expressed protein		23.5679	6.6294	-1.82987	down	0.000375485
Os07g0106200	LOC_Os07g01560	transporter family protein, putative, expressed	OsMST3	73.6812	27.5243	-1.42059	down	0.000985361
Os07g0106700	LOC_Os07g01600	dirigent, putative, expressed		0.788857	8.62711	3.45104	up	4.10368e-06
Os07g0107366				8.25059	29.0036	1.81366	up	0.00247632
Os07g0108900	LOC_Os07g01820	OsMADS15 - MADS-box family gene with MIKCc type-box, expressed	OsMADS15#DEP	31.5066	0.120045	-8.03593	down	1.9984e-15		MIKC	FLCP715
Os07g0110000	LOC_Os07g01904	expressed protein		7.53263	41.884	2.47517	up	1.75629e-08
Os07g0112100	LOC_Os07g02140	flavin-containing monooxygenase family protein, putative, expressed		1.35246	8.79828	2.70164	up	0.000493361
Os07g0115500	LOC_Os07g02460	expressed protein		52.9334	197.746	1.9014	up	0.00021856
Os07g0117300	LOC_Os07g02620	NB-ARC domain containing protein		0.0836595	1.15586	3.78829	up	0.00021912
Os07g0130800	LOC_Os07g03870	receptor like protein kinase, putative, expressed		10.8677	3.09383	-1.81258	down	0.00193056
Os07g0136800	LOC_Os07g04380	retrotransposon protein, putative, unclassified		3.31865	0.275937	-3.58818	down	2.85595e-08
Os07g0137000	LOC_Os07g04430	expressed protein		4.31636	0.624233	-2.78966	down	0.000127729
Os07g0143600	LOC_Os07g05040	cadmium-induced protein, putative, expressed		45.3268	4.86876	-3.21874	down	5.70047e-07
Os07g0148800	LOC_Os07g05470	AIR9 protein, putative, expressed		4.16854	16.6325	1.99639	up	0.00081481
Os07g0153150				1.55033	46.4336	4.90452	up	0
Os07g0160400	LOC_Os07g06660	glyoxalase family protein, putative, expressed		57.2148	302.588	2.40289	up	6.40028e-06
Os07g0160600	LOC_Os07g06680	fasciclin domain containing protein, expressed		0.0293966	1.92942	6.03638	up	9.18988e-05
Os07g0160800				1.588	30.4424	4.2608	up	6.73381e-09
Os07g0162100	LOC_Os07g06800	3-oxo-5-alpha-steroid 4-dehydrogenase, putative, expressed		14.7904	52.5202	1.82822	up	0.00134109
Os07g0163200	LOC_Os07g06900	OsFBLD3 - F-box, LRR and FBD domain containing protein		2.38927	0.336849	-2.82639	down	0.00258818
Os07g0174766				7.85608	1.39397	-2.4946	down	0.000929046
Os07g0176400	LOC_Os07g07990	uncharacterized protein At4g06744 precursor, putative, expressed		4.65087	19.7173	2.08389	up	0.00221706
Os07g0178700	LOC_Os07g08150	early light-induced protein, chloroplast precursor, putative, expressed		132.899	887.633	2.73964	up	9.70278e-07
Os07g0178800	LOC_Os07g08160	early light-induced protein, chloroplast precursor, putative, expressed		395.282	1456.92	1.88197	up	0.00195249
Os07g0179000	LOC_Os07g08180	PPR repeat containing protein, expressed		6.94366	3.17662	-1.1282	down	0.00166592
Os07g0180700	LOC_Os07g08300	major facilitator superfamily antiporter, putative, expressed		33.8064	6.35499	-2.41134	down	4.49367e-06
Os07g0181000	LOC_Os07g08340	pyruvate kinase, putative, expressed		55.9555	25.0411	-1.15998	down	0.000138687
Os07g0181700	LOC_Os07g08400	GTP binding protein, putative, expressed		0.600732	0.0593188	-3.34016	down	0.00142149
Os07g0191200	LOC_Os07g09340	plasma membrane ATPase, putative, expressed		45.9298	193.859	2.07751	up	7.69607e-13
Os07g0191600	LOC_Os07g09384	expressed protein	STR2	2.58739	0.623845	-2.05224	down	0.00259422
Os07g0204100	LOC_Os07g10420	expressed protein		15.644	4.2257	-1.88835	down	0.00331507
Os07g0204400	LOC_Os07g10440	expressed protein		0.554618	8.16037	3.87907	up	7.31257e-05
Os07g0208500	LOC_Os07g10770	CESA8 - cellulose synthase, expressed		3.85018	43.5006	3.49804	up	1.62057e-10
Os07g0208533				5.82228	68.4662	3.55573	up	9.43307e-08
Os07g0208566				0.608239	4.43438	2.86602	up	0.00152205
Os07g0212400	LOC_Os07g11150	expressed protein		1.0097	0.0778435	-3.69721	down	0.000105291
Os07g0213300	LOC_Os07g11280	pentatricopeptide containing protein, putative, expressed		27.6593	10.1713	-1.44326	down	0.000745827
Os07g0220600				77.3013	33.5649	-1.20354	down	0.000129827
Os07g0221300				4.96871	0.484628	-3.35792	down	3.88036e-05
Os07g0231500	LOC_Os07g12780	cyclin, putative, expressed		110.881	37.2553	-1.5735	down	0.00204002
Os07g0236200	LOC_Os07g13220	conserved hypothetical protein		163.344	53.3108	-1.61541	down	0.00200414
Os07g0245200	LOC_Os07g14160	polygalacturonase, putative, expressed		6.55984	1.57159	-2.06144	down	0.00303367
Os07g0248800				41.0019	16.2462	-1.33559	down	0.000294242
Os07g0248900	LOC_Os07g14514	retrotransposon protein, putative, unclassified, expressed		20.9108	6.08791	-1.78023	down	0.000663398
Os07g0252400	LOC_Os07g14850	CESA6 - cellulose synthase, expressed		4.59535	13.2048	1.52282	up	0.000597792
Os07g0258400	LOC_Os07g15460	metal transporter Nramp6, putative, expressed	OsNRAMP1	19.4173	1.30466	-3.8956	down	3.98145e-09
Os07g0263400	LOC_Os07g15970	erythronate-4-phosphate dehydrogenase domain containing protein		0	7.42668	1.79769e+308	up	0.0019405
Os07g0264000	LOC_Os07g16030	expressed protein		16.7438	7.59279	-1.14093	down	0.000131414
Os07g0268800	LOC_Os07g16600	expressed protein		0.468352	3.06491	2.71018	up	0.000547911
Os07g0272800				7.25022	1.02397	-2.82385	down	0.00017229
Os07g0282300	LOC_Os07g18154	aldehyde oxidase 4, putative, expressed		2.72009	10.4514	1.94197	up	0.000667997
Os07g0282401				2.9979	18.9363	2.65913	up	0.000130066
Os07g0282500	LOC_Os07g18162	aldehyde oxidase, putative, expressed		0.820048	5.28329	2.68766	up	0.000998657
Os07g0283125	LOC_Os07g18240	lectin-like receptor kinase, putative, expressed		29.8042	10.0398	-1.56978	down	0.002759
Os07g0412100	LOC_Os07g22930	starch synthase, putative, expressed		121.922	1259.09	3.36835	up	6.09091e-05	starch synthase, putative, expressed
Os07g0413300	LOC_Os07g23030	retrotransposon protein, putative, Ty3-gypsy subclass, expressed		7.70686	1.16416	-2.72685	down	7.58241e-07
Os07g0413700	LOC_Os07g23110	poly synthetase 1, putative, expressed		8.16066	1.44261	-2.5	down	1.04761e-05
Os07g0413800	LOC_Os07g23120	expressed protein		30.8778	105.406	1.77131	up	5.46717e-08
Os07g0414000	LOC_Os07g23150	transferase family protein, putative, expressed		7.31123	35.9382	2.29733	up	9.72067e-05
Os07g0424400	LOC_Os07g24190	CESA3 - cellulose synthase, expressed		10.5175	95.0591	3.17603	up	0
Os07g0425000	LOC_Os07g24230	integral membrane transporter family protein, putative, expressed		3.30921	31.5233	3.25186	up	6.97449e-07
Os07g0438700	LOC_Os07g25700	expressed protein		0.669327	4.05196	2.59784	up	0.00105851
Os07g0462200	LOC_Os07g27810	fiber protein Fb34, putative, expressed		4.32837	40.0141	3.20861	up	2.54857e-06
Os07g0463600	LOC_Os07g27970	O-methyltransferase, putative, expressed		0.1163	3.41021	4.87394	up	2.88575e-05
Os07g0464200	LOC_Os07g28040	O-methyltransferase, putative, expressed		2.94714	17.3474	2.55733	up	0.00030691
Os07g0468100	LOC_Os07g28480	glutathione S-transferase, putative, expressed		78.0052	21.4338	-1.86368	down	0.000234484
Os07g0482887				4.6054	0.100375	-5.51986	down	8.6623e-09
Os07g0482900	LOC_Os07g29940	conserved hypothetical protein		5.44758	0.429928	-3.66345	down	3.85798e-05
Os07g0489200	LOC_Os07g30610	cytokinin-O-glucosyltransferase 2, putative, expressed		4.43382	20.7328	2.22529	up	0.000520613
Os07g0489800	LOC_Os07g30670	2Fe-2S iron-sulfur cluster binding domain containing protein, expressed		367.876	43.6223	-3.07608	down	1.03287e-08
Os07g0490450				0.216703	6.06234	4.80608	up	0.00234731
Os07g0499300	LOC_Os07g31599	expressed protein		29.7599	69.7411	1.22864	up	0.00175245
Os07g0503500	LOC_Os07g32020	UDP-glucoronosyl and UDP-glucosyl transferase domain containing protein, expressed		1.45145	6.81146	2.23047	up	0.000356427
Os07g0518500	LOC_Os07g33480	cytochrome P450 domain containing protein, expressed		31.1662	7.62331	-2.03149	down	6.18737e-07
Os07g0519600				4.93173	0.362773	-3.76496	down	2.18962e-05
Os07g0522600	LOC_Os07g33790	glutamate receptor 3.4 precursor, putative, expressed		13.0952	4.77638	-1.45505	down	0.00149815
Os07g0523400				20.9393	101.808	2.28156	up	1.33237e-05
Os07g0523600	LOC_Os07g33910	transporter family protein, putative, expressed		42.9139	188.79	2.13727	up	3.87303e-05
Os07g0523965				43.0154	188.839	2.13423	up	3.96878e-05
Os07g0526400	LOC_Os07g34260	chalcone and stilbene synthases, putative, expressed		0.0663816	1.67601	4.6581	up	7.0125e-05
Os07g0531500	LOC_Os07g34720	harpin-induced protein 1 domain containing protein, expressed		0.121148	5.59487	5.52926	up	1.28025e-06
Os07g0539100	LOC_Os07g35480	glucan endo-1,3-beta-glucosidase precursor, putative, expressed		0.559741	2.51747	2.16915	up	0.00235717
Os07g0543100	LOC_Os07g35880	beta-amylase, putative, expressed		14.5133	79.4112	2.45196	up	2.93109e-06
Os07g0546000	LOC_Os07g36190	hydrolase, NUDIX family, domain containing protein, expressed		12.2116	52.1537	2.09451	up	0.000100943
Os07g0546050				19.3116	93.9388	2.28225	up	2.77667e-05
Os07g0555300	LOC_Os07g36950	expressed protein		6.59553	1.78663	-1.88425	down	0.000190976
Os07g0566500	LOC_Os07g37920	no apical meristem protein, putative, expressed		0.852157	0.0288149	-4.88623	down	0.0019569		NAC
Os07g0568500	LOC_Os07g38110	tic20, putative, expressed		38.5368	16.2367	-1.24698	down	6.32333e-05
Os07g0568900	LOC_Os07g38150	expressed protein		22.9574	5.56739	-2.04389	down	0.00239796
Os07g0569800	LOC_Os07g38250	expressed protein		1.86978	0.156314	-3.58035	down	0.000538981
Os07g0572400	LOC_Os07g38470	expressed protein		0.164023	10.1918	5.95737	up	2.45884e-10
Os07g0575550				7.15987	29.0667	2.02136	up	0.000547846
Os07g0575600	LOC_Os07g38800	lectin-like receptor kinase, putative, expressed		14.8449	5.68728	-1.38416	down	0.00136896
Os07g0598300	LOC_Os07g40730	SNF2 domain-containing protein, putative, expressed	CHR726	9.58755	4.10764	-1.22285	down	0.00158879			CHR726
Os07g0600700	LOC_Os07g40940	X8 domain containing protein, expressed		0.821741	17.4936	4.412	up	1.06581e-14
Os07g0605400	LOC_Os07g41410	EGG APPARATUS-1, putative, expressed		220.622	78.6612	-1.48785	down	0.000478171
Os07g0617100	LOC_Os07g42520	dirigent, putative, expressed		3.72028	30.3571	3.02855	up	1.83222e-05
Os07g0618700	LOC_Os07g42650	expressed protein		49.1349	2.94641	-4.05972	down	1.5226e-10
Os07g0622200	LOC_Os07g42960	phospho-2-dehydro-3-deoxyheptonate aldolase, chloroplast precursor, putative, expressed		5.38101	25.8833	2.26607	up	4.55923e-05
Os07g0622250				2.3205	13.4662	2.53684	up	0.00026228
Os07g0623200	LOC_Os07g43040	heavy metal-associated domain containing protein, expressed		21.251	8.12125	-1.38775	down	0.00143995
Os07g0630800	LOC_Os07g43700	lactate/malate dehydrogenase, putative, expressed		22.7614	73.8029	1.69709	up	3.5225e-06
Os07g0633600	LOC_Os07g43990	expressed protein		1.43966	8.73484	2.60106	up	0.000103276
Os07g0634600	LOC_Os07g44070	pectinacetylesterase domain containing protein, expressed		1.73404	7.70781	2.15218	up	0.00166995
Os07g0635700	LOC_Os07g44160	retrotransposon protein, putative, unclassified, expressed		15.188	2.56315	-2.56694	down	9.32674e-05
Os07g0637300	LOC_Os07g44330	kinase, putative, expressed	OsPDK1	22.9922	129.398	2.4926	up	1.87237e-06
Os07g0645050				1.26239	20.7712	4.04036	up	9.4392e-06
Os07g0645300	LOC_Os07g45080	expressed protein		2.83827	0.0805238	-5.13946	down	0.00105901
Os07g0645701				1.1702	0.0997551	-3.55222	down	0.000616283
Os07g0656600	LOC_Os07g46320	uncharacterized UPF0114 domain containing protein, expressed		0.241791	2.92466	3.59644	up	0.00129328
Os07g0656700	LOC_Os07g46330	uncharacterized UPF0114 domain containing protein, expressed		29.8868	166.298	2.47619	up	2.30265e-06
Os07g0659400	LOC_Os07g46520	rhythmically expressed gene 2 protein, putative, expressed		1.83437	13.2315	2.85063	up	0.000242927
Os07g0664400	LOC_Os07g46930	sex determination protein tasselseed-2, putative, expressed		0.0538811	4.13662	6.26253	up	4.6971e-05
Os07g0670300	LOC_Os07g47400	SRC2 protein, putative, expressed		9.16611	0.49197	-4.21967	down	1.82103e-06
Os07g0671100	LOC_Os07g47460	expressed protein		0.694703	5.20667	2.90589	up	0.00154144
Os07g0671400	LOC_Os07g47480	heavy metal-associated domain containing protein, expressed		0.138469	1.66434	3.58731	up	0.000510812
Os07g0675000	LOC_Os07g47820	acyl-CoA dehydrogenase family member 10, putative, expressed		44.6192	13.5456	-1.71984	down	0.00021306
Os07g0676200	LOC_Os07g47940	expressed protein		17.9771	7.28998	-1.30217	down	0.00138066
Os07g0678300	LOC_Os07g48090	CAMK_KIN1/SNF1/Nim1_like.30 - CAMK includes calcium/calmodulin depedent protein kinases, expressed		13.0116	41.4031	1.66993	up	0.00147858
Os07g0683200	LOC_Os07g48450	no apical meristem protein, putative, expressed		1.78665	0.170955	-3.38557	down	0.00117221		NAC
Os07g0687100	LOC_Os07g48770	serine hydrolase domain containing protein, expressed		0.299943	9.40808	4.97114	up	6.42564e-09
Os07g0687400	LOC_Os07g48800	VQ domain containing protein, putative, expressed		4.71637	0.52764	-3.16005	down	0.00151939
Os07g0691200	LOC_Os07g49110	D-alanine--D-alanine ligase family, putative, expressed		151.136	492.829	1.70524	up	6.54698e-08
Os08g0102700	LOC_Os08g01220	harpin-induced protein 1 domain containing protein, expressed		16.7003	43.7973	1.39097	up	1.77952e-05
Os08g0103100	LOC_Os08g01274	expressed protein		0.162126	2.4631	3.92529	up	0.000113142
Os08g0104700	LOC_Os08g01390	phosphatidylinositol-4-phosphate 5-Kinase, putative, expressed		17.1557	7.1865	-1.25533	down	0.000362406
Os08g0109300	LOC_Os08g01770	adenylate kinase, putative, expressed		39.3446	160.76	2.03067	up	8.85384e-05
Os08g0109800	LOC_Os08g01830	TKL_IRAK_CR4L.6 - The CR4L subfamily has homology with Crinkly4, expressed		0.305021	2.18663	2.84173	up	0.00169606
Os08g0114100	LOC_Os08g02210	expressed protein		60.5877	270.905	2.16069	up	5.67224e-05
Os08g0118900	LOC_Os08g02540	adenylate kinase, putative, expressed		7.75617	25.5683	1.72094	up	0.00252379
Os08g0122800	LOC_Os08g02904	expressed protein		76.1655	30.237	-1.33282	down	0.000788796
Os08g0126700	LOC_Os08g03310	zinc finger family protein, putative, expressed		13.6874	31.1374	1.1858	up	4.49211e-05
Os08g0127100	LOC_Os08g03350	amino acid transporter, putative, expressed	OsHT	134.871	42.9146	-1.65204	down	1.80131e-05
Os08g0138900	LOC_Os08g04430	expressed protein		15.9816	113.715	2.83094	up	5.33105e-07
Os08g0139700	LOC_Os08g04500	terpene synthase, putative, expressed	OsTPS3	14.7028	539.715	5.19803	up	5.9952e-15
Os08g0148600	LOC_Os08g05320	expressed protein		11.9995	4.69954	-1.35239	down	0.00246995
Os08g0152333				0.143138	5.46142	5.2538	up	5.26956e-08
Os08g0156600	LOC_Os08g06010	transporter, major facilitator family, putative, expressed		4.37387	17.2979	1.98361	up	0.000220542
Os08g0157500	LOC_Os08g06100	O-methyltransferase, putative, expressed		59.2533	235.04	1.98794	up	0.000144363
Os08g0157600	LOC_Os08g06110	MYB family transcription factor, putative, expressed		7.19448	129.687	4.172	up	0		MYB_related
Os08g0160500	LOC_Os08g06380	CSLF6 - cellulose synthase-like family F; beta1,3;1,4 glucan synthase, expressed	CslF6	0.675533	13.4372	4.31406	up	1.60094e-13
Os08g0160600				1.84022	47.0199	4.67532	up	3.61111e-12
Os08g0160901				0.129418	15.1542	6.87153	up	1.38428e-07
Os08g0167800	LOC_Os08g07080	terpene synthase, putative, expressed		0.0313497	3.05712	6.60758	up	1.56888e-05
Os08g0184600	LOC_Os08g08586	expressed protein		49.108	21.0322	-1.22336	down	1.7593e-05
Os08g0184800	LOC_Os08g08592	expressed protein		17.2137	2.15712	-2.99638	down	4.73169e-07
Os08g0185701				23.2023	2.84878	-3.02585	down	0.000456834
Os08g0189500	LOC_Os08g09000	Cupin domain containing protein, expressed	OsGLP8-6	0.0731881	4.54967	5.95801	up	1.26393e-07
Os08g0189600	LOC_Os08g09010	Cupin domain containing protein, expressed	OsGLP8-7#GER6	0.613897	4.11095	2.7434	up	0.00116859
Os08g0189900	LOC_Os08g09060	Cupin domain containing protein, expressed	OsGLP8-10#OsRGLP2	0.381599	4.43664	3.53934	up	0.000206801
Os08g0197500	LOC_Os08g09760	OsFBX275 - F-box domain containing protein, expressed		16.3663	1.91176	-3.09776	down	2.35269e-07
Os08g0198700	LOC_Os08g09860	hydroxyacid oxidase 1, putative, expressed		186.482	92.1188	-1.01747	down	0.00165962
Os08g0203600	LOC_Os08g10320	SHR5-receptor-like kinase, putative, expressed		35.5408	7.67052	-2.21208	down	0
Os08g0221300				5.77727	24.2261	2.0681	up	0.0018847
Os08g0231400	LOC_Os08g13440	cupin domain containing protein, expressed	OsGLP8-12	4.85377	34.1074	2.81291	up	4.04201e-06
Os08g0233600				33.7583	9.98189	-1.75786	down	0.00138317
Os08g0237000	LOC_Os08g13920	glycosyl hydrolases family 16, putative, expressed	OsXTH8#OsXRT5	4.49753	45.1996	3.3291	up	5.41784e-08
Os08g0238200	LOC_Os08g14000	retrotransposon protein, putative, Ty1-copia subclass, expressed		1.5009	27.8223	4.21234	up	8.88178e-16
Os08g0249900				4.55682	19.6079	2.10534	up	0.002484
Os08g0276100	LOC_Os08g17390	expressed protein		66.9142	10.4019	-2.68546	down	4.93222e-07
Os08g0278750				5.38242	0.256498	-4.39123	down	0.000209995
Os08g0280100	LOC_Os08g17784	purple acid phosphatase, putative, expressed		0.194785	2.41101	3.62969	up	4.34943e-06
Os08g0280125				0.110204	2.11358	4.26145	up	4.33989e-05
Os08g0320300	LOC_Os08g23140	expressed protein		10.5941	3.20087	-1.72672	down	0.00293614
Os08g0321000	LOC_Os08g23180	fasciclin-like arabinogalactan protein 8 precursor, putative, expressed		3.46633	50.3111	3.8594	up	6.34168e-11
Os08g0323600	LOC_Os08g23430	starch binding domain containing protein, putative, expressed		55.7723	25.6868	-1.11852	down	0.00181315	starch binding domain containing protein, putative, expressed
Os08g0324300	LOC_Os08g23470	B3 DNA binding domain containing protein, expressed		5.0455	0.910302	-2.47058	down	0.000906366		B3
Os08g0326000				40.7149	10.5878	-1.94316	down	0.00174128
Os08g0337300	LOC_Os08g24946	EDM2, putative, expressed		42.2218	19.9764	-1.07969	down	0.00319637
Os08g0342400	LOC_Os08g25390	bifunctional aspartokinase/homoserine dehydrogenase, chloroplast precursor, putative, expressed		47.9358	20.8017	-1.2044	down	4.34758e-06
Os08g0343000	LOC_Os08g25430	cysteine-rich receptor-like protein kinase 35 precursor, putative, expressed		17.4226	6.51364	-1.41942	down	0.00197935
Os08g0351200	LOC_Os08g26220	expressed protein		0.739258	0.0268612	-4.78248	down	0.00247986
Os08g0351300	LOC_Os08g26230	expressed protein		127.262	7.64286	-4.05754	down	5.7554e-13
Os08g0357000	LOC_Os08g26870	wound responsive protein, putative, expressed		299.893	75.0276	-1.99895	down	0.000425945
Os08g0363200	LOC_Os08g27580	expressed protein		83.0904	28.3991	-1.54884	down	1.74612e-05
Os08g0374800	LOC_Os08g28730	NAD dependent epimerase/dehydratase family protein, putative, expressed		7.01437	22.9248	1.70852	up	0.00172251
Os08g0375400	LOC_Os08g28790	dirigent, putative, expressed		0.67846	9.20269	3.76172	up	4.45485e-05
Os08g0378000	LOC_Os08g29020	wall-associated kinase-like 2, putative, expressed		23.174	5.35742	-2.1129	down	2.5163e-07
Os08g0378900	LOC_Os08g29110	thioredoxin, putative, expressed		68.9294	25.7938	-1.41809	down	0.000637762
Os08g0390200	LOC_Os08g30080	1-aminocyclopropane-1-carboxylate oxidase homolog 4, putative, expressed		0.205369	15.0404	6.19449	up	2.23844e-09
Os08g0400000	LOC_Os08g30900	YDG/SRA domain containing protein, expressed		2.25572	0.410994	-2.4564	down	0.00131071
Os08g0401100	LOC_Os08g31000	expressed protein		2.83805	0.539326	-2.39567	down	0.00273564
Os08g0409100	LOC_Os08g31630	uncharacterized glycosyl hydrolase Rv2006/MT2062, putative, expressed		51.9138	275.21	2.40635	up	1.80988e-05
Os08g0410900				0	11.9775	1.79769e+308	up	0.000115711
Os08g0417000	LOC_Os08g32160	oxidoreductase, 2OG-FeII oxygenase domain containing protein, putative, expressed		1.22704	13.3259	3.44097	up	6.19281e-06
Os08g0425500	LOC_Os08g32960	endonuclease/exonuclease/phosphatase family domain containing protein, expressed		0.423047	3.44735	3.0266	up	0.000913247
Os08g0425600				0.11565	3.07692	4.73364	up	0.00274545
Os08g0434100	LOC_Os08g33710	ribonuclease T2 family domain containing protein, expressed		1.91128	9.58631	2.32643	up	0.00246535
Os08g0434150				2.45002	18.3929	2.90829	up	0.000173123
Os08g0440800	LOC_Os08g34210	aldehyde dehydrogenase, putative, expressed	OsALDH11A3	27.4533	144.455	2.39557	up	6.99136e-06
Os08g0445000	LOC_Os08g34550	RING-H2 finger protein, putative, expressed		0.0328664	0.948149	4.85043	up	0.00208612
Os08g0459333				0.200766	6.39071	4.99239	up	3.36004e-07
Os08g0460600	LOC_Os08g35860	cytokinin dehydrogenase precursor, putative, expressed		4.22471	28.5198	2.75504	up	7.82125e-06
Os08g0460650				12.092	92.1896	2.93055	up	1.59853e-06
Os08g0471800	LOC_Os08g36760	remorin C-terminal domain containing protein, putative, expressed		0	2.12446	1.79769e+308	up	0.00138025
Os08g0471850				0.0927892	1.57574	4.08593	up	0.000614239
Os08g0474500	LOC_Os08g36970	expressed protein		0.13217	2.9214	4.46619	up	0.000151653
Os08g0475000	LOC_Os08g37030	gibberellin receptor GID1L2, putative, expressed		1.4712	8.1701	2.47336	up	0.00248282
Os08g0477500	LOC_Os08g37250	patatin, putative, expressed	OspPLAIIζ	0.123726	1.08097	3.12711	up	0.0029196
Os08g0481100	LOC_Os08g37500	expressed protein		9.20805	2.66156	-1.79063	down	0.00304778
Os08g0482700	LOC_Os08g37670	plastocyanin-like domain containing protein, putative, expressed		18.5356	123.505	2.7362	up	1.89251e-07
Os08g0489300	LOC_Os08g38170	methyladenine glycosylase, putative, expressed		0.0555437	15.7151	8.14431	up	0
Os08g0495500	LOC_Os08g38700	C3-BTB2 - Bric-a-Brac, Tramtrack, Broad Complex BTB domain with C3 subfamily conserved sequence, expressed		39.6559	9.62362	-2.04288	down	0.000141667
Os08g0497300	LOC_Os08g38850	phosphatidylinositol transfer, putative, expressed		7.18943	23.0696	1.68205	up	2.16858e-07
Os08g0498100	LOC_Os08g38900	caffeoyl-CoA O-methyltransferase, putative, expressed		26.0086	165.275	2.66781	up	4.0841e-07
Os08g0500600	LOC_Os08g39130	pentatricopeptide, putative, expressed		1.49585	0.0994104	-3.91143	down	0.000133578
Os08g0502400	LOC_Os08g39270	fasciclin domain containing protein, expressed		0.648085	8.47459	3.70889	up	2.01482e-05
Os08g0503700	LOC_Os08g39370	citrate transporter, putative, expressed		24.0089	77.1913	1.68487	up	0.000148466
Os08g0506400	LOC_Os08g39590	inactive receptor kinase At2g26730 precursor, putative, expressed		0.199494	2.62332	3.71698	up	0.000127649
Os08g0508800	LOC_Os08g39840	lipoxygenase, chloroplast precursor, putative, expressed	OsHI-LOX#RLL#OsLOX9	10.0047	1.64861	-2.60136	down	4.84925e-05
Os08g0509100	LOC_Os08g39850	lipoxygenase, chloroplast precursor, putative, expressed	OsLOX8	80.4956	20.1627	-1.99722	down	3.26286e-07
Os08g0509200	LOC_Os08g39860	Os8bglu27 - beta-glucosidase homologue, similar to Os4bglu12 exoglucanase, expressed		2.73707	8.91076	1.70292	up	0.00254295
Os08g0511400	LOC_Os08g40060	expressed protein		0.0855937	3.18328	5.21687	up	0.000866194
Os08g0512700	LOC_Os08g40180	3-hydroxy-3-methylglutaryl-coenzyme A reductase, putative, expressed		0	2.58017	1.79769e+308	up	0.00205864
Os08g0517200	LOC_Os08g40530	calcium-transporting ATPase 9, plasma membrane-type, putative, expressed		43.7619	18.0059	-1.2812	down	3.47614e-06
Os08g0520600	LOC_Os08g40910	expressed protein		6.50721	0.533738	-3.60783	down	0.000282769
Os08g0520900	LOC_Os08g40930	Alpha amylase, catalytic domain containing protein, expressed		10.2686	2.54023	-2.01521	down	0.000928023
Os08g0526633	LOC_Os08g41489	expressed protein		3.63797	0.3319	-3.45431	down	0.00217934
Os08g0531000	LOC_Os08g41880	nucleotide pyrophosphatase/phosphodiesterase, putative, expressed		10.2026	31.8969	1.64449	up	0.000328118
Os08g0531100	LOC_Os08g41890	microtubule associated protein, putative, expressed		0.138208	2.20262	3.99431	up	7.02693e-06
Os08g0533600	LOC_Os08g42100	ACT domain containing protein, expressed		47.1613	19.2674	-1.29145	down	0.000100123
Os08g0539700	LOC_Os08g42700	resistance protein, putative, expressed		1.57559	0.295538	-2.41447	down	0.000850074
Os08g0540000	LOC_Os08g42720	solute carrier family 35 member F1, putative, expressed		27.9792	8.2009	-1.7705	down	0.00143851
Os08g0540400	LOC_Os08g42750	CAMK_CAMK_like.37 - CAMK includes calcium/calmodulin depedent protein kinases, expressed	OsCPK21	0.118597	1.90652	4.0068	up	0.000277549
Os08g0545200	LOC_Os08g43190	dehydrogenase, putative, expressed		112.974	33.7519	-1.74295	down	5.94283e-05
Os08g0545300				215.689	75.3653	-1.51698	down	0.00334635
Os08g0546100	LOC_Os08g43270	BAG domain-containing protein, putative, expressed		0.551375	22.1148	5.32584	up	1.5024e-10
Os08g0546800	LOC_Os08g43334	HSF-type DNA-binding domain containing protein, expressed	OsHsfB2b	58.1544	15.6298	-1.89559	down	0.000286618		HSF
Os08g0547500	LOC_Os08g43400	kinesin motor domain containing protein, expressed		1.66494	6.43575	1.95064	up	0.000305381
Os08g0566600	LOC_Os08g45190	PGR5, putative, expressed	PGR5	59.4974	215.313	1.85554	up	0.000314573
Os09g0100800	LOC_Os09g01140	hypothetical protein		1.68805	0.165097	-3.35398	down	0.000366315		GeBP
Os09g0101800	LOC_Os09g01360	expressed protein		1.43807	0.174273	-3.04471	down	0.000566862
Os09g0126250				0.138219	1.29836	3.23166	up	0.00202294
Os09g0128400	LOC_Os09g04160	expressed protein		37.8258	17.7988	-1.08759	down	0.000521066
Os09g0128600	LOC_Os09g04210	hydrolase/ zinc ion binding protein, putative, expressed		54.2809	21.1252	-1.36148	down	3.42542e-09
Os09g0244200				1.04353	0.0214051	-5.60738	down	0.00031769
Os09g0244400	LOC_Os09g06940	expressed protein		0.816072	0.0242941	-5.07002	down	1.23152e-05
Os09g0244900	LOC_Os09g06970	transport protein particle component, Bet3, domain containing protein, expressed		21.6829	10.4086	-1.05878	down	0.00326863
Os09g0248100	LOC_Os09g07350	fasciclin-like arabinogalactan protein 8 precursor, putative, expressed		0.651295	16.414	4.65547	up	5.2865e-10
Os09g0248900	LOC_Os09g07440	retrotransposon protein, putative, unclassified		0.0142884	10.2555	9.48734	up	1.8179e-10
Os09g0266100	LOC_Os09g09330	expressed protein		2.21981	0.202516	-3.45433	down	2.01796e-05
Os09g0268300	LOC_Os09g09520	transporter family protein, putative, expressed		10.0766	2.94324	-1.77553	down	0.000434244
Os09g0268401				17.2989	4.27693	-2.01603	down	0.00123224
Os09g0272000	LOC_Os09g09930	heavy metal transport/detoxification protein, putative, expressed		26.3635	109.969	2.06048	up	7.01733e-05
Os09g0272200	LOC_Os09g09944	expressed protein		1.34903	6.38773	2.24338	up	0.00199411
Os09g0272900	LOC_Os09g10054	disease resistance protein RPS2, putative, expressed	PB-LRR	11.4504	3.11833	-1.87655	down	0.000262801
Os09g0286600	LOC_Os09g11460	AP2 domain containing protein, expressed	Sub1B	35.8343	94.3813	1.39716	up	8.85087e-07		ERF
Os09g0294000	LOC_Os09g12290	bifunctional aspartokinase/homoserine dehydrogenase, chloroplast precursor, putative, expressed		7.73472	69.652	3.17074	up	1.95595e-11
Os09g0307300	LOC_Os09g13650	microtubule-associated protein, putative, expressed		0.072934	17.3034	7.89025	up	8.63072e-08
Os09g0314200				10.4239	2.60414	-2.00102	down	0.000477967
Os09g0322600	LOC_Os09g15389	expressed protein		7.41358	2.22905	-1.73374	down	0.000649679
Os09g0327300	LOC_Os09g15810	bifunctional protein folD, putative, expressed		111.936	38.9246	-1.52392	down	0.00282351
Os09g0332700	LOC_Os09g16330	pleiotropic drug resistance protein, putative, expressed		73.1253	19.3802	-1.91579	down	2.39173e-07
Os09g0343200	LOC_Os09g17329	expressed protein		186.309	29.0155	-2.6828	down	1.84761e-06
Os09g0343400	LOC_Os09g17344	expressed protein		5.74412	0.290427	-4.30584	down	2.7695e-07
Os09g0344900	LOC_Os09g17610	RING finger protein, putative, expressed		7.7345	2.23879	-1.78859	down	0.00127071
Os09g0358500				8.48016	0.711945	-3.57425	down	3.47198e-07
Os09g0359500	LOC_Os09g19500	senescence-induced receptor-like serine/threonine-protein kinase precursor, putative		12.2066	0.017623	-9.43599	down	2.3044e-10
Os09g0360900	LOC_Os09g19680	ABC transporter, ATP-binding protein, putative, expressed		10.0363	2.69358	-1.89762	down	0.000857127
Os09g0361700	LOC_Os09g19750	expressed protein		23.7613	6.6227	-1.84312	down	6.66078e-05
Os09g0376700	LOC_Os09g20980	RING-H2 finger protein, putative, expressed		0.210203	2.50724	3.57624	up	0.00139374
Os09g0376800	LOC_Os09g20990	trehalose-6-phosphate synthase, putative, expressed		5.45805	1.16747	-2.225	down	0.00266115
Os09g0398200				4.14087	0.662425	-2.64411	down	0.00134323
Os09g0403300	LOC_Os09g23820	cytochrome P450 72A1, putative, expressed		0.537382	12.687	4.56126	up	2.07945e-08
Os09g0413300	LOC_Os09g24680	pentatricopeptide, putative	OsPPR1	2.71837	0.463626	-2.55171	down	0.00111512
Os09g0419100	LOC_Os09g25139			18.1065	0.0980701	-7.52848	down	0
Os09g0419200	LOC_Os09g25150	cinnamoyl-CoA reductase, putative, expressed		49.1247	179.924	1.87286	up	0.000109395
Os09g0420300	LOC_Os09g25290	methyladenine glycosylase, putative, expressed		0.0805931	1.20864	3.90659	up	0.00114592
Os09g0422500	LOC_Os09g25490	CESA9 - cellulose synthase, expressed	OsCesA9#Bc6#BC88	0.0716577	5.00741	6.1268	up	1.11964e-10
Os09g0422550				0.0861361	4.34807	5.65761	up	6.69542e-08
Os09g0424401				1.01454	4.62066	2.18727	up	0.00219399
Os09g0425900	LOC_Os09g25760	tetraspanin family protein, putative, expressed		266.214	87.7585	-1.60097	down	0.00188164
Os09g0426100	LOC_Os09g25784	auxin-induced protein 5NG4, putative, expressed		0	1.51874	1.79769e+308	up	0.00133754
Os09g0426500	LOC_Os09g25810	nodulin, putative, expressed		0.1253	16.3381	7.02671	up	1.9984e-14
Os09g0436000	LOC_Os09g26530	expressed protein		19.2486	5.73738	-1.74629	down	0.00171845
Os09g0438000	LOC_Os09g26660	ferric reductase, putative, expressed	OsrbohB#Osrboh7	3.39269	10.8479	1.67692	up	0.002339
Os09g0438100	LOC_Os09g26670	expressed protein		1.26362	49.8488	5.30192	up	1.33389e-11
Os09g0439500	LOC_Os09g26810	chlorophyll A-B binding protein, putative, expressed		140.598	38.5791	-1.86568	down	0.000307135
Os09g0441000	LOC_Os09g26920	OsSub57 - Putative Subtilisin homologue, expressed		0.852616	6.11714	2.84289	up	0.000223476
Os09g0446800	LOC_Os09g27420	formate--tetrahydrofolate ligase, putative, expressed		109.801	52.1173	-1.07505	down	0.000115773
Os09g0450300	LOC_Os09g27700	microtubule associated protein, putative, expressed		3.86267	9.23033	1.25678	up	0.00128089
Os09g0453300	LOC_Os09g27990	annexin, putative, expressed		0.123328	1.89738	3.94344	up	0.000291247
Os09g0457100	LOC_Os09g28390	cytochrome P450, putative, expressed	OsABA8ox3	5.51908	23.1938	2.07124	up	0.000264505
Os09g0477900	LOC_Os09g30100	NOL1/NOP2/sun family protein, putative, expressed		26.8283	8.45326	-1.66618	down	0.00118478
Os09g0482780	LOC_Os09g30486	fasciclin domain containing protein, expressed		0.0569557	5.36705	6.55815	up	1.82406e-05
Os09g0485050				0.0639294	0.743748	3.54026	up	0.00354899
Os09g0489200	LOC_Os09g31380	jmjC domain-containing protein 5, putative		10.6372	1.28513	-3.04913	down	2.3681e-05			JMJ712
Os09g0491740	LOC_Os09g31478	auxin efflux carrier component, putative, expressed		11.2186	1.54635	-2.85895	down	1.15691e-05
Os09g0494200	LOC_Os09g32080	CHIT13 - Chitinase family protein precursor, expressed	bc15#OsCTL1	5.08394	31.1532	2.61536	up	3.2561e-09
Os09g0497100	LOC_Os09g32210	pumilio-family RNA binding repeat containing protein, expressed		2.12251	0.378692	-2.48667	down	0.0013436
Os09g0498000	LOC_Os09g32270	expressed protein		10.4105	3.53998	-1.55622	down	0.00325619
Os09g0498200				1.80213	0.0803626	-4.48703	down	7.19121e-06
Os09g0498500				11.91	0.49136	-4.59925	down	2.79314e-07
Os09g0501600	LOC_Os09g32510	BHLH transcription factor, putative, expressed		4.01048	18.6628	2.21832	up	0.000249346		bHLH
Os09g0501650				1.8707	8.91544	2.25272	up	0.00172266
Os09g0506450				33.3657	8.86382	-1.91237	down	0.000920667
Os09g0509100	LOC_Os09g33490	no apical meristem protein, putative, expressed		73.3572	22.8589	-1.68218	down	0.00135265		NAC
Os09g0509500	LOC_Os09g33530	expressed protein		13.3007	1.5307	-3.11924	down	3.43139e-06
Os09g0511600	LOC_Os09g33680	Os9bglu31 - beta-glucosidase, dhurrinase, similar to G. max hydroxyisourate hydrolase, expressed	Os9BGlu31	15.473	81.3099	2.39368	up	5.20907e-10
Os09g0511900	LOC_Os09g33710	Os9bglu33 - beta-glucosidase homologue, similar to G. max hydroxyisourate hydrolase, expressed		0.081738	0.816467	3.32032	up	0.00148843
Os09g0515400	LOC_Os09g34000	expressed protein		17.3395	4.4704	-1.95559	down	0.00192758
Os09g0516600	LOC_Os09g34100	metallo-beta-lactamase family protein, putative, expressed	OsGLYII3	46.576	132.5	1.50834	up	0.000921548
Os09g0517600	LOC_Os09g34180	formin, putative, expressed		0.636717	3.57906	2.49086	up	0.000985566
Os09g0519000				2.42093	13.9873	2.53049	up	0.000515262
Os09g0520550				38.9414	12.582	-1.62994	down	0.00199799
Os09g0520800	LOC_Os09g34920	glycosyl hydrolase family 29, putative, expressed		0.767412	7.03381	3.19623	up	0.000151546
Os09g0524800	LOC_Os09g35630	BAG domain-containing protein, putative, expressed		5.05775	16.6162	1.71602	up	0.000120751
Os09g0533900	LOC_Os09g36350	endoglucanase, putative, expressed		1.3297	25.6669	4.27073	up	3.51719e-13
Os09g0538000	LOC_Os09g36700	ribonuclease T2 family domain containing protein, expressed		3.15461	29.4852	3.22445	up	6.19819e-07
Os09g0538600	LOC_Os09g36750	L-ascorbate peroxidase 4, putative, expressed		4.94374	0.731352	-2.75697	down	0.00344786
Os09g0539100	LOC_Os09g36800	3-dehydroquinate synthase, putative, expressed		20.1738	58.8065	1.5435	up	0.00253683
Os09g0541700	LOC_Os09g36990	expressed protein		28.6756	11.3647	-1.33527	down	0.00143877
Os09g0545300				9.85445	1.25849	-2.96908	down	0.000465757
Os09g0545400	LOC_Os09g37344	expressed protein		1.61976	0.0390654	-5.37374	down	0.000586827
Os09g0549450	LOC_Os09g37710	NIN, putative, expressed		23.3676	8.11779	-1.52535	down	0.00277934		Nin-like
Os09g0553900	LOC_Os09g38090	expressed protein		9.9956	29.8075	1.57631	up	0.00253519
Os09g0555150	LOC_Os09g38239	sulfotransferase domain containing protein, expressed		0.223312	5.12304	4.51987	up	5.51771e-06
Os09g0555700	LOC_Os09g38340	ZOS9-17 - C2H2 zinc finger protein, expressed		3.77531	21.97	2.54087	up	8.43542e-08		C2H2
Os09g0558900	LOC_Os09g38620	NADPH reductase, putative, expressed		5.25258	21.3445	2.02277	up	0.000218412
Os09g0560700	LOC_Os09g38772	MOSC domain-containing protein, mitochondrial precursor, putative, expressed		10.7721	2.97066	-1.85844	down	0.00231872
Os09g0564000	LOC_Os09g39060	vignain precursor, putative, expressed		0.863449	5.96547	2.78845	up	0.000856958
Os09g0569100	LOC_Os09g39560	genetic modifier, putative, expressed		74.7972	22.9878	-1.70212	down	0.000866604
Os09g0570100	LOC_Os09g39650	protein kinase family protein, putative, expressed		14.9756	6.15296	-1.28327	down	0.00311951
Os10g0100700	LOC_Os10g01080	SOR/SNZ family protein, putative, expressed		352.777	113.646	-1.6342	down	0.00249058
Os10g0111700	LOC_Os10g02260	peptide transporter PTR2, putative, expressed		2.82532	14.8092	2.39001	up	3.3521e-05
Os10g0113900	LOC_Os10g02480	oxidoreductase, aldo/keto reductase family protein, putative, expressed		67.594	16.475	-2.03662	down	7.60724e-05
Os10g0114101				42.2048	9.96621	-2.08229	down	0.000616784
Os10g0114300	LOC_Os10g02490	oxidoreductase, aldo/keto reductase family protein, putative, expressed		47.2401	4.58199	-3.36596	down	2.00399e-08
Os10g0125600	LOC_Os10g03669	expressed protein		10.2949	2.40317	-2.09891	down	0.000290366
Os10g0130500	LOC_Os10g04050	transposon protein, putative, CACTA, En/Spm sub-class, expressed		116.569	33.6561	-1.79225	down	0.000425895
Os10g0133500	LOC_Os10g04429	transferase family protein, putative, expressed		0.245743	3.81804	3.95761	up	5.15181e-05
Os10g0144700	LOC_Os10g05490	cytochrome P450, putative, expressed		0.57231	12.2972	4.42539	up	2.60868e-08
Os10g0147200	LOC_Os10g05660	thaumatin, putative, expressed		1.02174	6.62685	2.69729	up	0.00308112
Os10g0154700	LOC_Os10g06630	peptidyl-prolyl cis-trans isomerase, putative, expressed		4.02958	78.2082	4.27862	up	2.53061e-10
Os10g0158000	LOC_Os10g07004	expressed protein		25.867	6.33003	-2.03083	down	0.000260815
Os10g0166600	LOC_Os10g08474	cytochrome P450, putative, expressed		27.917	1.47183	-4.24546	down	8.73732e-10
Os10g0178500	LOC_Os10g09990	cytokinin-O-glucosyltransferase 3, putative, expressed		46.2842	1.45841	-4.98805	down	5.25402e-12
Os10g0180800	LOC_Os10g10130	OsWAK112d - OsWAK receptor-like protein kinase, expressed	OsWAK112d	33.2138	14.2366	-1.22218	down	0.0020146
Os10g0181600	LOC_Os10g10180	methyltransferase domain containing protein, putative, expressed		83.6028	214.852	1.36172	up	4.4725e-06
Os10g0190100	LOC_Os10g11270	sulfotransferase domain containing protein, expressed		0	4.76777	1.79769e+308	up	0.00150724
Os10g0200000	LOC_Os10g12620	protein kinase domain containing protein, expressed		2.67972	0.58464	-2.19646	down	0.000373615
Os10g0200700	LOC_Os10g12750	expressed protein		0.123173	7.15168	5.85952	up	2.24777e-07
Os10g0205700	LOC_Os10g13850	POEI17 - Pollen Ole e I allergen and extensin family protein precursor, expressed		0.677045	12.3532	4.18949	up	1.44251e-06
Os10g0317900	LOC_Os10g16974	cytochrome P450, putative, expressed		3.75655	15.5498	2.04941	up	0.00254133
Os10g0317950				0.733036	19.0471	4.69954	up	1.18456e-06
Os10g0320100	LOC_Os10g17260	cytochrome P450, putative, expressed		1.40525	11.0848	2.97969	up	2.98353e-05
Os10g0328700	LOC_Os10g18150	crooked neck, putative, expressed		0.0584159	2.21062	5.24195	up	5.27261e-06
Os10g0344500	LOC_Os10g20390	MATE efflux family protein, putative, expressed		49.6146	16.4198	-1.59533	down	0.00286981
Os10g0389000	LOC_Os10g25010	OsCML8 - Calmodulin-related calcium sensor protein, expressed	OsCML8	59.0214	18.5719	-1.66812	down	0.00139374
Os10g0389200	LOC_Os10g25030	red chlorophyll catabolite reductase, putative, expressed		23.2433	3.34601	-2.7963	down	2.93229e-05
Os10g0389500	LOC_Os10g25060	expressed protein		40.9266	9.80967	-2.06076	down	0.000134842
Os10g0389800	LOC_Os10g25090	STRUBBELIG-RECEPTOR FAMILY 6 precursor, putative, expressed		1.04445	5.26756	2.33439	up	0.00072844
Os10g0406900				1.47469	16.8052	3.51043	up	5.38277e-06
Os10g0407000	LOC_Os10g26680	pectinesterase, putative, expressed		24.6996	115.513	2.2255	up	1.7966e-05
Os10g0408700	LOC_Os10g26850	hypothetical protein		261.689	130.798	-1.00051	down	0.000423248
Os10g0416500	LOC_Os10g28080	glycosyl hydrolase, putative, expressed		18.0313	61.6697	1.77406	up	0.00108259
Os10g0417600	LOC_Os10g28200	NAD dependent epimerase/dehydratase family protein, putative, expressed		37.2753	11.3865	-1.7109	down	0.00107861
Os10g0430200	LOC_Os10g29470	dehydrogenase, putative, expressed		45.7529	212.19	2.21342	up	1.10188e-09
Os10g0442400				17.7754	1.6548	-3.42515	down	1.35422e-06
Os10g0442466				21.0408	2.09863	-3.32566	down	7.2812e-06
Os10g0450000	LOC_Os10g31240	plant protein of unknown function domain containing protein, expressed		0	1.62708	1.79769e+308	up	0.00277441
Os10g0450800	LOC_Os10g31320	retrotransposon protein, putative, unclassified, expressed		0.102621	2.72156	4.72903	up	0.00279894
Os10g0450900	LOC_Os10g31330	retrotransposon protein, putative, unclassified, expressed	Osgrp-2	11.5684	64.0147	2.46821	up	4.45357e-05
Os10g0456000				4.24439	0.238975	-4.15063	down	0.00016423
Os10g0456100	LOC_Os10g31780	oxidoreductase, short chain dehydrogenase/reductase family domain containing protein, expressed		34.6247	2.50874	-3.78677	down	3.07195e-07
Os10g0463800	LOC_Os10g32680	expressed protein	FLO7	19.6647	5.27154	-1.89931	down	0.00109838
Os10g0465000	LOC_Os10g32770	WD repeat-containing protein, putative, expressed		68.4941	24.5236	-1.48181	down	5.88422e-06
Os10g0467800	LOC_Os10g32980	CESA7 - cellulose synthase, expressed	OsCesA7	0.284334	13.0224	5.51726	up	7.78687e-09
Os10g0468500	LOC_Os10g33040	receptor-like protein kinase precursor, putative, expressed		0.231517	1.66995	2.85062	up	0.00035486
Os10g0479100				22.2838	73.7559	1.72676	up	0.00251217
Os10g0482000	LOC_Os10g34083	expressed protein		21.865	3.74509	-2.54555	down	0.000269328
Os10g0491000	LOC_Os10g34930	secretory protein, putative, expressed		44.7508	609.802	3.76836	up	1.80524e-11
Os10g0491400	LOC_Os10g34940	expressed protein		0.448325	7.63123	4.0893	up	5.36448e-05
Os10g0498000	LOC_Os10g35490	hydrolase, alpha/beta fold family domain containing protein, expressed		0.191358	2.33856	3.61128	up	0.000454427
Os10g0502400	LOC_Os10g35840	shikimate/quinate 5-dehydrogenase, putative, expressed		5.5994	20.3729	1.86331	up	0.000860107
Os10g0502450				75.4833	235.153	1.63937	up	0.00353136
Os10g0506200	LOC_Os10g36210	valyl-tRNA synthetase, putative	OsValRS3	5.36126	0.652915	-3.03761	down	2.07226e-05
Os10g0509100	LOC_Os10g36550	CRP3 - Cysteine-rich family protein precursor, expressed		201.934	61.332	-1.71917	down	6.91783e-07
Os10g0512800	LOC_Os10g36880	kinesin motor domain containing protein, putative, expressed		0.705221	3.82376	2.43884	up	0.00035756
Os10g0516300	LOC_Os10g37210	FAD dependent oxidoreductase domain containing protein, expressed		14.7073	3.96111	-1.89256	down	0.00104281
Os10g0521000	LOC_Os10g37660	trehalase precursor, putative, expressed		0.608472	5.115	3.07147	up	7.82343e-05
Os10g0523700	LOC_Os10g37980	prephenate dehydratase domain containing protein, expressed		25.9537	157.275	2.59928	up	7.74985e-07
Os10g0528900	LOC_Os10g38540	glutathione S-transferase, putative, expressed		0	6.86288	1.79769e+308	up	0.00106147
Os10g0529300	LOC_Os10g38580	glutathione S-transferase, putative, expressed		1.83895	13.8692	2.91493	up	0.000131626
Os10g0530900	LOC_Os10g38740	glutathione S-transferase, putative, expressed		7.21572	48.946	2.76198	up	9.99727e-06
Os10g0531400				76.971	17.2388	-2.15866	down	8.4072e-05
Os10g0533100	LOC_Os10g38910	expressed protein		361.552	83.6642	-2.11152	down	6.52132e-05
Os10g0533500	LOC_Os10g38940	fatty acid hydroxylase, putative, expressed		2.62575	22.3336	3.08841	up	2.46273e-05
Os10g0536500	LOC_Os10g39150	expressed protein		216.034	18.9157	-3.5136	down	2.24404e-10
Os10g0539600	LOC_Os10g39420	CAMK_CAMK_like.8 - CAMK includes calcium/calmodulin depedent protein kinases, expressed	SPK	1.79833	7.15773	1.99285	up	0.002543
Os10g0543400	LOC_Os10g39700	CHIT15 - Chitinase family protein precursor, putative, expressed		0.814103	6.97773	3.09947	up	0.00188943
Os10g0552700	LOC_Os10g40520	LTPL145 - Protease inhibitor/seed storage/LTP family protein precursor, expressed		0.625671	4.79915	2.9393	up	0.00275538	LTPL145 - Protease inhibitor/seed storage/LTP family protein precursor, expressed
Os10g0553800	LOC_Os10g40570	flavin-containing monooxygenase family protein, putative, expressed		6.62662	21.7074	1.71184	up	0.00247141
Os10g0554001	LOC_Os10g40584	zinc finger family protein, putative		0.0445873	1.38578	4.95792	up	0.0016419
Os10g0554900	LOC_Os10g40620	expressed protein		0.142857	2.90141	4.34411	up	4.80722e-05
Os10g0558700	LOC_Os10g40934	flavonol synthase/flavanone 3-hydroxylase, putative, expressed		8.69557	1.73699	-2.32369	down	1.86199e-05
Os10g0558725				4.47432	0.47898	-3.22363	down	0.00051222
Os10g0558750				7.83332	1.87436	-2.06323	down	0.00309099
Os10g0560400	LOC_Os10g41100	CCT motif family protein, expressed		5.73974	26.694	2.21746	up	0.000417867
Os10g0567000	LOC_Os10g41749	crcB-like protein, expressed		5.52398	20.2391	1.87336	up	0.000831072
Os10g0567400	LOC_Os10g41780	chlorophyllide a oxygenase, chloroplast precursor, putative, expressed	OsCAO1#PGL	64.0552	294.292	2.19986	up	1.10131e-05
Os10g0567900	LOC_Os10g41838	F-box protein interaction domain containing protein, expressed		1.89048	11.3962	2.59173	up	9.93842e-05
Os10g0571200	LOC_Os10g42100	pyruvate kinase, putative, expressed		32.1681	70.9084	1.14033	up	0.00175917
Os10g0572300	LOC_Os10g42190	leucine rich repeat containing protein, expressed		13.7165	5.70596	-1.26537	down	0.00270154
Os10g0573700	LOC_Os10g42299	mitochondrial carrier protein, putative, expressed		78.3552	576.138	2.87831	up	1.98519e-07
Os10g0579800	LOC_Os10g42900	peptide transporter PTR2, putative, expressed		0.972943	3.61477	1.89348	up	0.00260102
Os10g0579850				1.28827	8.53852	2.72855	up	0.000128913
Os10g0580400	LOC_Os10g42960	urea active transporter, putative, expressed	OsDUR3	50.4144	12.1125	-2.05734	down	8.04263e-05
Os11g0100100	LOC_Os11g01010	autophagy-related protein 8D, putative, expressed	OsATG8d	8.1083	1.75229	-2.21016	down	0.000652346
Os11g0102200	LOC_Os11g01140	AGC_PVPK_like_kin82y.18 - ACG kinases include homologs to PKA, PKG and PKC, expressed	phot1a#OsNPH1a	60.6065	6.47693	-3.22609	down	1.78919e-09
Os11g0102301				22.871	1.47455	-3.95517	down	1.94881e-05
Os11g0103400	LOC_Os11g01240	IBR domain containing protein		8.67821	2.01212	-2.10868	down	0.0012744
Os11g0106700	LOC_Os11g01530	ferritin-1, chloroplast precursor, putative, expressed	OsFER1	84.1637	429.143	2.35019	up	1.71725e-06
Os11g0107000	LOC_Os11g01570	PMR5, putative, expressed		0.0452928	1.74051	5.26408	up	4.81089e-06
Os11g0108800	LOC_Os11g01740	serine/threonine-protein kinase, putative, expressed		1.53755	8.23247	2.4207	up	0.000221982
Os11g0111900	LOC_Os11g02070	BTB8 - Bric-a-Brac, Tramtrack, Broad Complex BTB domain, expressed		0.0440661	1.90941	5.43731	up	0.000490365
Os11g0112400	LOC_Os11g02130	peroxidase precursor, putative, expressed		0.122594	1.21925	3.31404	up	0.00151955
Os11g0115350				11.4472	711.041	5.95687	up	0
Os11g0115375				173.244	602.712	1.79867	up	0.000459837
Os11g0115400	LOC_Os11g02369	LTPL7 - Protease inhibitor/seed storage/LTP family protein precursor, expressed		31.3781	115.511	1.8802	up	0.00031018	LTPL7 - Protease inhibitor/seed storage/LTP family protein precursor, expressed
Os11g0117400	LOC_Os11g02520	WRKY DNA-binding domain containing protein, expressed	OsWRKY100#OsWRKY89#OsWRKY104	0.10091	1.52205	3.91488	up	0.00110026		WRKY
Os11g0121600	LOC_Os11g02840	protein kinase, putative		30.289	9.41924	-1.68511	down	0.00278619
Os11g0125900	LOC_Os11g03230	nucleoside-triphosphatase, putative, expressed		0.560482	5.73312	3.35458	up	2.26042e-05
Os11g0131900	LOC_Os11g03730	alpha-N-arabinofuranosidase A, putative, expressed		26.0365	9.17085	-1.50541	down	0.000436973
Os11g0140700	LOC_Os11g04490	astaxanthin synthase KC28, putative, expressed		53.4258	23.8961	-1.16076	down	0.000852082
Os11g0143300	LOC_Os11g04720	OsRR10 type-A response regulator, expressed	OsRR9	58.7446	16.4154	-1.8394	down	0.000563042
Os11g0146100	LOC_Os11g04900	glycoprotein X precursor, putative, expressed		1.91168	0.19606	-3.28548	down	0.00113513
Os11g0146200	LOC_Os11g04910	ankyrin repeat domain containing protein, expressed		15.8857	0.713936	-4.47579	down	1.42109e-14
Os11g0152600				1.37409	0.17565	-2.9677	down	0.00324809
Os11g0170400	LOC_Os11g06934	expressed protein		31.2339	9.80046	-1.67219	down	6.91377e-06
Os11g0171350				63.9358	363.05	2.50547	up	3.56506e-06
Os11g0171800	LOC_Os11g07060	receptor protein kinase CLAVATA1 precursor, putative, expressed		7.11281	1.51256	-2.23343	down	0.000192075
Os11g0173500	LOC_Os11g07230	receptor kinase, putative, expressed		24.8952	6.48784	-1.94006	down	3.50635e-06
Os11g0180000	LOC_Os11g07830	dirigent, putative, expressed		0.868773	7.02213	3.01486	up	0.000349079
Os11g0182200	LOC_Os11g07960	transferase family protein, putative, expressed		19.0966	2.15132	-3.15002	down	8.36612e-06
Os11g0186200	LOC_Os11g08300	aldehyde dehydrogenase, putative, expressed	OsALDH3H2	162.065	50.1249	-1.69297	down	0.00146289
Os11g0189600	LOC_Os11g08569	cycloartenol synthase, putative, expressed	OsPS1#OsOSC7	3.15932	0.734176	-2.10541	down	0.000983166
Os11g0204100	LOC_Os11g09830	expressed protein		18.551	4.63282	-2.00153	down	0.000966686
Os11g0209450				1.25561	0.0296129	-5.40602	down	0.000544389
Os11g0214900	LOC_Os11g10850	dirigent, putative		0	7.7258	1.79769e+308	up	0.00230885
Os11g0215100	LOC_Os11g10870	dirigent, putative, expressed		5.13828	28.3465	2.46382	up	0.000374745
Os11g0222900	LOC_Os11g11550	NBS-LRR disease resistance protein, putative, expressed		7.00778	2.22525	-1.65499	down	9.63578e-06
Os11g0229600				18.747	5.77875	-1.69783	down	0.000126004
Os11g0237900	LOC_Os11g13430	RGH1A, putative		3.04651	0.394007	-2.95086	down	0.000229556
Os11g0240800				19.405	6.0462	-1.68233	down	6.06974e-06
Os11g0242600	LOC_Os11g13870	plant-specific domain TIGR01627 family protein, expressed		0.174238	3.14266	4.17285	up	3.56874e-05
Os11g0245100	LOC_Os11g14040	glutathione S-transferase, N-terminal domain containing protein, expressed		4.01146	0.236605	-4.08358	down	1.3489e-05
Os11g0260100	LOC_Os11g15340	SAM dependent carboxyl methyltransferase family protein, putative, expressed		4.13087	0.103877	-5.31349	down	3.9664e-06
Os11g0262600	LOC_Os11g15624	expressed protein		7.89078	0.0937976	-6.39447	down	3.14772e-05
Os11g0265900	LOC_Os11g16470	MLA10, putative, expressed		16.1108	6.46437	-1.31744	down	9.45389e-05
Os11g0267000	LOC_Os11g16550	uncharacterized protein ycf53, putative, expressed	OsGUN4	29.4263	155.641	2.40305	up	1.18375e-09
Os11g0271000	LOC_Os11g17070	hypothetical protein		4.61897	0.570502	-3.01726	down	7.10097e-06
Os11g0275500	LOC_Os11g17540	retrotransposon protein, putative, Ty1-copia subclass, expressed		0.227224	23.2538	6.67721	up	7.6672e-12
Os11g0286800	LOC_Os11g18366	cycloartenol synthase, putative, expressed		25.0908	4.87337	-2.36417	down	1.04186e-06
Os11g0289700	LOC_Os11g18570	cytochrome P450, putative, expressed		18.9438	2.63665	-2.84495	down	3.63448e-06
Os11g0417800				15.4127	0.241585	-5.99544	down	8.95983e-09
Os11g0432301				2.86493	16.4418	2.52079	up	0.000613336
Os11g0432400	LOC_Os11g24450	mitochondrial carrier protein, putative, expressed		18.2247	89.6507	2.29842	up	7.21645e-13
Os11g0439600	LOC_Os11g25260	nucleoside-triphosphatase, putative, expressed		6.49874	24.7308	1.92808	up	0.00067616
Os11g0443700	LOC_Os11g25700	tropinone reductase, putative, expressed		49.1408	5.92388	-3.0523	down	4.86799e-07
Os11g0448000	LOC_Os11g26130	receptor protein kinase TMK1 precursor, putative, expressed		1.57984	8.7936	2.47668	up	8.4385e-05
Os11g0457000	LOC_Os11g26920	transposon protein, putative, Mariner sub-class		0	7.26113	1.79769e+308	up	0.00276446
Os11g0457300	LOC_Os11g26950	UDP-glucoronosyl and UDP-glucosyl transferase domain containing protein, expressed		0.173091	4.0866	4.5613	up	2.5001e-05
Os11g0460800	LOC_Os11g27264	OsSCP60 - Putative Serine Carboxypeptidase homologue, expressed		0.0755968	1.78118	4.55837	up	4.58425e-06
Os11g0461000	LOC_Os11g27329	OsSCP62 - Putative Serine Carboxypeptidase homologue, expressed		1.54863	0.133924	-3.53151	down	0.000409911
Os11g0466966				10.4161	2.14782	-2.27787	down	0.00266222
Os11g0476333				0.967559	0.0464301	-4.38122	down	5.85825e-05
Os11g0492100	LOC_Os11g29970	NB-ARC domain containing protein, expressed		22.7262	2.07807	-3.45105	down	1.00083e-07
Os11g0499600	LOC_Os11g30560	dehydrogenase/reductase, putative, expressed	OsHSD1	1.99067	0.321635	-2.62976	down	0.00107767
Os11g0513000	LOC_Os11g31420	expressed protein		0.835521	0.0184199	-5.50334	down	0.000421987
Os11g0513500	LOC_Os11g31430	expressed protein		13.298	0.281505	-5.56191	down	5.99756e-09
Os11g0513900	LOC_Os11g31470	expressed protein		4.26873	0.0745924	-5.83863	down	2.46807e-10
Os11g0516800	LOC_Os11g31680	retrotransposon protein, putative, unclassified		2.61112	0.094518	-4.78794	down	4.54762e-07
Os11g0517400	LOC_Os11g31700	expressed protein		2.29886	0.208715	-3.46131	down	0.000436592
Os11g0518600	LOC_Os11g31740	expressed protein		0.870446	0.034279	-4.66636	down	0.00323149
Os11g0518900	LOC_Os11g31770	expressed protein		78.4484	14.7414	-2.41187	down	8.82079e-07
Os11g0525200	LOC_Os11g32240	cytochrome P450 51, putative, expressed		4.05385	13.2486	1.70848	up	0.000170001
Os11g0530600	LOC_Os11g32650	chalcone synthase, putative, expressed		0.511592	15.7961	4.94843	up	8.93892e-10
Os11g0530650				0.655766	28.1265	5.4226	up	5.93396e-10
Os11g0540600	LOC_Os11g33394	plant protein of unknown function domain containing protein, expressed		113.713	35.2195	-1.69095	down	0.000966313
Os11g0544000	LOC_Os11g34130	expressed protein		56.875	27.1912	-1.06465	down	0.000737284
Os11g0552500	LOC_Os11g35080	expressed protein		0.101004	1.34972	3.74017	up	0.00192946
Os11g0558900	LOC_Os11g35450	leucine-rich repeat receptor protein kinase EXS precursor, putative, expressed		1.95016	0.22484	-3.11662	down	0.000270671
Os11g0562100	LOC_Os11g35710	cycloartenol synthase, putative, expressed	OsOSC11#OsIAS1	34.5156	12.9946	-1.40934	down	0.00198607
Os11g0564800				0.523434	0.0615186	-3.08892	down	0.00117146
Os11g0569500	LOC_Os11g36150	receptor-like protein kinase 2 precursor, putative, expressed		5.21679	1.49441	-1.80359	down	0.00348216
Os11g0587600	LOC_Os11g37700	pleiotropic drug resistance protein, putative, expressed		0.968083	0.009024	-6.74522	down	1.0006e-05
Os11g0590700	LOC_Os11g37860	stripe rust resistance protein Yr10, putative, expressed		10.834	3.47987	-1.63846	down	0.0025311
Os11g0592600	LOC_Os11g38010	targeting protein for Xklp2, putative, expressed		0.0605023	4.31536	6.15635	up	4.94589e-11
Os11g0598500	LOC_Os11g38580	NBS-LRR type disease resistance protein, putative, expressed		1.28147	0.113971	-3.49107	down	5.55461e-05
Os11g0603200	LOC_Os11g39020	ABC transporter, ATP-binding protein, putative, expressed		152.726	456.567	1.57988	up	0.0016122
Os11g0604900	LOC_Os11g39160	NBS-LRR disease resistance protein, putative		1.84141	0.0143733	-7.00128	down	4.16775e-06
Os11g0605100	LOC_Os11g39190	NB-ARC domain containing protein, putative, expressed		21.2317	3.91636	-2.43863	down	4.90091e-06
Os11g0606400	LOC_Os11g39310	NB-ARC domain containing protein, expressed		14.1545	3.36396	-2.07303	down	0.000121948
Os11g0607200	LOC_Os11g39370	BRASSINOSTEROID INSENSITIVE 1-associated receptor kinase 1 precursor, putative, expressed		180.792	47.4074	-1.93115	down	0.000377675
Os11g0621300	LOC_Os11g40590	DUF1399 containing protein, putative, expressed		12.9459	3.79773	-1.76928	down	0.00187175
Os11g0626700	LOC_Os11g41034	expressed protein		69.8631	14.6002	-2.25854	down	1.17502e-05
Os11g0641800	LOC_Os11g42220	laccase precursor protein, putative, expressed		0	1.88101	1.79769e+308	up	0.00230885
Os11g0644600	LOC_Os11g42490	retrotransposon protein, putative, unclassified, expressed		10.2288	31.2949	1.61329	up	0.0021271
Os11g0644700				1.82901	816.52	8.80228	up	0
Os11g0644800	LOC_Os11g42510	tyrosine aminotransferase, putative, expressed		11.4126	49.2157	2.10849	up	0.000112391
Os11g0645400				0.271397	969.599	11.8028	up	0
Os11g0648000	LOC_Os11g42790	transporter, monovalent cation:proton antiporter-2 family, putative, expressed		96.4647	43.7454	-1.14087	down	0.0018227
Os11g0668100				4.76041	1.0863	-2.13167	down	0.00161888
Os11g0671000	LOC_Os11g44810	auxin-repressed protein, putative, expressed		650.658	104.481	-2.63866	down	2.62124e-06
Os11g0673600	LOC_Os11g44960	NBS-LRR disease resistance protein, putative, expressed		0.114485	2.31664	4.3388	up	5.25071e-05
Os11g0674400				0.43877	2.69328	2.61783	up	0.000614608
Os11g0678000	LOC_Os11g45280	protein kinase family protein, putative, expressed		10.6088	2.05706	-2.3666	down	7.42357e-05
Os11g0678100				8.29919	2.07254	-2.00157	down	0.00174313
Os11g0687100	LOC_Os11g45990	von Willebrand factor type A domain containing protein, putative, expressed		0.208251	2.78596	3.74178	up	0.000115014
Os11g0687200	LOC_Os11g46000	von Willebrand factor type A domain containing protein, putative, expressed		0.181559	3.50753	4.27194	up	8.76498e-06
Os11g0691400				23.0356	4.01762	-2.51945	down	0.000335993
Os11g0695400				1.25364	0.122529	-3.35493	down	7.29724e-05
Os11g0697600				7.26337	0.143176	-5.66478	down	3.75143e-05
Os11g0699532				11.1697	0.143041	-6.28702	down	3.71444e-06
Os11g0702600	LOC_Os11g47640	expressed protein		1.72982	0.169761	-3.34905	down	0.00138029
Os11g0703100	LOC_Os11g47680	thaumatin family domain containing protein, expressed		4.30507	22.0389	2.35595	up	0.00111658
Os11g0706100	LOC_Os11g47930	alpha-hemolysin, putative		19.636	8.30199	-1.24197	down	0.000243387
Os12g0101800	LOC_Os12g01140	AGC_PVPK_like_kin82y.2 - ACG kinases include homologs to PKA, PKG and PKC, expressed		84.6353	9.35997	-3.17668	down	0
Os12g0101901				21.0665	2.52346	-3.06148	down	0.000398307
Os12g0104400	LOC_Os12g01370	fatty acid desaturase, putative, expressed	OsFAD3	0.541111	7.13237	3.72038	up	2.84771e-06
Os12g0105300				23.6123	74.0343	1.64865	up	4.77825e-08
Os12g0106000	LOC_Os12g01530	ferritin-1, chloroplast precursor, putative, expressed	OsFER2	153.01	674.744	2.14071	up	0.00043627
Os12g0106300	LOC_Os12g01560	PMR5, putative, expressed		0.0219202	4.00717	7.51418	up	6.39173e-07
Os12g0108100	LOC_Os12g01740	serine/threonine-protein kinase, putative, expressed		1.72004	7.51468	2.12727	up	0.000950773
Os12g0114900				5.43773	217.107	5.31926	up	1.55431e-15
Os12g0115000	LOC_Os12g02310	LTPL11 - Protease inhibitor/seed storage/LTP family protein precursor, expressed		19.7241	955.292	5.59791	up	0	LTPL11 - Protease inhibitor/seed storage/LTP family protein precursor, expressed
Os12g0115050				3.96986	84.4932	4.41167	up	9.61067e-07
Os12g0115100	LOC_Os12g02320	LTPL12 - Protease inhibitor/seed storage/LTP family protein precursor, expressed		170.592	584.934	1.77773	up	0.0012328	LTPL12 - Protease inhibitor/seed storage/LTP family protein precursor, expressed
Os12g0115150				344.761	1201.76	1.80148	up	0.000529378
Os12g0115700	LOC_Os12g02370	chalcone--flavonone isomerase, putative, expressed		0.729504	26.8594	5.20237	up	3.41647e-11
Os12g0117700				7.36514	0.164575	-5.48389	down	0.000444758
Os12g0123500	LOC_Os12g02980	nucleoside-triphosphatase, putative, expressed		10.1662	127.105	3.64417	up	2.53992e-11
Os12g0123700	LOC_Os12g03040	no apical meristem protein, putative, expressed	ONAC131	0.503762	2.77305	2.46066	up	0.00283597		NAC
Os12g0124000	LOC_Os12g03070	FHA domain containing protein, putative, expressed		38.6853	90.4142	1.22476	up	0.00056887
Os12g0132800	LOC_Os12g03860	major facilitator superfamily antiporter, putative, expressed		1.51275	11.0144	2.86415	up	4.43116e-05
Os12g0135051				0.183033	1.89144	3.36931	up	0.00123785
Os12g0138900	LOC_Os12g04440	2-isopropylmalate synthase B, putative, expressed		22.3755	9.19815	-1.2825	down	5.07191e-05
Os12g0143900	LOC_Os12g04990	acyl-CoA synthetase protein, putative, expressed		31.121	9.84919	-1.65981	down	0.00131155
Os12g0152700	LOC_Os12g05650	ACT domain containing protein, expressed		132.163	50.3501	-1.39225	down	0.00118741
Os12g0153400				2.79223	0	-1.79769e+308	down	0.00341159
Os12g0156900	LOC_Os12g06070	conserved hypothetical protein		4.2571	0.810822	-2.39241	down	0.00214964
Os12g0160500	LOC_Os12g06340	BEL1-like homeodomain transcription factor, putative, expressed		12.8539	1.48585	-3.11284	down	5.85227e-10
Os12g0160650				12.9498	2.76193	-2.22918	down	0.000950177
Os12g0164300	LOC_Os12g06740	OsFBX440 - F-box domain containing protein, expressed		15.0082	4.61891	-1.70013	down	0.00266747
Os12g0169000	LOC_Os12g07150	amidase family protein, putative, expressed		5.67196	18.2854	1.68877	up	0.00230299
Os12g0169100	LOC_Os12g07160	plant protein of unknown function DUF869 domain containing protein, expressed		0.619667	2.68865	2.11732	up	0.00136657
Os12g0169400	LOC_Os12g07190	CBS domain-containing protein, putative, expressed		29.8524	92.3729	1.62962	up	0.00166208
Os12g0169600	LOC_Os12g07210	expressed protein		40.4448	175.913	2.12083	up	4.85429e-05
Os12g0174700	LOC_Os12g07580	dirigent, putative, expressed		0.834028	6.86069	3.04019	up	0.00104472
Os12g0189300	LOC_Os12g08760	carboxyvinyl-carboxyphosphonate phosphorylmutase, putative, expressed		0.848818	63.865	6.23343	up	0
Os12g0190200	LOC_Os12g08830	thylakoid lumenal 29.8 kDa protein, putative, expressed		31.6138	99.752	1.65779	up	4.88876e-05
Os12g0194100	LOC_Os12g09220	expressed protein		11.4815	2.94258	-1.96416	down	0.00157702
Os12g0194900	LOC_Os12g09300	amino acid transporter, putative, expressed		1.94141	0.0351406	-5.78782	down	0.000193476
Os12g0194950				3.54532	0.395999	-3.16234	down	0.00117281
Os12g0210300	LOC_Os12g10730	glutathione S-transferase, putative, expressed		54.8984	12.8572	-2.09419	down	9.46153e-05
Os12g0210400	LOC_Os12g10740	leucine-rich repeat family protein, putative, expressed		33.2431	10.3874	-1.67822	down	0.00102294
Os12g0210450				11.3837	1.70848	-2.73619	down	0.00145246
Os12g0222300	LOC_Os12g12090	expressed protein		105.26	33.6048	-1.64722	down	0.00200846
Os12g0222900	LOC_Os12g12130	verticillium wilt disease resistance protein, putative, expressed		10.9652	3.55038	-1.62688	down	0.00299487
Os12g0223000				14.7944	4.74803	-1.63965	down	0.00329727
Os12g0228400	LOC_Os12g12664	expressed protein		8.91649	3.04095	-1.55196	down	0.00118192
Os12g0263800	LOC_Os12g16280	expressed protein		123.096	49.3445	-1.31882	down	0.000160911
Os12g0266200	LOC_Os12g16540	OsWAK124 - OsWAK receptor-like protein OsWAK-RLP, expressed		7.48252	1.0428	-2.84307	down	0.000255771
Os12g0266401				24.3483	5.86849	-2.05276	down	0.00115186
Os12g0267900	LOC_Os12g16690	zinc finger, C3HC4 type domain containing protein, expressed		7.65506	1.69203	-2.17766	down	0.000369357
Os12g0284000	LOC_Os12g18650	Regulator of chromosome condensation domain containing protein, expressed		75.3214	30.3227	-1.31266	down	1.50713e-07
Os12g0284250				5.82292	0.509638	-3.5142	down	0.000736067
Os12g0290100	LOC_Os12g19290	AGC_AGC_other_NDRh_TRCd.4 - ACG kinases include homologs to PKA, PKG and PKC, expressed		11.0778	4.42018	-1.32549	down	0.000443262
Os12g0290200	LOC_Os12g19304	Fe-S metabolism associated domain containing protein, expressed		13.329	2.11151	-2.65822	down	0.00305412
Os12g0299300	LOC_Os12g20390	expressed protein		132.196	61.5486	-1.10288	down	0.00011349
Os12g0405400				25.1311	8.42089	-1.57743	down	1.21318e-05
Os12g0406000	LOC_Os12g21784	expressed protein		48.3419	7.99738	-2.59568	down	6.46068e-07
Os12g0421000	LOC_Os12g23280	heavy metal-associated domain containing protein, expressed		3.9087	17.2806	2.14439	up	0.000960691
Os12g0429200	LOC_Os12g24170	beta-galactosidase precursor, putative, expressed		24.3317	7.91414	-1.62033	down	0.00173943
Os12g0441600				2.95594	17.5871	2.57283	up	0.000146704
Os12g0443500	LOC_Os12g25690	UDP-glucose 6-dehydrogenase, putative, expressed		3.35923	16.3537	2.28342	up	0.000112334
Os12g0454600	LOC_Os12g26880	plastocyanin-like domain containing protein, putative, expressed		0.939451	11.2471	3.58159	up	3.04845e-05
Os12g0459300	LOC_Os12g27370	expressed protein		118.075	43.9081	-1.42715	down	0.00124856
Os12g0472800	LOC_Os12g28770	POEI19 - Pollen Ole e I allergen and extensin family protein precursor, expressed		0.0449063	1.2974	4.85256	up	0.00207667
Os12g0491800	LOC_Os12g30824	terpene synthase, putative, expressed		0.959596	0.0605498	-3.98623	down	0.000314671
Os12g0493900	LOC_Os12g31000	pumilio-family RNA binding repeat domain containing protein, expressed		56.5973	12.7248	-2.15309	down	3.56459e-05
Os12g0503000	LOC_Os12g31860	ureide permease, putative, expressed		0.182691	2.02868	3.47306	up	0.000403179
Os12g0507000	LOC_Os12g32230	molybdenum cofactor biosynthesis protein 1, putative, expressed		16.2362	3.01401	-2.42946	down	3.20227e-06
Os12g0516300	LOC_Os12g33160	RGH1A, putative, expressed		34.3632	16.0943	-1.09431	down	0.000763974
Os12g0516800	LOC_Os12g33194	expressed protein		0.127076	2.35772	4.21363	up	9.61612e-06
Os12g0521101				0.190389	38.0484	7.64274	up	4.44089e-16
Os12g0539700	LOC_Os12g35460	retrotransposon protein, putative, unclassified, expressed		40.0538	15.8988	-1.33302	down	0.000121462
Os12g0541700	LOC_Os12g35670	RALFL4 - Rapid ALkalinization Factor RALF family protein precursor, expressed		0.814061	14.6186	4.16653	up	1.59066e-06
Os12g0543650				5.83849	0.700432	-3.05928	down	0.00053857
Os12g0544600	LOC_Os12g35940	transposon protein, putative, CACTA, En/Spm sub-class, expressed		2.3266	0.372448	-2.64311	down	0.00213217
Os12g0547600	LOC_Os12g36110	calmodulin binding protein, putative, expressed		11.9627	4.18681	-1.51462	down	0.000235571
Os12g0557800	LOC_Os12g37100	pentatricopeptide repeat domain containing protein, putative, expressed		15.517	4.95803	-1.64601	down	0.002146
Os12g0562100	LOC_Os12g37530	expressed protein		108.44	30.125	-1.84787	down	0.00017529
Os12g0563600	LOC_Os12g37650	DUF538 domain containing protein, putative, expressed		30.2884	179.611	2.56804	up	1.02984e-06
Os12g0569300	LOC_Os12g38150	osmotin, putative, expressed		1.48304	9.80917	2.72557	up	0.00102716
Os12g0572000	LOC_Os12g38400	MYB family transcription factor, putative, expressed	OsMYB91	0.388729	4.69189	3.59333	up	0.000229559		MYB
Os12g0572201				0.120907	1.24556	3.36483	up	0.000481108
Os12g0577100	LOC_Os12g38800	RNA recognition motif containing protein, putative, expressed		26.8031	9.1998	-1.54272	down	0.00348952
Os12g0577200	LOC_Os12g38810	expressed protein		0.278617	3.15864	3.50295	up	0.00180277
Os12g0577600	LOC_Os12g38850	DUF1336 domain containing protein, expressed		0.357841	7.84289	4.45399	up	8.23852e-09
Os12g0583300	LOC_Os12g39360	aspartic proteinase nepenthesin precursor, putative, expressed		1.91283	31.7073	4.05104	up	1.29e-08
Os12g0583900	LOC_Os12g39420	nucleobase-ascorbate transporter, putative, expressed		88.0651	35.7359	-1.3012	down	0.000332135
Os12g0584200				42.3291	11.4602	-1.88502	down	4.86664e-06
Os12g0586100	LOC_Os12g39630	CAMK_CAMK_like.49 - CAMK includes calcium/calmodulin depedent protein kinases, expressed	OsSAPK9	69.5981	11.7338	-2.56838	down	9.89146e-07
Os12g0596300	LOC_Os12g40470	DC1 domain-containing protein, putative, expressed		3.43263	0.238268	-3.84866	down	0.000536082
Os12g0600200	LOC_Os12g40790	zinc finger family protein, putative, expressed		4.62287	1.45828	-1.66452	down	0.000302488
Os12g0601400	LOC_Os12g40900	OsIAA31 - Auxin-responsive Aux/IAA gene family member, expressed	OsIAA3	0.358403	5.30725	3.88831	up	3.58682e-05
Os12g0605800	LOC_Os12g41250	methylcrotonoyl-CoA carboxylase subunit alpha, mitochondrial precursor, putative, expressed		22.1128	8.37975	-1.3999	down	0.000794005
Os12g0611100	LOC_Os12g41710	Protein kinase domain containing protein, expressed		11.2198	2.01412	-2.47782	down	5.14063e-05
Os12g0611150				7.43635	0.141231	-5.71846	down	0.000233746
Os12g0622900	LOC_Os12g42810	mov34/MPN/PAD-1 family protein, expressed		11.8722	3.1306	-1.92307	down	0.00198743
Os12g0623900	LOC_Os12g42876	5-methyltetrahydropteroyltriglutamate--homocysteine methyltransferase, putative, expressed		59.4944	139.577	1.23024	up	4.38325e-06
Os12g0626400	LOC_Os12g43130	phytoene synthase, chloroplast precursor, putative, expressed		17.2834	64.1711	1.89254	up	7.47601e-05
Os12g0628600	LOC_Os12g43380	thaumatin, putative, expressed		77.5673	557.529	2.84553	up	1.14316e-07
Os12g0630200	LOC_Os12g43450	thaumatin family domain containing protein, expressed		22.438	0.382377	-5.8748	down	8.12365e-10
Os12g0637700	LOC_Os12g44060	nodulin, putative, expressed		3.2271	0.593855	-2.44206	down	0.00236001
Os12g0639200	LOC_Os12g44190	ATPase 3, putative, expressed		0.731223	0.0448303	-4.02777	down	0.000786772
This is the end of this table
