# Supplementary material for: Cyclin-Dependent Kinase Inhibitors KRP1 and KRP2 Are Involved in Grain Filling and Seed Germination in Rice (Oryza sativa L.)
Source: Int J Mol Sci. 2019 Dec 30;21(1):245. doi: 10.3390/ijms21010245 (PMC6981537; doi:10.3390/ijms21010245)
Supplement: Supplementary file 1 [file ijms-21-00245-s001.zip › Table S3.xlsx]

## Sheet: Sheet1
Table S3. Selected DEGs used for RNA-seq verification in this study.
Gene ID	Annotation	Abbreviation	Reported function	WT_FPKM	KRP1_FPKM	log2 (KRP1/WT)	Regulated	p_value	Ref
LOC_Os05g33570	White-core floury endosperm-4	flo4#OsPPDKB#OsC4PPDK	Regulates Fat and starch biosynthesis	45.495	128.239	1.49505	up	0.00021997	Kang et al. 2005
LOC_Os02g05890	A Nucleus-Encoded Chloroplast Protein YL1	YL1	Controls chloroplast development	36.327	12.341	-1.55758	down	0.00328703	Chen et al. 2016
LOC_Os03g28330	sucrose synthase	RSUS1#SUS1#RSs2	Involved in sucrose synthesis	1.74611	21.6027	3.629	up	2.44366e-09	Hirose et al. 2008
LOC_Os06g37560	β-galactosidases	OsBGal2	Regulates β-D- galactose and seed germination	5.04059	55.5469	3.46204	up	3.47056e-13	Chantarangsee et al. 2007
LOC_Os01g72900	abscisic acid-stress-ripening-inducible 1 protein	Asr1#ASR3#OsASR5	Controls sucrose synthesis	3.08762	0.304456	-3.34219	down	0.001412	Joo et al. 2003
LOC_Os02g43970	AP2/EREBP-type transcription factor	ARAG1	Regulates α-amylase and seed germination	0.0580946	2.09866	5.17492	up	0.000953347	Zhao et al. 2010
LOC_Os03g06350	DUF623 domain containing protein	-	-	0.695166	5.2881	2.92732	up	0.00286763	-
LOC_Os03g46770	RNA recognition motif containing protein	-	-	2793.92	1257.55	-1.15167	down	0.00171607	-
LOC_Os06g48940	GHMP kinases ATP-binding protein	-	-	86.1923	29.9736	-1.52387	down	1.95593e-06	-
LOC_Os04g59330	expressed protein	-	-	5.2279	39.5416	2.91907	up	2.67547e-10	-
LOC_Os01g18240	MYB family transcription factor, putative	MYB61	Regulates Cellulose Synthesis	0.268705	14.0782	5.71129	up	2.32081e-12	Huang et al. 2015
LOC_Os03g04110	lysM domain-containing GPI-anchored protein precursor	CEBiP#OsCEBiP	Regulates Chitin Elicitor Signaling	24.9651	103.919	2.05747	up	7.53454e-05	Shimizu et al. 2010
LOC_Os05g48390	ubiquitin conjugating enzyme protein, putative	LTN1#OsPHO2#OsUBC35	Regulates phosphate Starvation Responses	30.0748	10.0723	-1.57817	down	0.00197382	Hu et al. 2011
LOC_Os06g12310	silicon influx transporter	Lsi6	Involved in Silicon Distribution	41.9089	102.421	1.28919	up	0.00148617	Yamaji et al. 2008
LOC_Os09g32080	CHIT13 - Chitinase family protein precursor	bc15#OsCTL1	Controls Cellulose Synthesis	5.08394	31.1532	2.61536	up	3.2561e-09	Wu et al. 2012
LOC_Os05g06660	OsSCP26 - Putative Serine Carboxypeptidase homologue	GS5	Positively regulates seed size	27.2632	7.8112	-1.80334	down	0.000790258	Li et al. 2011
LOC_Os01g37690	sodium/calcium exchanger protein	OsCAX1a	Involved in the Vacuolar Ca2+/H+ Exchanger	18.6418	53.5656	1.52277	up	0.00294954	Kamiya et al. 2006
LOC_Os03g63970	gibberellin 20 oxidase 1	OsGA20ox1#qEPD2#GNP1	Positively regulates grain Number and Yield	5.53714	1.47084	-1.9125	down	0.00279246	Wu et al. 2016
LOC_Os10g32680	floury endosperm7	FLO7	Positively regulates starch synthesis and amyloplast development	19.6647	5.27154	-1.89931	down	0.00109838	Zhang et al. 2016
LOC_Os06g01250	cytochrome P450, putative	CYP93G2	Involved in C-Glycosylflavone Biosynthesis	2.87888	26.5926	3.20744	up	4.72112e-07	Du et al. 2010
This is the end of this table
Reference
1. Kang, H. G.; Park, S.; Matsuoka, M.; An, G., White-core endosperm floury endosperm-4 in rice is generated by knockout mutations in the C-type pyruvate orthophosphate dikinase gene (OsPPDKB). The Plant journal : for cell and molecular biology 2005, 42, (6), 901-11.
2. Chen, F.; Dong, G. J.; Wu, L. M.; Wang, F.; Yang, X. Z.; Ma, X. H.; Wang, H. L.; Wu, J. H.; Zhang, Y. L.; Wang, H. Z.; Qian, Q.; Yu, Y. C., A Nucleus-Encoded Chloroplast Protein YL1 Is Involved in Chloroplast Development and Efficient Biogenesis of Chloroplast ATP Synthase in Rice. Sci Rep-Uk 2016, 6.
3. Hirose, T.; Scofield, G. N.; Terao, T., An expression analysis profile for the entire sucrose synthase gene family in rice. Plant Sci 2008, 174, (5), 534-543.
4. Chantarangsee, M.;Tanthanuch, W.;Fujimura, T.;Fry, S.C.;Cairns, J.K.,Molecular characterization of β-galactosidases from germinating rice (Oryza sativa).Plant Sci 2007, 173, (2): 118-134.
5. Joo, J.; Lee, Y. H.; Kim, Y. K.; Nahm, B. H.; Song, S. I., Abiotic stress responsive rice ASR1 and ASR3 exhibit different tissue-dependent sugar and hormone-sensitivities. Mol Cells 2013, 35, (5), 421-435.
6. Zhao, L. F.; Hu, Y. B.; Chong, K.; Wang, T., ARAG1, an ABA-responsive DREB gene, plays a role in seed germination and drought tolerance of rice. Annals of Botany 2010, 105, (3), 401-409.
7. Huang, D. B.; Wang, S. G.; Zhang, B. C.; Shang-Guan, K. K.; Shi, Y. Y.; Zhang, D. M.; Liu, X. L.; Wu, K.; Xu, Z. P.; Fu, X. D.; Zhou, Y. H., A Gibberellin-Mediated DELLA-NAC Signaling Cascade Regulates Cellulose Synthesis in Rice. The Plant cell 2015, 27, (6), 1681-1696.
8. Shimizu, T.; Nakano, T.; Takamizawa, D.; Desaki, Y.; Ishii-Minami, N.; Nishizawa, Y.; Minami, E.; Okada, K.; Yamane, H.; Kaku, H.; Shibuya, N., Two LysM receptor molecules, CEBiP and OsCERK1, cooperatively regulate chitin elicitor signaling in rice. Plant Journal 2010, 64, (2), 204-214.
9. Hu, B.; Zhu, C. G.; Li, F.; Tang, J. Y.; Wang, Y. Q.; Lin, A. H.; Liu, L. C.; Che, R. H.; Chu, C. C., LEAF TIP NECROSIS1 Plays a Pivotal Role in the Regulation of Multiple Phosphate Starvation Responses in Rice. Plant physiology 2011, 156, (3), 1101-1115.
10. Yamaji, N.; Mitatni, N.; Ma, J. F., A transporter regulating silicon distribution in rice shoots. The Plant cell 2008, 20, (5), 1381-1389.
11. Wu, B.; Zhang, B. C.; Dai, Y.; Zhang, L.; Shang-Guan, K. K.; Peng, Y. G.; Zhou, Y. H.; Zhu, Z., Brittle Culm15 Encodes a Membrane-Associated Chitinase-Like Protein Required for Cellulose Biosynthesis in Rice. Plant physiology 2012, 159, (4), 1440-1452.
12. Li, Y. B.; Fan, C. C.; Xing, Y. Z.; Jiang, Y. H.; Luo, L. J.; Sun, L.; Shao, D.; Xu, C. J.; Li, X. H.; Xiao, J. H.; He, Y. Q.; Zhang, Q. F., Natural variation in GS5 plays an important role in regulating grain size and yield in rice. Nat Genet 2011, 43, (12), 1266-+.
13. Kamiya, T.; Akahori, T.; Ashikari, M.; Maeshima, M., Expression of the vacuolar Ca2+/H+ exchanger, OsCAX1a, in rice: cell and age specificity of expression, and enhancement by Ca2+. Plant Cell Physiol 2006, 47, (1), 96-106.
14. Wu, Y.; Wang, Y.; Mi, X. F.; Shan, J. X.; Li, X. M.; Xu, J. L.; Lin, H. X., The QTL GNP1 Encodes GA20ox1, Which Increases Grain Number and Yield by Increasing Cytokinin Activity in Rice Panicle Meristems. Plos Genet 2016, 12, (10).
15. Zhang, L.; Ren, Y. L.; Lu, B. Y.; Yang, C. Y.; Feng, Z. M.; Liu, Z.; Chen, J.; Ma, W. W.; Wang, Y.; Yu, X. W.; Wang, Y. L.; Zhang, W. W.; Wang, Y. H.; Liu, S. J.; Wu, F. Q.; Zhang, X.; Guo, X. P.; Bao, Y. Q.; Jiang, L.; Wan, J. M., FLOURY ENDOSPERM7 encodes a regulator of starch synthesis and amyloplast development essential for peripheral endosperm development in rice. Journal of experimenta…
16. Du, Y. G.; Chu, H.; Chu, I. K.; Lo, C., CYP93G2 Is a Flavanone 2-Hydroxylase Required for C-Glycosylflavone Biosynthesis in Rice. Plant physiology 2010, 154, (1), 324-333.
