# Supplementary material for: Cyclin-Dependent Kinase Inhibitors KRP1 and KRP2 Are Involved in Grain Filling and Seed Germination in Rice (Oryza sativa L.)
Source: Int J Mol Sci. 2019 Dec 30;21(1):245. doi: 10.3390/ijms21010245 (PMC6981537; doi:10.3390/ijms21010245)
Supplement: Supplementary file 1 [file ijms-21-00245-s001.zip › Table S4.xlsx]

## Sheet: Sheet1
Table S4. Go term analysis for Gene ontology (GO) in this study.				Note: DEGs (Differentially Expressed Genes).
Enriched Go for cellular component
GO_ID	GO_term	p value	Toatal DEGs counts	Total_genes	Up_gene counts	Up_genes	Down_gene counts	Down_genes
GO:0009505	plant-type cell wall	8.5e-08	42	OS01G0594300,OS11G0461000,OS01G0952000,OS05G0386800,OS01G0207400,OS04G0493400,OS03G0128000,OS06G0320200,OS06G0697000,OS04G0474500,OS03G0234900,OS02G0743400,OS11G0460800,OS01G0875500,OS04G0382300,OS05G0180300,OS10G0407000,OS01G0740400,OS03G0717000,OS03G0761500,OS12G0115000,OS06G0112100,OS06G0234200,OS06G0683300,OS05G0499400,OS03G0703000,OS06G0336200,OS11G0115400,OS06G0179000,OS06G0228200,OS01G0249…	36	OS01G0594300,OS01G0952000,OS05G0386800,OS01G0207400,OS03G0128000,OS06G0320200,OS06G0697000,OS04G0474500,OS03G0234900,OS02G0743400,OS11G0460800,OS01G0875500,OS05G0180300,OS10G0407000,OS01G0740400,OS03G0717000,OS03G0761500,OS12G0115000,OS06G0234200,OS05G0499400,OS03G0703000,OS06G0336200,OS11G0115400,OS06G0179000,OS06G0228200,OS01G0249200,OS12G0115100,OS01G0963000,OS03G0255100,OS01G0508000,OS05G0432…	6	OS11G0461000,OS04G0493400,OS04G0382300,OS06G0112100,OS06G0683300,OS12G0429200
GO:0031988	membrane-bounded vesicle	8.03e-07	326	OS03G0852400,OS06G0505700,OS01G0207400,OS10G0552700,OS03G0319400,OS12G0299300,OS08G0238200,OS01G0266100,OS01G0660200,OS08G0189500,OS06G0531900,OS02G0687900,OS03G0583800,OS01G0613500,OS06G0157000,OS01G0926600,OS02G0720900,OS10G0320100,OS01G0652800,OS05G0227600,OS05G0158500,OS11G0644700,OS03G0651300,OS09G0520800,OS06G0218600,OS03G0626700,OS02G0153700,OS07G0489200,OS08G0203600,OS11G0265900,OS02G0298…	228	OS03G0852400,OS06G0505700,OS01G0207400,OS10G0552700,OS03G0319400,OS08G0238200,OS01G0266100,OS01G0660200,OS08G0189500,OS06G0531900,OS02G0687900,OS03G0583800,OS06G0157000,OS01G0926600,OS02G0720900,OS10G0320100,OS01G0652800,OS05G0227600,OS11G0644700,OS09G0520800,OS06G0218600,OS03G0626700,OS07G0489200,OS02G0588500,OS01G0270300,OS11G0115400,OS01G0134900,OS01G0357900,OS09G0441000,OS10G0491000,OS05G0215…	98	OS12G0299300,OS01G0613500,OS05G0158500,OS03G0651300,OS02G0153700,OS08G0203600,OS11G0265900,OS02G0298100,OS12G0639200,OS04G0330900,OS03G0760000,OS11G0131900,OS01G0668700,OS11G0103400,OS03G0250400,OS01G0859200,OS05G0486100,OS02G0240300,OS07G0575600,OS01G0950900,OS07G0283125,OS07G0605400,OS04G0269600,OS07G0130800,OS05G0258400,OS12G0210400,OS06G0706400,OS06G0156600,OS04G0194500,OS11G0499600,OS04G0469…
GO:0031982	vesicle	9.5e-07	326	OS08G0509200,OS02G0605900,OS04G0269600,OS04G0604200,OS05G0435800,OS05G0190300,OS07G0283125,OS09G0248100,OS01G0950900,OS07G0605400,OS10G0450900,OS05G0495900,OS11G0103400,OS01G0668700,OS03G0250400,OS10G0543400,OS03G0817800,OS03G0130300,OS11G0131900,OS09G0511900,OS12G0541700,OS07G0575600,OS01G0859200,OS03G0782200,OS07G0664400,OS05G0486100,OS02G0240300,OS04G0330900,OS09G0533900,OS01G0594300,OS01G0172…	228	OS08G0509200,OS02G0605900,OS04G0604200,OS05G0435800,OS05G0190300,OS09G0248100,OS10G0450900,OS05G0495900,OS10G0543400,OS03G0817800,OS03G0130300,OS09G0511900,OS12G0541700,OS03G0782200,OS07G0664400,OS09G0533900,OS01G0594300,OS01G0172600,OS06G0126500,OS03G0128000,OS06G0696600,OS06G0573600,OS01G0134900,OS08G0506400,OS09G0564000,OS01G0357900,OS09G0441000,OS10G0491000,OS05G0215000,OS07G0489200,OS01G0270…	98	OS04G0269600,OS07G0283125,OS01G0950900,OS07G0605400,OS11G0103400,OS01G0668700,OS03G0250400,OS11G0131900,OS07G0575600,OS01G0859200,OS05G0486100,OS02G0240300,OS04G0330900,OS12G0639200,OS03G0760000,OS08G0203600,OS11G0265900,OS02G0153700,OS02G0298100,OS03G0651300,OS05G0158500,OS12G0299300,OS01G0613500,OS06G0241200,OS03G0784000,OS07G0245200,OS08G0378000,OS04G0247500,OS01G0823700,OS01G0233000,OS01G0115…
GO:0016023	cytoplasmic, membrane-bounded vesicle	1.06e-06	325	OS01G0167100,OS07G0617100,OS01G0940700,OS08G0321000,OS01G0971400,OS06G0247900,OS01G0124100,OS12G0123500,OS02G0718600,OS05G0432200,OS03G0133400,OS03G0231800,OS02G0827900,OS01G0769700,OS11G0687200,OS01G0249200,OS10G0147200,OS10G0317900,OS02G0721000,OS09G0494200,OS04G0116800,OS07G0522600,OS03G0421800,OS10G0450800,OS12G0115000,OS05G0192100,OS06G0202400,OS05G0134400,OS03G0119300,OS07G0160600,OS05G0160…	227	OS07G0617100,OS01G0940700,OS08G0321000,OS01G0971400,OS06G0247900,OS01G0124100,OS12G0123500,OS02G0718600,OS05G0432200,OS03G0133400,OS03G0231800,OS01G0769700,OS11G0687200,OS01G0249200,OS10G0147200,OS10G0317900,OS02G0721000,OS09G0494200,OS04G0116800,OS03G0421800,OS10G0450800,OS12G0115000,OS05G0192100,OS05G0134400,OS03G0119300,OS07G0160600,OS05G0160300,OS04G0505200,OS03G0243900,OS12G0443500,OS11G0275…	98	OS01G0167100,OS02G0827900,OS07G0522600,OS06G0202400,OS06G0542000,OS01G0606400,OS04G0171600,OS10G0180800,OS04G0616700,OS05G0477600,OS05G0261700,OS03G0170200,OS11G0564800,OS01G0850700,OS03G0622500,OS11G0289700,OS12G0223000,OS12G0630200,OS02G0298200,OS04G0483200,OS04G0171800,OS01G0807900,OS04G0226600,OS11G0171800,OS09G0425900,OS06G0670100,OS01G0717700,OS02G0278400,OS02G0615500,OS09G0359500,OS05G0121…
GO:0031410	cytoplasmic vesicle	1.06e-06	325	OS09G0538000,OS06G0317600,OS11G0125900,OS01G0765000,OS12G0222900,OS05G0499400,OS02G0308800,OS06G0112100,OS05G0489200,OS07G0539100,OS11G0460800,OS05G0501300,OS07G0569800,OS06G0634500,OS11G0569500,OS11G0229600,OS07G0503500,OS01G0327400,OS07G0176400,OS05G0253200,OS08G0482700,OS01G0946500,OS04G0493400,OS03G0348800,OS02G0756850,OS05G0481100,OS01G0214600,OS09G0491740,OS12G0569300,OS07G0181700,OS04G0458…	227	OS09G0538000,OS06G0317600,OS11G0125900,OS05G0499400,OS02G0308800,OS05G0489200,OS07G0539100,OS11G0460800,OS05G0501300,OS06G0634500,OS07G0503500,OS01G0327400,OS07G0176400,OS08G0482700,OS01G0946500,OS02G0756850,OS01G0214600,OS12G0569300,OS04G0439600,OS11G0641800,OS11G0687100,OS03G0749300,OS04G0472300,OS03G0637600,OS04G0612500,OS01G0842400,OS05G0386700,OS08G0375400,OS11G0448000,OS08G0231400,OS08G0189…	98	OS01G0765000,OS12G0222900,OS06G0112100,OS07G0569800,OS11G0569500,OS11G0229600,OS05G0253200,OS04G0493400,OS03G0348800,OS05G0481100,OS09G0491740,OS07G0181700,OS04G0458300,OS02G0195500,OS11G0100100,OS07G0518500,OS01G0944700,OS04G0655300,OS05G0121000,OS09G0359500,OS02G0615500,OS02G0278400,OS12G0539700,OS11G0558900,OS07G0635700,OS06G0317200,OS03G0337200,OS11G0173500,OS11G0171800,OS09G0425900,OS01G0717…
GO:0097708	intracellular vesicle	1.06e-06	325	OS04G0495400,OS03G0300900,OS09G0403300,OS06G0241200,OS03G0784000,OS08G0189600,OS01G0963000,OS07G0245200,OS05G0556400,OS08G0109800,OS03G0339300,OS03G0251000,OS04G0121100,OS08G0378000,OS07G0600700,OS01G0233000,OS12G0115100,OS08G0160500,OS01G0823700,OS04G0247500,OS05G0180300,OS05G0217700,OS12G0503000,OS01G0296700,OS03G0730500,OS07G0462200,OS06G0531600,OS01G0700100,OS02G0628200,OS01G0115600,OS08G0237…	227	OS04G0495400,OS03G0300900,OS09G0403300,OS08G0189600,OS01G0963000,OS05G0556400,OS08G0109800,OS03G0339300,OS03G0251000,OS04G0121100,OS07G0600700,OS12G0115100,OS08G0160500,OS05G0180300,OS05G0217700,OS12G0503000,OS01G0296700,OS03G0730500,OS07G0462200,OS06G0531600,OS01G0700100,OS02G0628200,OS08G0237000,OS03G0416200,OS03G0234900,OS04G0513400,OS01G0327100,OS08G0434100,OS03G0255100,OS03G0722500,OS03G0273…	98	OS06G0241200,OS03G0784000,OS07G0245200,OS08G0378000,OS01G0233000,OS01G0823700,OS04G0247500,OS01G0115600,OS04G0469700,OS09G0419100,OS12G0429200,OS04G0587400,OS05G0542900,OS06G0156600,OS04G0194500,OS11G0499600,OS05G0258400,OS12G0210400,OS06G0706400,OS07G0130800,OS04G0269600,OS01G0950900,OS07G0283125,OS07G0605400,OS11G0131900,OS03G0250400,OS01G0668700,OS11G0103400,OS02G0240300,OS05G0486100,OS01G0859…
GO:0005618	cell wall	1.71e-06	80	OS05G0155000,OS02G0743400,OS04G0640700,OS05G0477600,OS06G0697000,OS01G0207400,OS01G0952000,OS11G0461000,OS06G0338200,OS05G0386800,OS12G0115000,OS03G0761500,OS03G0119300,OS12G0443500,OS01G0740400,OS05G0208000,OS01G0875500,OS01G0750300,OS01G0323600,OS01G0769700,OS12G0174700,OS11G0115400,OS01G0805900,OS01G0249200,OS06G0179000,OS04G0602500,OS03G0703000,OS06G0336200,OS03G0332900,OS09G0441000,OS01G0357…	70	OS02G0743400,OS04G0640700,OS06G0697000,OS01G0207400,OS01G0952000,OS06G0338200,OS05G0386800,OS12G0115000,OS03G0761500,OS03G0119300,OS12G0443500,OS01G0740400,OS05G0208000,OS01G0875500,OS01G0750300,OS01G0323600,OS01G0769700,OS12G0174700,OS11G0115400,OS01G0805900,OS01G0249200,OS06G0179000,OS04G0602500,OS03G0703000,OS06G0336200,OS03G0332900,OS09G0441000,OS01G0357900,OS08G0321000,OS02G0538700,OS01G0971…	10	OS05G0155000,OS05G0477600,OS11G0461000,OS12G0429200,OS03G0670700,OS04G0493400,OS06G0112100,OS06G0683300,OS01G0859200,OS04G0382300
GO:0071944	cell periphery	1.73e-06	215	OS01G0897700,OS02G0120800,OS01G0908600,OS03G0326200,OS09G0360900,OS03G0416200,OS12G0228400,OS08G0237000,OS04G0474500,OS01G0750000,OS03G0234900,OS11G0648000,OS07G0136800,OS11G0603200,OS08G0531000,OS05G0180300,OS12G0503000,OS10G0389800,OS02G0186500,OS02G0760200,OS04G0382300,OS02G0232900,OS06G0683300,OS07G0462200,OS01G0700100,OS05G0574400,OS04G0121100,OS07G0600700,OS09G0517600,OS12G0115100,OS01G0233…	157	OS01G0897700,OS02G0120800,OS01G0908600,OS03G0416200,OS08G0237000,OS04G0474500,OS01G0750000,OS03G0234900,OS11G0603200,OS08G0531000,OS05G0180300,OS12G0503000,OS10G0389800,OS02G0186500,OS02G0760200,OS02G0232900,OS07G0462200,OS01G0700100,OS05G0574400,OS04G0121100,OS07G0600700,OS09G0517600,OS12G0115100,OS02G0198700,OS06G0228200,OS05G0217000,OS05G0320700,OS03G0108300,OS01G0963000,OS01G0913300,OS01G0281…	58	OS03G0326200,OS09G0360900,OS12G0228400,OS11G0648000,OS07G0136800,OS04G0382300,OS06G0683300,OS01G0233000,OS06G0298200,OS04G0483200,OS04G0679400,OS04G0524500,OS08G0509100,OS03G0579000,OS03G0411800,OS05G0155000,OS05G0591900,OS02G0282600,OS02G0327000,OS05G0477600,OS12G0210400,OS04G0252400,OS10G0580400,OS01G0944000,OS08G0508800,OS01G0777700,OS08G0517200,OS02G0827900,OS12G0583900,OS12G0429200,OS02G0125…
GO:0030312	external encapsulating structure	2.98e-06	80	OS01G0859200,OS06G0683300,OS05G0499400,OS06G0112100,OS06G0234200,OS05G0574400,OS03G0130300,OS03G0717000,OS10G0407000,OS05G0180300,OS04G0382300,OS11G0460800,OS03G0234900,OS08G0237000,OS04G0474500,OS06G0573600,OS06G0696600,OS08G0531000,OS06G0320200,OS03G0670700,OS03G0128000,OS03G0661300,OS01G0897700,OS04G0493400,OS01G0594300,OS11G0432400,OS05G0435800,OS03G0108300,OS04G0604200,OS05G0320700,OS08G0509…	70	OS05G0499400,OS06G0234200,OS05G0574400,OS03G0130300,OS03G0717000,OS10G0407000,OS05G0180300,OS11G0460800,OS03G0234900,OS08G0237000,OS04G0474500,OS06G0573600,OS06G0696600,OS08G0531000,OS06G0320200,OS03G0128000,OS03G0661300,OS01G0897700,OS01G0594300,OS11G0432400,OS05G0435800,OS03G0108300,OS04G0604200,OS05G0320700,OS08G0509200,OS02G0605900,OS01G0963000,OS10G0450900,OS12G0115100,OS05G0495900,OS06G0228…	10	OS01G0859200,OS06G0683300,OS06G0112100,OS04G0382300,OS03G0670700,OS04G0493400,OS05G0155000,OS05G0477600,OS11G0461000,OS12G0429200
GO:0048046	apoplast	0.00266	46	OS01G0249200,OS01G0842400,OS02G0532500,OS11G0115400,OS08G0198700,OS05G0495900,OS12G0115100,OS09G0494200,OS08G0231400,OS01G0850700,OS03G0273200,OS02G0781400,OS12G0429200,OS03G0255100,OS11G0641800,OS08G0189600,OS04G0604200,OS03G0108300,OS07G0630800,OS01G0720500,OS03G0670700,OS09G0446800,OS06G0697000,OS02G0511900,OS03G0128000,OS04G0650000,OS03G0234900,OS04G0640700,OS06G0573600,OS06G0696600,OS08G0237…	36	OS01G0249200,OS01G0842400,OS02G0532500,OS11G0115400,OS05G0495900,OS12G0115100,OS09G0494200,OS08G0231400,OS03G0273200,OS02G0781400,OS03G0255100,OS11G0641800,OS08G0189600,OS04G0604200,OS03G0108300,OS07G0630800,OS01G0720500,OS06G0697000,OS03G0128000,OS03G0234900,OS04G0640700,OS06G0573600,OS06G0696600,OS08G0237000,OS08G0189500,OS03G0709300,OS01G0952000,OS10G0154700,OS12G0623900,OS05G0574400,OS08G0189…	10	OS08G0198700,OS01G0850700,OS12G0429200,OS03G0670700,OS09G0446800,OS02G0511900,OS04G0650000,OS01G0357100,OS05G0110300,OS04G0493400
GO:0031224	intrinsic component of membrane	0.00325	163	OS07G0191200,OS04G0434800,OS04G0578600,OS11G0562100,OS01G0134500,OS06G0488200,OS01G0607200,OS05G0163300,OS10G0580400,OS09G0457100,OS06G0153200,OS06G0566300,OS04G0613000,OS05G0386800,OS03G0411800,OS05G0426000,OS08G0540000,OS06G0506200,OS05G0176100,OS01G0852200,OS04G0469700,OS03G0133400,OS03G0287800,OS03G0332900,OS08G0321000,OS04G0587400,OS10G0467800,OS01G0190400,OS07G0522600,OS04G0607500,OS01G0642…	101	OS07G0191200,OS01G0134500,OS05G0163300,OS09G0457100,OS06G0153200,OS06G0566300,OS04G0613000,OS05G0386800,OS05G0426000,OS06G0506200,OS05G0176100,OS03G0133400,OS03G0287800,OS03G0332900,OS08G0321000,OS10G0467800,OS04G0607500,OS01G0642000,OS03G0231800,OS03G0183800,OS07G0162100,OS10G0389800,OS04G0538400,OS02G0232900,OS08G0160600,OS01G0700100,OS01G0897700,OS02G0628200,OS01G0695700,OS06G0643700,OS04G0454…	62	OS04G0434800,OS04G0578600,OS11G0562100,OS06G0488200,OS01G0607200,OS10G0580400,OS03G0411800,OS08G0540000,OS01G0852200,OS04G0469700,OS04G0587400,OS01G0190400,OS07G0522600,OS08G0517200,OS02G0827900,OS09G0332700,OS01G0928800,OS01G0142800,OS04G0201800,OS05G0485300,OS04G0373400,OS03G0326200,OS09G0538600,OS09G0268300,OS05G0554000,OS11G0648000,OS06G0241200,OS04G0524500,OS06G0295500,OS07G0106200,OS04G0587…
GO:0005576	extracellular region	0.00487	82	OS08G0434100,OS03G0255100,OS12G0429200,OS12G0123500,OS06G0247900,OS01G0124100,OS07G0630800,OS01G0715400,OS09G0441000,OS03G0273200,OS01G0382000,OS11G0525200,OS01G0642000,OS06G0336200,OS02G0751600,OS09G0494200,OS03G0703000,OS03G0146100,OS01G0249200,OS02G0532500,OS01G0769700,OS11G0115400,OS01G0323600,OS10G0430200,OS01G0875500,OS03G0146200,OS12G0623900,OS05G0121000,OS08G0189900,OS03G0761500,OS12G0628…	64	OS08G0434100,OS03G0255100,OS12G0123500,OS06G0247900,OS01G0124100,OS07G0630800,OS09G0441000,OS03G0273200,OS01G0382000,OS11G0525200,OS01G0642000,OS06G0336200,OS09G0494200,OS03G0703000,OS03G0146100,OS01G0249200,OS02G0532500,OS01G0769700,OS11G0115400,OS01G0323600,OS10G0430200,OS01G0875500,OS03G0146200,OS12G0623900,OS08G0189900,OS03G0761500,OS12G0628600,OS11G0112400,OS12G0115000,OS08G0189500,OS03G0709…	18	OS12G0429200,OS01G0715400,OS02G0751600,OS05G0121000,OS05G0110300,OS05G0477600,OS04G0650000,OS04G0269600,OS01G0850700,OS07G0245200,OS12G0266200,OS08G0198700,OS02G0240300,OS01G0357100,OS04G0493400,OS03G0670700,OS09G0446800,OS02G0511900
GO:0005886	plasma membrane	0.00488	159	OS03G0845300,OS02G0327000,OS02G0282600,OS06G0697000,OS05G0280200,OS07G0148800,OS05G0176100,OS05G0591900,OS05G0426000,OS03G0579000,OS04G0613000,OS05G0386800,OS03G0411800,OS08G0509100,OS06G0153200,OS06G0566300,OS02G0510600,OS10G0580400,OS12G0577600,OS04G0430000,OS04G0408600,OS12G0115000,OS05G0163300,OS01G0292200,OS02G0816600,OS01G0625200,OS07G0191200,OS02G0549200,OS04G0252400,OS08G0540400,OS12G0210…	109	OS03G0845300,OS06G0697000,OS05G0280200,OS07G0148800,OS05G0176100,OS05G0426000,OS04G0613000,OS05G0386800,OS06G0153200,OS06G0566300,OS02G0510600,OS12G0577600,OS04G0430000,OS04G0408600,OS12G0115000,OS05G0163300,OS01G0292200,OS02G0816600,OS01G0625200,OS07G0191200,OS02G0549200,OS08G0540400,OS01G0805900,OS01G0265100,OS01G0769700,OS09G0553900,OS05G0117798,OS04G0689500,OS01G0323600,OS03G0183800,OS10G0467…	50	OS02G0327000,OS02G0282600,OS05G0591900,OS03G0579000,OS03G0411800,OS08G0509100,OS10G0580400,OS04G0252400,OS12G0210400,OS08G0517200,OS08G0508800,OS01G0777700,OS02G0827900,OS01G0944000,OS12G0101800,OS02G0125600,OS12G0583900,OS07G0136800,OS12G0228400,OS11G0648000,OS03G0326200,OS09G0360900,OS04G0483200,OS01G0233000,OS06G0298200,OS04G0524500,OS04G0679400,OS02G0724000,OS10G0408700,OS05G0110300,OS05G0121…
GO:0016021	integral component of membrane	0.01966	153	OS03G0703200,OS09G0491740,OS05G0481100,OS07G0258400,OS02G0219900,OS03G0684700,OS01G0645200,OS03G0616400,OS03G0638200,OS04G0444800,OS05G0386700,OS08G0156600,OS02G0175000,OS06G0229066,OS07G0208500,OS11G0448000,OS01G0557500,OS10G0567000,OS02G0639600,OS08G0127100,OS03G0729000,OS05G0486100,OS11G0286800,OS12G0562100,OS03G0717000,OS06G0634500,OS11G0189600,OS11G0569500,OS01G0225000,OS05G0123100,OS11G0171…	93	OS03G0684700,OS01G0645200,OS03G0638200,OS04G0444800,OS05G0386700,OS08G0156600,OS02G0175000,OS06G0229066,OS07G0208500,OS11G0448000,OS01G0557500,OS10G0567000,OS02G0639600,OS03G0729000,OS03G0717000,OS06G0634500,OS05G0123100,OS08G0506400,OS02G0629200,OS10G0468500,OS11G0525200,OS10G0573700,OS09G0422500,OS03G0805100,OS06G0483200,OS03G0146100,OS06G0318500,OS10G0533500,OS02G0197200,OS06G0336200,OS02G0178…	60	OS03G0703200,OS09G0491740,OS05G0481100,OS07G0258400,OS02G0219900,OS03G0616400,OS08G0127100,OS05G0486100,OS11G0286800,OS12G0562100,OS11G0189600,OS11G0569500,OS01G0225000,OS11G0171800,OS05G0187100,OS03G0694600,OS05G0349700,OS09G0439500,OS09G0425900,OS04G0690800,OS02G0153700,OS01G0609900,OS12G0194900,OS03G0651300,OS04G0620000,OS02G0615500,OS04G0429600,OS11G0607200,OS11G0173500,OS06G0295500,OS04G0524…
GO:0044435	plastid part	0.03063	97	OS08G0342400,OS01G0829000,OS06G0727200,OS03G0729000,OS04G0683700,OS12G0562100,OS07G0162100,OS03G0661300,OS05G0408900,OS03G0646100,OS11G0186200,OS05G0405000,OS03G0850400,OS04G0559400,OS01G0235100,OS12G0228400,OS03G0279950,OS12G0106000,OS01G0901900,OS10G0533100,OS09G0538600,OS12G0138900,OS01G0357100,OS07G0656700,OS01G0306800,OS02G0173100,OS06G0229000,OS02G0781400,OS03G0401300,OS04G0639200,OS11G0432…	52	OS03G0729000,OS04G0683700,OS07G0162100,OS03G0661300,OS05G0408900,OS03G0646100,OS05G0405000,OS03G0850400,OS01G0235100,OS12G0106000,OS07G0656700,OS06G0229000,OS02G0781400,OS03G0401300,OS11G0432400,OS03G0684700,OS03G0684400,OS12G0189300,OS01G0720500,OS01G0645200,OS12G0115100,OS06G0229066,OS01G0666600,OS07G0523600,OS08G0114100,OS02G0285800,OS12G0623900,OS03G0807900,OS04G0403500,OS10G0567400,OS12G0115…	45	OS08G0342400,OS01G0829000,OS06G0727200,OS12G0562100,OS11G0186200,OS04G0559400,OS12G0228400,OS03G0279950,OS01G0901900,OS10G0533100,OS09G0538600,OS12G0138900,OS01G0357100,OS01G0306800,OS02G0173100,OS04G0639200,OS10G0389200,OS01G0930000,OS01G0101200,OS12G0152700,OS02G0744000,OS08G0198700,OS08G0520900,OS07G0676200,OS07G0181000,OS04G0434800,OS03G0425000,OS03G0579000,OS03G0856500,OS09G0541700,OS05G0110…
GO:0016020	membrane	0.0315	377	OS08G0160600,OS02G0232900,OS02G0114400,OS10G0389800,OS02G0186500,OS01G0142800,OS04G0538400,OS01G0546400,OS07G0162100,OS03G0739700,OS01G0872100,OS03G0726500,OS09G0268300,OS01G0750000,OS03G0326200,OS06G0643700,OS09G0538600,OS06G0147000,OS05G0485300,OS04G0201800,OS01G0357100,OS01G0695700,OS01G0306800,OS01G0897700,OS07G0424400,OS12G0132800,OS02G0498300,OS02G0692000,OS11G0289700,OS06G0680500,OS02G0781…	227	OS08G0160600,OS02G0232900,OS02G0114400,OS10G0389800,OS02G0186500,OS04G0538400,OS01G0546400,OS07G0162100,OS03G0739700,OS03G0726500,OS01G0750000,OS06G0643700,OS06G0147000,OS01G0695700,OS01G0897700,OS07G0424400,OS12G0132800,OS02G0498300,OS02G0692000,OS06G0680500,OS02G0781400,OS01G0913300,OS03G0684400,OS01G0720500,OS05G0320700,OS05G0217000,OS09G0426500,OS06G0607100,OS04G0578400,OS09G0517600,OS10G0567…	150	OS01G0142800,OS01G0872100,OS09G0268300,OS03G0326200,OS09G0538600,OS05G0485300,OS04G0201800,OS01G0357100,OS01G0306800,OS11G0289700,OS04G0524500,OS04G0483200,OS06G0298200,OS08G0198700,OS07G0106200,OS04G0587300,OS06G0202400,OS12G0637700,OS06G0488200,OS04G0578600,OS04G0252400,OS04G0434800,OS05G0477600,OS03G0579000,OS08G0509100,OS01G0871900,OS12G0101800,OS01G0852200,OS07G0568500,OS01G0777700,OS08G0517…
GO:0044434	chloroplast part	0.04566	94	OS12G0138900,OS01G0901900,OS10G0533100,OS09G0538600,OS07G0656700,OS01G0357100,OS01G0306800,OS05G0405000,OS03G0850400,OS04G0559400,OS05G0408900,OS03G0661300,OS11G0186200,OS03G0646100,OS12G0106000,OS01G0235100,OS12G0228400,OS03G0279950,OS12G0562100,OS04G0683700,OS07G0162100,OS01G0829000,OS08G0342400,OS03G0729000,OS08G0114100,OS08G0520900,OS12G0152700,OS02G0744000,OS07G0523600,OS08G0198700,OS12G0115…	52	OS07G0656700,OS05G0405000,OS03G0850400,OS05G0408900,OS03G0661300,OS03G0646100,OS12G0106000,OS01G0235100,OS04G0683700,OS07G0162100,OS03G0729000,OS08G0114100,OS07G0523600,OS12G0115100,OS01G0666600,OS06G0229066,OS12G0189300,OS03G0684700,OS03G0684400,OS01G0645200,OS01G0720500,OS03G0401300,OS11G0432400,OS06G0229000,OS02G0781400,OS01G0954000,OS07G0656600,OS05G0208000,OS12G0623900,OS03G0807900,OS04G0403…	42	OS12G0138900,OS01G0901900,OS10G0533100,OS09G0538600,OS01G0357100,OS01G0306800,OS04G0559400,OS11G0186200,OS12G0228400,OS03G0279950,OS12G0562100,OS01G0829000,OS08G0342400,OS08G0520900,OS12G0152700,OS02G0744000,OS08G0198700,OS10G0389200,OS01G0930000,OS01G0101200,OS02G0173100,OS04G0639200,OS09G0541700,OS03G0856500,OS03G0579000,OS05G0110300,OS04G0434800,OS07G0181000,OS07G0676200,OS08G0276100,OS02G0751…
GO:0043673	sexine	0.22918	3	OS03G0146200,OS03G0146100,OS06G0336200	3	OS03G0146200,OS03G0146100,OS06G0336200	0
GO:0043674	columella	0.22918	3	OS06G0336200,OS03G0146100,OS03G0146200	3	OS06G0336200,OS03G0146100,OS03G0146200	0
GO:0044425	membrane part	0.25563	173	OS04G0330900,OS01G0225000,OS03G0128000,OS05G0459700,OS11G0569500,OS11G0189600,OS06G0634500,OS12G0562100,OS11G0286800,OS03G0717000,OS08G0127100,OS05G0486100,OS03G0729000,OS11G0448000,OS11G0146100,OS02G0639600,OS01G0557500,OS10G0567000,OS09G0248100,OS05G0386700,OS06G0229066,OS07G0208500,OS02G0175000,OS08G0156600,OS03G0684700,OS02G0219900,OS04G0444800,OS03G0638200,OS01G0645200,OS03G0616400,OS03G0703…	103	OS03G0128000,OS05G0459700,OS06G0634500,OS03G0717000,OS03G0729000,OS11G0448000,OS02G0639600,OS01G0557500,OS10G0567000,OS09G0248100,OS05G0386700,OS06G0229066,OS07G0208500,OS02G0175000,OS08G0156600,OS03G0684700,OS04G0444800,OS03G0638200,OS01G0645200,OS01G0926600,OS03G0736300,OS05G0430900,OS04G0605500,OS02G0743400,OS03G0583800,OS06G0270200,OS01G0750300,OS08G0512700,OS07G0252400,OS05G0208000,OS03G0146…	70	OS04G0330900,OS01G0225000,OS11G0569500,OS11G0189600,OS12G0562100,OS11G0286800,OS08G0127100,OS05G0486100,OS11G0146100,OS02G0219900,OS03G0616400,OS03G0703200,OS09G0491740,OS05G0481100,OS07G0258400,OS11G0173500,OS11G0607200,OS04G0429600,OS04G0620000,OS03G0651300,OS02G0615500,OS02G0751600,OS12G0194900,OS01G0609900,OS02G0153700,OS09G0425900,OS04G0690800,OS05G0349700,OS09G0439500,OS03G0694600,OS11G0171…
GO:0031012	extracellular matrix	0.84725	4	OS06G0336200,OS12G0266200,OS03G0146100,OS03G0146200	3	OS06G0336200,OS03G0146100,OS03G0146200	1	OS12G0266200
GO:0005875	microtubule associated complex	0.85959	10	OS02G0269200,OS05G0117798,OS04G0677700,OS03G0773600,OS03G0301800,OS05G0521300,OS01G0625200,OS08G0547500,OS10G0512800,OS04G0629700	8	OS05G0117798,OS04G0677700,OS03G0773600,OS03G0301800,OS01G0625200,OS08G0547500,OS10G0512800,OS04G0629700	2	OS02G0269200,OS05G0521300
GO:0005856	cytoskeleton	1	24	OS05G0117798,OS09G0450300,OS03G0661300,OS01G0805900,OS11G0100100,OS03G0820500,OS03G0747900,OS01G0944000,OS02G0120800,OS10G0512800,OS08G0547500,OS05G0585400,OS08G0531100,OS04G0629700,OS02G0269200,OS03G0773600,OS04G0677700,OS03G0301800,OS05G0521300,OS04G0512300,OS09G0307300,OS01G0625200,OS06G0488200,OS05G0153000	19	OS05G0117798,OS09G0450300,OS03G0661300,OS01G0805900,OS03G0820500,OS03G0747900,OS02G0120800,OS10G0512800,OS08G0547500,OS05G0585400,OS08G0531100,OS04G0629700,OS03G0773600,OS04G0677700,OS03G0301800,OS04G0512300,OS09G0307300,OS01G0625200,OS05G0153000	5	OS11G0100100,OS01G0944000,OS02G0269200,OS05G0521300,OS06G0488200
GO:0031225	anchored component of membrane	1	12	OS05G0163300,OS01G0233000,OS03G0416200,OS01G0281600,OS05G0386700,OS03G0128000,OS05G0459700,OS08G0321000,OS05G0217000,OS09G0248100,OS04G0330900,OS05G0386800	10	OS05G0163300,OS03G0416200,OS01G0281600,OS05G0386700,OS03G0128000,OS05G0459700,OS08G0321000,OS05G0217000,OS09G0248100,OS05G0386800	2	OS01G0233000,OS04G0330900
GO:0043667	pollen wall	1	3	OS03G0146200,OS06G0336200,OS03G0146100	3	OS03G0146200,OS06G0336200,OS03G0146100	0
GO:0043668	exine	1	3	OS06G0336200,OS03G0146100,OS03G0146200	3	OS06G0336200,OS03G0146100,OS03G0146200	0
GO:0044420	extracellular matrix component	1	3	OS03G0146200,OS03G0146100,OS06G0336200	3	OS03G0146200,OS03G0146100,OS06G0336200	0
GO:0009532	plastid stroma	1	49	OS07G0181000,OS09G0294000,OS11G0106700,OS04G0403500,OS12G0623900,OS01G0829000,OS03G0807900,OS02G0285800,OS08G0342400,OS04G0434800,OS04G0683700,OS03G0425000,OS12G0106000,OS12G0228400,OS01G0954000,OS04G0559400,OS03G0850400,OS05G0405000,OS03G0646100,OS03G0661300,OS05G0408900,OS01G0357100,OS05G0110300,OS09G0541700,OS12G0138900,OS01G0901900,OS03G0856500,OS09G0515400,OS04G0644600,OS02G0781400,OS02G0173…	26	OS09G0294000,OS11G0106700,OS04G0403500,OS12G0623900,OS03G0807900,OS02G0285800,OS04G0683700,OS12G0106000,OS01G0954000,OS03G0850400,OS05G0405000,OS03G0646100,OS03G0661300,OS05G0408900,OS04G0644600,OS02G0781400,OS06G0160700,OS03G0323200,OS01G0746400,OS01G0720500,OS12G0189300,OS08G0109300,OS06G0704600,OS12G0190200,OS02G0194700,OS09G0539100	23	OS07G0181000,OS01G0829000,OS08G0342400,OS04G0434800,OS03G0425000,OS12G0228400,OS04G0559400,OS01G0357100,OS05G0110300,OS09G0541700,OS12G0138900,OS01G0901900,OS03G0856500,OS09G0515400,OS02G0173100,OS01G0715400,OS02G0525900,OS01G0101200,OS10G0389200,OS08G0198700,OS05G0555600,OS12G0152700,OS06G0476200
GO:0009986	cell surface	1	4	OS05G0386800,OS05G0459700,OS11G0102200,OS12G0101800	2	OS05G0386800,OS05G0459700	2	OS11G0102200,OS12G0101800
GO:0005871	kinesin complex	1	8	OS01G0625200,OS08G0547500,OS10G0512800,OS04G0629700,OS05G0117798,OS03G0773600,OS03G0301800,OS05G0521300	7	OS01G0625200,OS08G0547500,OS10G0512800,OS04G0629700,OS05G0117798,OS03G0773600,OS03G0301800	1	OS05G0521300
GO:0009507	chloroplast	1	162	OS01G0829000,OS01G0765000,OS08G0342400,OS03G0729000,OS07G0622200,OS06G0727200,OS12G0562100,OS07G0213300,OS09G0446800,OS05G0405000,OS03G0670700,OS11G0186200,OS03G0661300,OS05G0408900,OS12G0106000,OS11G0569500,OS01G0235100,OS12G0138900,OS05G0474600,OS10G0533100,OS03G0748300,OS10G0154700,OS07G0656700,OS10G0506200,OS05G0481100,OS03G0401300,OS08G0184800,OS06G0229000,OS08G0509200,OS03G0684700,OS01G0645…	84	OS03G0729000,OS07G0622200,OS05G0405000,OS03G0661300,OS05G0408900,OS12G0106000,OS01G0235100,OS10G0154700,OS07G0656700,OS03G0401300,OS06G0229000,OS08G0509200,OS03G0684700,OS01G0645200,OS09G0516600,OS06G0229066,OS01G0666600,OS04G0403500,OS12G0623900,OS03G0807900,OS02G0285800,OS09G0294000,OS12G0169600,OS11G0106700,OS07G0656600,OS05G0208000,OS03G0146200,OS01G0954000,OS05G0529700,OS02G0629200,OS07G0412…	78	OS01G0829000,OS01G0765000,OS08G0342400,OS06G0727200,OS12G0562100,OS07G0213300,OS09G0446800,OS03G0670700,OS11G0186200,OS11G0569500,OS12G0138900,OS05G0474600,OS10G0533100,OS03G0748300,OS10G0506200,OS05G0481100,OS08G0184800,OS02G0744000,OS01G0950900,OS10G0100700,OS07G0181000,OS07G0676200,OS03G0765400,OS03G0856500,OS01G0221100,OS05G0110300,OS07G0489800,OS05G0349700,OS02G0525900,OS09G0439500,OS05G0555…
GO:0009570	chloroplast stroma	1	47	OS05G0110300,OS01G0357100,OS01G0901900,OS03G0856500,OS12G0138900,OS09G0541700,OS01G0954000,OS12G0228400,OS12G0106000,OS03G0661300,OS05G0408900,OS05G0405000,OS03G0850400,OS04G0559400,OS04G0434800,OS04G0683700,OS11G0106700,OS09G0294000,OS07G0181000,OS02G0285800,OS08G0342400,OS01G0829000,OS12G0623900,OS03G0807900,OS04G0403500,OS02G0194700,OS09G0539100,OS08G0109300,OS08G0198700,OS06G0476200,OS12G0190…	25	OS01G0954000,OS12G0106000,OS03G0661300,OS05G0408900,OS05G0405000,OS03G0850400,OS04G0683700,OS11G0106700,OS09G0294000,OS02G0285800,OS12G0623900,OS03G0807900,OS04G0403500,OS02G0194700,OS09G0539100,OS08G0109300,OS12G0190200,OS06G0704600,OS01G0720500,OS01G0746400,OS12G0189300,OS04G0644600,OS02G0781400,OS03G0323200,OS06G0160700	22	OS05G0110300,OS01G0357100,OS01G0901900,OS03G0856500,OS12G0138900,OS09G0541700,OS12G0228400,OS04G0559400,OS04G0434800,OS07G0181000,OS08G0342400,OS01G0829000,OS08G0198700,OS06G0476200,OS12G0152700,OS05G0555600,OS01G0101200,OS02G0525900,OS10G0389200,OS09G0515400,OS01G0715400,OS02G0173100
GO:0010598	NAD(P)H dehydrogenase complex (plastoquinone)	1	3	OS02G0751600,OS08G0276100,OS07G0489800	0		3	OS02G0751600,OS08G0276100,OS07G0489800
GO:0044430	cytoskeletal part	1	20	OS01G0625200,OS06G0488200,OS02G0269200,OS04G0677700,OS03G0773600,OS05G0521300,OS03G0301800,OS09G0307300,OS02G0120800,OS10G0512800,OS08G0547500,OS08G0531100,OS04G0629700,OS05G0117798,OS09G0450300,OS03G0661300,OS01G0805900,OS11G0100100,OS03G0820500,OS03G0747900	16	OS01G0625200,OS04G0677700,OS03G0773600,OS03G0301800,OS09G0307300,OS02G0120800,OS10G0512800,OS08G0547500,OS08G0531100,OS04G0629700,OS05G0117798,OS09G0450300,OS03G0661300,OS01G0805900,OS03G0820500,OS03G0747900	4	OS06G0488200,OS02G0269200,OS05G0521300,OS11G0100100
GO:0015630	microtubule cytoskeleton	1	17	OS01G0625200,OS05G0521300,OS03G0301800,OS09G0307300,OS02G0269200,OS04G0677700,OS03G0773600,OS08G0531100,OS04G0629700,OS02G0120800,OS10G0512800,OS08G0547500,OS11G0100100,OS05G0117798,OS09G0450300,OS03G0661300,OS01G0805900	14	OS01G0625200,OS03G0301800,OS09G0307300,OS04G0677700,OS03G0773600,OS08G0531100,OS04G0629700,OS02G0120800,OS10G0512800,OS08G0547500,OS05G0117798,OS09G0450300,OS03G0661300,OS01G0805900	3	OS05G0521300,OS02G0269200,OS11G0100100
GO:0031969	chloroplast membrane	1	12	OS03G0323200,OS02G0173100,OS10G0567400,OS03G0729000,OS07G0656600,OS03G0579000,OS03G0684700,OS03G0684400,OS05G0349700,OS01G0852200,OS04G0434800,OS07G0656700	7	OS03G0323200,OS10G0567400,OS03G0729000,OS07G0656600,OS03G0684700,OS03G0684400,OS07G0656700	5	OS02G0173100,OS03G0579000,OS05G0349700,OS01G0852200,OS04G0434800
GO:0005874	microtubule	1	12	OS03G0661300,OS03G0773600,OS01G0805900,OS05G0117798,OS09G0307300,OS11G0100100,OS05G0521300,OS03G0301800,OS08G0547500,OS01G0625200,OS08G0531100,OS04G0629700	10	OS03G0661300,OS03G0773600,OS01G0805900,OS05G0117798,OS09G0307300,OS03G0301800,OS08G0547500,OS01G0625200,OS08G0531100,OS04G0629700	2	OS11G0100100,OS05G0521300
GO:0099512	supramolecular fiber	1	13	OS01G0805900,OS03G0773600,OS03G0661300,OS05G0117798,OS09G0307300,OS05G0521300,OS03G0301800,OS03G0820500,OS11G0100100,OS08G0547500,OS01G0625200,OS04G0629700,OS08G0531100	11	OS01G0805900,OS03G0773600,OS03G0661300,OS05G0117798,OS09G0307300,OS03G0301800,OS03G0820500,OS08G0547500,OS01G0625200,OS04G0629700,OS08G0531100	2	OS05G0521300,OS11G0100100
GO:0099513	polymeric cytoskeletal fiber	1	13	OS04G0629700,OS08G0531100,OS01G0625200,OS08G0547500,OS03G0301800,OS05G0521300,OS03G0820500,OS11G0100100,OS09G0307300,OS05G0117798,OS01G0805900,OS03G0773600,OS03G0661300	11	OS04G0629700,OS08G0531100,OS01G0625200,OS08G0547500,OS03G0301800,OS03G0820500,OS09G0307300,OS05G0117798,OS01G0805900,OS03G0773600,OS03G0661300	2	OS05G0521300,OS11G0100100
GO:0009534	chloroplast thylakoid	1	32	OS12G0115100,OS01G0666600,OS06G0229066,OS04G0690800,OS12G0190200,OS11G0115400,OS02G0744000,OS12G0152700,OS02G0194700,OS01G0102300,OS08G0114100,OS02G0751600,OS08G0276100,OS06G0229000,OS04G0678700,OS02G0781400,OS04G0639200,OS07G0489800,OS01G0720500,OS08G0566600,OS01G0645200,OS01G0930000,OS05G0349700,OS01G0235100,OS03G0279950,OS03G0646100,OS01G0306800,OS10G0533100,OS03G0856500,OS12G0115000,OS10G0567…	17	OS12G0115100,OS01G0666600,OS06G0229066,OS12G0190200,OS11G0115400,OS02G0194700,OS08G0114100,OS06G0229000,OS04G0678700,OS02G0781400,OS01G0720500,OS08G0566600,OS01G0645200,OS01G0235100,OS03G0646100,OS12G0115000,OS10G0567400	15	OS04G0690800,OS02G0744000,OS12G0152700,OS01G0102300,OS02G0751600,OS08G0276100,OS04G0639200,OS07G0489800,OS01G0930000,OS05G0349700,OS03G0279950,OS01G0306800,OS10G0533100,OS03G0856500,OS04G0434800
GO:0031976	plastid thylakoid	1	32	OS01G0645200,OS08G0566600,OS01G0720500,OS05G0349700,OS01G0930000,OS04G0639200,OS07G0489800,OS04G0678700,OS06G0229000,OS02G0781400,OS02G0751600,OS08G0114100,OS08G0276100,OS01G0102300,OS02G0194700,OS04G0690800,OS06G0229066,OS01G0666600,OS12G0115100,OS02G0744000,OS12G0152700,OS11G0115400,OS12G0190200,OS04G0434800,OS10G0567400,OS12G0115000,OS01G0306800,OS10G0533100,OS03G0856500,OS03G0279950,OS01G0235…	17	OS01G0645200,OS08G0566600,OS01G0720500,OS04G0678700,OS06G0229000,OS02G0781400,OS08G0114100,OS02G0194700,OS06G0229066,OS01G0666600,OS12G0115100,OS11G0115400,OS12G0190200,OS10G0567400,OS12G0115000,OS01G0235100,OS03G0646100	15	OS05G0349700,OS01G0930000,OS04G0639200,OS07G0489800,OS02G0751600,OS08G0276100,OS01G0102300,OS04G0690800,OS02G0744000,OS12G0152700,OS04G0434800,OS01G0306800,OS10G0533100,OS03G0856500,OS03G0279950
GO:0009501	amyloplast	1	4	OS05G0393400,OS07G0412100,OS06G0160700,OS02G0744700	3	OS07G0412100,OS06G0160700,OS02G0744700	1	OS05G0393400
GO:0042170	plastid membrane	1	12	OS02G0173100,OS03G0323200,OS03G0729000,OS10G0567400,OS05G0349700,OS07G0656600,OS03G0579000,OS03G0684700,OS03G0684400,OS07G0656700,OS01G0852200,OS04G0434800	7	OS03G0323200,OS03G0729000,OS10G0567400,OS07G0656600,OS03G0684700,OS03G0684400,OS07G0656700	5	OS02G0173100,OS05G0349700,OS03G0579000,OS01G0852200,OS04G0434800
GO:0009579	thylakoid	1	37	OS12G0169600,OS10G0567400,OS12G0115000,OS04G0403500,OS04G0434800,OS01G0235100,OS03G0279950,OS03G0646100,OS01G0306800,OS05G0110300,OS03G0856500,OS10G0533100,OS07G0489800,OS04G0639200,OS02G0781400,OS06G0229000,OS04G0678700,OS01G0645200,OS01G0720500,OS08G0566600,OS09G0439500,OS05G0349700,OS01G0930000,OS04G0690800,OS12G0115100,OS06G0229066,OS01G0666600,OS12G0152700,OS02G0744000,OS12G0190200,OS11G0115…	19	OS12G0169600,OS10G0567400,OS12G0115000,OS04G0403500,OS01G0235100,OS03G0646100,OS02G0781400,OS06G0229000,OS04G0678700,OS01G0645200,OS01G0720500,OS08G0566600,OS12G0115100,OS06G0229066,OS01G0666600,OS12G0190200,OS11G0115400,OS08G0114100,OS02G0194700	18	OS04G0434800,OS03G0279950,OS01G0306800,OS05G0110300,OS03G0856500,OS10G0533100,OS07G0489800,OS04G0639200,OS09G0439500,OS05G0349700,OS01G0930000,OS04G0690800,OS12G0152700,OS02G0744000,OS08G0378900,OS08G0276100,OS02G0751600,OS01G0102300
GO:0000139	Golgi membrane	1	10	OS08G0160600,OS01G0926600,OS05G0123100,OS03G0287800,OS01G0750000,OS08G0160500,OS04G0429600,OS01G0642000,OS06G0230100,OS03G0162000	8	OS08G0160600,OS01G0926600,OS05G0123100,OS03G0287800,OS01G0750000,OS08G0160500,OS01G0642000,OS06G0230100	2	OS04G0429600,OS03G0162000
GO:0044421	extracellular region part	1	6	OS06G0336200,OS12G0266200,OS03G0146100,OS08G0460600,OS03G0146200,OS01G0323600	5	OS06G0336200,OS03G0146100,OS08G0460600,OS03G0146200,OS01G0323600	1	OS12G0266200
GO:0009514	glyoxysome	1	2	OS06G0727200,OS05G0155000	0		2	OS06G0727200,OS05G0155000
GO:0005911	cell-cell junction	1	69	OS02G0743400,OS05G0591900,OS04G0650000,OS04G0605500,OS05G0155000,OS07G0148800,OS05G0280200,OS08G0545200,OS01G0952000,OS04G0408600,OS12G0623900,OS04G0620000,OS05G0208000,OS04G0497000,OS06G0136000,OS08G0517200,OS05G0232200,OS01G0323600,OS01G0848700,OS01G0249200,OS02G0612900,OS01G0805900,OS01G0769700,OS06G0168800,OS06G0336200,OS04G0602500,OS01G0357900,OS03G0332900,OS09G0441000,OS02G0538700,OS02G0629…	46	OS02G0743400,OS04G0605500,OS07G0148800,OS05G0280200,OS01G0952000,OS04G0408600,OS12G0623900,OS05G0208000,OS04G0497000,OS05G0232200,OS01G0323600,OS01G0848700,OS01G0249200,OS01G0805900,OS01G0769700,OS06G0336200,OS04G0602500,OS01G0357900,OS03G0332900,OS09G0441000,OS02G0538700,OS02G0629200,OS03G0255100,OS01G0750000,OS04G0474500,OS06G0320200,OS10G0154700,OS12G0108100,OS01G0594300,OS05G0499400,OS06G0223…	23	OS05G0591900,OS04G0650000,OS05G0155000,OS08G0545200,OS04G0620000,OS06G0136000,OS08G0517200,OS02G0612900,OS06G0168800,OS12G0583900,OS05G0577700,OS03G0670700,OS11G0186200,OS04G0330900,OS09G0360900,OS09G0538600,OS02G0141300,OS01G0142800,OS08G0198700,OS08G0545300,OS07G0106200,OS04G0679400,OS06G0702500
GO:0009506	plasmodesma	1	69	OS05G0499400,OS02G0141300,OS07G0462200,OS06G0223800,OS05G0180300,OS05G0501300,OS03G0717000,OS04G0683700,OS02G0186500,OS01G0142800,OS04G0474500,OS01G0750000,OS11G0186200,OS03G0670700,OS05G0577700,OS06G0320200,OS12G0108100,OS10G0154700,OS01G0594300,OS09G0538600,OS09G0360900,OS04G0330900,OS03G0401300,OS11G0432400,OS05G0320700,OS06G0702500,OS04G0679400,OS01G0323000,OS09G0403300,OS01G0963000,OS07G0208…	46	OS05G0499400,OS07G0462200,OS06G0223800,OS05G0180300,OS05G0501300,OS03G0717000,OS04G0683700,OS02G0186500,OS04G0474500,OS01G0750000,OS06G0320200,OS12G0108100,OS10G0154700,OS01G0594300,OS03G0401300,OS11G0432400,OS05G0320700,OS01G0323000,OS09G0403300,OS01G0963000,OS07G0208500,OS11G0448000,OS07G0600700,OS12G0623900,OS04G0408600,OS04G0497000,OS05G0208000,OS04G0605500,OS02G0743400,OS07G0148800,OS05G0280…	23	OS02G0141300,OS01G0142800,OS11G0186200,OS03G0670700,OS05G0577700,OS09G0538600,OS09G0360900,OS04G0330900,OS06G0702500,OS04G0679400,OS08G0545300,OS08G0198700,OS07G0106200,OS04G0620000,OS06G0136000,OS05G0155000,OS04G0650000,OS05G0591900,OS08G0545200,OS12G0583900,OS08G0517200,OS02G0612900,OS06G0168800
GO:0030054	cell junction	1	69	OS04G0679400,OS05G0320700,OS06G0702500,OS09G0403300,OS01G0323000,OS01G0963000,OS11G0432400,OS03G0401300,OS11G0448000,OS07G0106200,OS07G0600700,OS07G0208500,OS08G0198700,OS08G0545300,OS05G0501300,OS05G0180300,OS03G0717000,OS04G0683700,OS02G0186500,OS01G0142800,OS02G0141300,OS05G0499400,OS07G0462200,OS06G0223800,OS12G0108100,OS10G0154700,OS09G0538600,OS01G0594300,OS04G0330900,OS09G0360900,OS04G0474…	46	OS05G0320700,OS09G0403300,OS01G0323000,OS01G0963000,OS11G0432400,OS03G0401300,OS11G0448000,OS07G0600700,OS07G0208500,OS05G0501300,OS05G0180300,OS03G0717000,OS04G0683700,OS02G0186500,OS05G0499400,OS07G0462200,OS06G0223800,OS12G0108100,OS10G0154700,OS01G0594300,OS04G0474500,OS01G0750000,OS06G0320200,OS03G0255100,OS01G0357900,OS09G0441000,OS03G0332900,OS02G0629200,OS02G0538700,OS04G0602500,OS06G0336…	23	OS04G0679400,OS06G0702500,OS07G0106200,OS08G0198700,OS08G0545300,OS01G0142800,OS02G0141300,OS09G0538600,OS04G0330900,OS09G0360900,OS11G0186200,OS05G0577700,OS03G0670700,OS12G0583900,OS06G0168800,OS08G0517200,OS02G0612900,OS06G0136000,OS04G0620000,OS05G0155000,OS05G0591900,OS04G0650000,OS08G0545200
GO:0055044	symplast	1	69	OS06G0168800,OS06G0336200,OS04G0602500,OS05G0232200,OS01G0323600,OS08G0517200,OS01G0848700,OS01G0249200,OS01G0769700,OS02G0612900,OS01G0805900,OS12G0583900,OS03G0255100,OS09G0441000,OS03G0332900,OS01G0357900,OS02G0538700,OS02G0629200,OS01G0952000,OS04G0650000,OS02G0743400,OS05G0591900,OS05G0155000,OS04G0605500,OS08G0545200,OS07G0148800,OS05G0280200,OS04G0497000,OS05G0208000,OS06G0136000,OS12G0623…	46	OS06G0336200,OS04G0602500,OS05G0232200,OS01G0323600,OS01G0848700,OS01G0249200,OS01G0769700,OS01G0805900,OS03G0255100,OS09G0441000,OS03G0332900,OS01G0357900,OS02G0538700,OS02G0629200,OS01G0952000,OS02G0743400,OS04G0605500,OS07G0148800,OS05G0280200,OS04G0497000,OS05G0208000,OS12G0623900,OS04G0408600,OS07G0600700,OS11G0448000,OS07G0208500,OS01G0323000,OS09G0403300,OS05G0320700,OS01G0963000,OS03G0401…	23	OS06G0168800,OS08G0517200,OS02G0612900,OS12G0583900,OS04G0650000,OS05G0591900,OS05G0155000,OS08G0545200,OS06G0136000,OS04G0620000,OS07G0106200,OS08G0545300,OS08G0198700,OS06G0702500,OS04G0679400,OS09G0360900,OS04G0330900,OS09G0538600,OS03G0670700,OS05G0577700,OS11G0186200,OS01G0142800,OS02G0141300
GO:0009706	chloroplast inner membrane	1	5	OS07G0656700,OS10G0567400,OS03G0579000,OS03G0684700,OS07G0656600	4	OS07G0656700,OS10G0567400,OS03G0684700,OS07G0656600	1	OS03G0579000
GO:0009543	chloroplast thylakoid lumen	1	4	OS02G0751600,OS01G0930000,OS01G0102300,OS03G0279950	0		4	OS02G0751600,OS01G0930000,OS01G0102300,OS03G0279950
GO:0031978	plastid thylakoid lumen	1	4	OS03G0279950,OS02G0751600,OS01G0102300,OS01G0930000	0		4	OS03G0279950,OS02G0751600,OS01G0102300,OS01G0930000
GO:0044426	cell wall part	1	2	OS01G0769700,OS06G0228200	2	OS01G0769700,OS06G0228200	0
GO:0044436	thylakoid part	1	26	OS01G0720500,OS09G0439500,OS08G0566600,OS05G0349700,OS01G0930000,OS07G0489800,OS04G0639200,OS04G0678700,OS02G0781400,OS06G0229000,OS10G0567400,OS01G0306800,OS02G0751600,OS08G0276100,OS10G0533100,OS02G0194700,OS01G0102300,OS04G0690800,OS01G0235100,OS06G0229066,OS03G0279950,OS01G0666600,OS02G0744000,OS12G0152700,OS03G0646100,OS12G0190200	12	OS01G0720500,OS08G0566600,OS04G0678700,OS02G0781400,OS06G0229000,OS10G0567400,OS02G0194700,OS01G0235100,OS06G0229066,OS01G0666600,OS03G0646100,OS12G0190200	14	OS09G0439500,OS05G0349700,OS01G0930000,OS07G0489800,OS04G0639200,OS01G0306800,OS02G0751600,OS08G0276100,OS10G0533100,OS01G0102300,OS04G0690800,OS03G0279950,OS02G0744000,OS12G0152700
GO:0046658	anchored component of plasma membrane	1	7	OS03G0128000,OS05G0459700,OS08G0321000,OS05G0386800,OS04G0330900,OS01G0233000,OS09G0248100	5	OS03G0128000,OS05G0459700,OS08G0321000,OS05G0386800,OS09G0248100	2	OS04G0330900,OS01G0233000
GO:0098807	chloroplast thylakoid membrane protein complex	1	2	OS03G0279950,OS04G0690800	0		2	OS03G0279950,OS04G0690800
GO:0009528	plastid inner membrane	1	5	OS10G0567400,OS07G0656700,OS07G0656600,OS03G0684700,OS03G0579000	4	OS10G0567400,OS07G0656700,OS07G0656600,OS03G0684700	1	OS03G0579000
GO:0031226	intrinsic component of plasma membrane	1	9	OS09G0248100,OS04G0330900,OS05G0386800,OS01G0233000,OS05G0426000,OS03G0128000,OS05G0459700,OS08G0321000,OS01G0700100	7	OS09G0248100,OS05G0386800,OS05G0426000,OS03G0128000,OS05G0459700,OS08G0321000,OS01G0700100	2	OS04G0330900,OS01G0233000
GO:0045177	apical part of cell	1	3	OS02G0743400,OS02G0120800,OS11G0146100	2	OS02G0743400,OS02G0120800	1	OS11G0146100
GO:0009531	secondary cell wall	1	2	OS06G0234200,OS06G0228200	2	OS06G0234200,OS06G0228200	0
GO:0031977	thylakoid lumen	1	6	OS03G0279950,OS06G0229000,OS12G0190200,OS01G0102300,OS01G0930000,OS02G0751600	2	OS06G0229000,OS12G0190200	4	OS03G0279950,OS01G0102300,OS01G0930000,OS02G0751600
GO:0034357	photosynthetic membrane	1	23	OS10G0567400,OS04G0678700,OS02G0781400,OS04G0639200,OS07G0489800,OS05G0349700,OS09G0439500,OS08G0566600,OS01G0720500,OS03G0646100,OS12G0190200,OS12G0152700,OS02G0744000,OS06G0229066,OS03G0279950,OS01G0666600,OS01G0235100,OS04G0690800,OS10G0533100,OS02G0194700,OS08G0276100,OS02G0751600,OS01G0306800	11	OS10G0567400,OS04G0678700,OS02G0781400,OS08G0566600,OS01G0720500,OS03G0646100,OS12G0190200,OS06G0229066,OS01G0666600,OS01G0235100,OS02G0194700	12	OS04G0639200,OS07G0489800,OS05G0349700,OS09G0439500,OS12G0152700,OS02G0744000,OS03G0279950,OS04G0690800,OS10G0533100,OS08G0276100,OS02G0751600,OS01G0306800
GO:0009295	nucleoid	1	4	OS08G0378900,OS01G0901900,OS01G0829000,OS03G0425000	0		4	OS08G0378900,OS01G0901900,OS01G0829000,OS03G0425000
GO:0009941	chloroplast envelope	1	39	OS08G0114100,OS06G0336200,OS02G0194700,OS03G0163100,OS03G0290300,OS07G0523600,OS05G0349700,OS10G0389200,OS03G0684400,OS03G0684700,OS01G0645200,OS01G0852200,OS07G0630800,OS01G0720500,OS02G0173100,OS03G0323200,OS11G0432400,OS03G0401300,OS04G0678700,OS02G0781400,OS06G0229000,OS04G0644600,OS12G0138900,OS09G0538600,OS03G0579000,OS01G0306800,OS07G0656700,OS11G0186200,OS12G0106000,OS12G0228400,OS12G0562…	26	OS08G0114100,OS06G0336200,OS02G0194700,OS03G0290300,OS07G0523600,OS03G0684400,OS03G0684700,OS01G0645200,OS07G0630800,OS01G0720500,OS03G0323200,OS11G0432400,OS03G0401300,OS04G0678700,OS02G0781400,OS06G0229000,OS04G0644600,OS07G0656700,OS12G0106000,OS07G0656600,OS07G0162100,OS05G0208000,OS12G0623900,OS03G0729000,OS11G0106700,OS10G0567400	13	OS03G0163100,OS05G0349700,OS10G0389200,OS01G0852200,OS02G0173100,OS12G0138900,OS09G0538600,OS03G0579000,OS01G0306800,OS11G0186200,OS12G0228400,OS12G0562100,OS04G0434800
GO:0009526	plastid envelope	1	40	OS08G0114100,OS06G0336200,OS02G0194700,OS07G0523600,OS03G0163100,OS03G0290300,OS01G0645200,OS01G0720500,OS07G0630800,OS01G0852200,OS05G0349700,OS10G0389200,OS03G0684400,OS03G0684700,OS03G0401300,OS11G0432400,OS04G0644600,OS04G0678700,OS06G0229000,OS02G0781400,OS02G0173100,OS03G0323200,OS07G0656700,OS01G0306800,OS12G0138900,OS03G0579000,OS09G0538600,OS12G0106000,OS12G0228400,OS11G0186200,OS05G0208…	26	OS08G0114100,OS06G0336200,OS02G0194700,OS07G0523600,OS03G0290300,OS01G0645200,OS01G0720500,OS07G0630800,OS03G0684400,OS03G0684700,OS03G0401300,OS11G0432400,OS04G0644600,OS04G0678700,OS06G0229000,OS02G0781400,OS03G0323200,OS07G0656700,OS12G0106000,OS05G0208000,OS07G0162100,OS07G0656600,OS03G0729000,OS11G0106700,OS10G0567400,OS12G0623900	14	OS03G0163100,OS01G0852200,OS05G0349700,OS10G0389200,OS02G0173100,OS01G0306800,OS12G0138900,OS03G0579000,OS09G0538600,OS12G0228400,OS11G0186200,OS04G0434800,OS12G0562100,OS06G0727200
GO:0042651	thylakoid membrane	1	22	OS01G0720500,OS08G0566600,OS05G0349700,OS04G0678700,OS02G0781400,OS10G0567400,OS04G0639200,OS07G0489800,OS01G0306800,OS10G0533100,OS02G0194700,OS08G0276100,OS02G0751600,OS01G0235100,OS03G0279950,OS06G0229066,OS01G0666600,OS04G0690800,OS12G0190200,OS03G0646100,OS02G0744000,OS12G0152700	11	OS01G0720500,OS08G0566600,OS04G0678700,OS02G0781400,OS10G0567400,OS02G0194700,OS01G0235100,OS06G0229066,OS01G0666600,OS12G0190200,OS03G0646100	11	OS05G0349700,OS04G0639200,OS07G0489800,OS01G0306800,OS10G0533100,OS08G0276100,OS02G0751600,OS03G0279950,OS04G0690800,OS02G0744000,OS12G0152700
GO:0005774	vacuolar membrane	1	41	OS01G0190400,OS06G0336200,OS01G0557500,OS09G0248100,OS01G0265100,OS02G0612900,OS03G0146100,OS02G0827900,OS07G0523600,OS11G0100100,OS12G0429200,OS07G0645300,OS07G0630800,OS05G0320700,OS05G0187100,OS08G0321000,OS11G0432400,OS01G0221600,OS09G0538600,OS01G0207400,OS05G0110300,OS10G0154700,OS06G0566300,OS03G0661300,OS05G0430900,OS12G0228400,OS03G0416200,OS05G0554000,OS03G0234900,OS05G0591900,OS01G0750…	26	OS06G0336200,OS01G0557500,OS09G0248100,OS01G0265100,OS03G0146100,OS07G0523600,OS07G0630800,OS05G0320700,OS08G0321000,OS11G0432400,OS01G0221600,OS01G0207400,OS10G0154700,OS06G0566300,OS03G0661300,OS05G0430900,OS03G0416200,OS03G0234900,OS01G0750000,OS04G0538400,OS03G0146200,OS05G0208000,OS11G0530600,OS03G0626700,OS12G0623900,OS05G0438500	15	OS01G0190400,OS02G0612900,OS02G0827900,OS11G0100100,OS12G0429200,OS07G0645300,OS05G0187100,OS09G0538600,OS05G0110300,OS12G0228400,OS05G0554000,OS05G0591900,OS06G0136000,OS04G0620000,OS03G0171900
GO:0042646	plastid nucleoid	1	3	OS03G0425000,OS01G0901900,OS01G0829000	0		3	OS03G0425000,OS01G0901900,OS01G0829000
GO:0044437	vacuolar part	1	41	OS11G0100100,OS07G0523600,OS02G0827900,OS03G0146100,OS01G0265100,OS02G0612900,OS09G0248100,OS01G0557500,OS06G0336200,OS01G0190400,OS11G0432400,OS01G0221600,OS08G0321000,OS05G0187100,OS05G0320700,OS07G0630800,OS07G0645300,OS12G0429200,OS03G0234900,OS05G0591900,OS01G0750000,OS03G0416200,OS05G0554000,OS12G0228400,OS05G0430900,OS03G0661300,OS06G0566300,OS10G0154700,OS05G0110300,OS01G0207400,OS09G0538…	26	OS07G0523600,OS03G0146100,OS01G0265100,OS09G0248100,OS01G0557500,OS06G0336200,OS11G0432400,OS01G0221600,OS08G0321000,OS05G0320700,OS07G0630800,OS03G0234900,OS01G0750000,OS03G0416200,OS05G0430900,OS03G0661300,OS06G0566300,OS10G0154700,OS01G0207400,OS05G0438500,OS12G0623900,OS03G0626700,OS11G0530600,OS05G0208000,OS03G0146200,OS04G0538400	15	OS11G0100100,OS02G0827900,OS02G0612900,OS01G0190400,OS05G0187100,OS07G0645300,OS12G0429200,OS05G0591900,OS05G0554000,OS12G0228400,OS05G0110300,OS09G0538600,OS03G0171900,OS04G0620000,OS06G0136000
GO:0016459	myosin complex	1	2	OS06G0488200,OS03G0747900	1	OS03G0747900	1	OS06G0488200
GO:0009523	photosystem II	1	5	OS12G0190200,OS04G0690800,OS03G0279950,OS09G0439500,OS01G0720500	2	OS12G0190200,OS01G0720500	3	OS04G0690800,OS03G0279950,OS09G0439500
GO:0031984	organelle subcompartment	1	42	OS01G0306800,OS10G0533100,OS03G0856500,OS03G0279950,OS01G0235100,OS01G0750000,OS03G0646100,OS01G0926600,OS03G0736300,OS05G0176100,OS04G0434800,OS06G0488200,OS12G0115000,OS10G0567400,OS01G0102300,OS02G0194700,OS09G0539100,OS08G0276100,OS08G0114100,OS02G0751600,OS01G0666600,OS07G0208500,OS06G0229066,OS12G0115100,OS04G0690800,OS12G0190200,OS11G0115400,OS01G0880200,OS02G0744000,OS12G0152700,OS08G0566…	25	OS01G0235100,OS01G0750000,OS03G0646100,OS01G0926600,OS03G0736300,OS05G0176100,OS12G0115000,OS10G0567400,OS02G0194700,OS09G0539100,OS08G0114100,OS01G0666600,OS07G0208500,OS06G0229066,OS12G0115100,OS12G0190200,OS11G0115400,OS01G0880200,OS08G0566600,OS01G0720500,OS01G0645200,OS01G0733500,OS06G0229000,OS04G0678700,OS02G0781400	17	OS01G0306800,OS10G0533100,OS03G0856500,OS03G0279950,OS04G0434800,OS06G0488200,OS01G0102300,OS08G0276100,OS02G0751600,OS04G0690800,OS02G0744000,OS12G0152700,OS04G0269600,OS01G0930000,OS05G0349700,OS04G0639200,OS07G0489800
GO:0015629	actin cytoskeleton	1	4	OS06G0488200,OS03G0747900,OS03G0820500,OS05G0153000	3	OS03G0747900,OS03G0820500,OS05G0153000	1	OS06G0488200
GO:0009535	chloroplast thylakoid membrane	1	20	OS10G0533100,OS02G0194700,OS08G0276100,OS02G0751600,OS01G0306800,OS12G0152700,OS02G0744000,OS03G0279950,OS06G0229066,OS01G0666600,OS01G0235100,OS04G0690800,OS05G0349700,OS08G0566600,OS01G0720500,OS10G0567400,OS02G0781400,OS04G0678700,OS04G0639200,OS07G0489800	9	OS02G0194700,OS06G0229066,OS01G0666600,OS01G0235100,OS08G0566600,OS01G0720500,OS10G0567400,OS02G0781400,OS04G0678700	11	OS10G0533100,OS08G0276100,OS02G0751600,OS01G0306800,OS12G0152700,OS02G0744000,OS03G0279950,OS04G0690800,OS05G0349700,OS04G0639200,OS07G0489800
GO:0055035	plastid thylakoid membrane	1	20	OS04G0639200,OS07G0489800,OS02G0781400,OS04G0678700,OS10G0567400,OS01G0720500,OS08G0566600,OS05G0349700,OS04G0690800,OS01G0235100,OS06G0229066,OS01G0666600,OS03G0279950,OS02G0744000,OS12G0152700,OS01G0306800,OS02G0751600,OS08G0276100,OS02G0194700,OS10G0533100	9	OS02G0781400,OS04G0678700,OS10G0567400,OS01G0720500,OS08G0566600,OS01G0235100,OS06G0229066,OS01G0666600,OS02G0194700	11	OS04G0639200,OS07G0489800,OS05G0349700,OS04G0690800,OS03G0279950,OS02G0744000,OS12G0152700,OS01G0306800,OS02G0751600,OS08G0276100,OS10G0533100
GO:0000123	histone acetyltransferase complex	1	2	OS11G0603200,OS03G0401300	2	OS11G0603200,OS03G0401300	0
GO:0031248	protein acetyltransferase complex	1	2	OS03G0401300,OS11G0603200	2	OS03G0401300,OS11G0603200	0
GO:1902493	acetyltransferase complex	1	2	OS11G0603200,OS03G0401300	2	OS11G0603200,OS03G0401300	0
GO:0044462	external encapsulating structure part	1	2	OS01G0769700,OS06G0228200	2	OS01G0769700,OS06G0228200	0
GO:0044459	plasma membrane part	1	13	OS12G0101800,OS01G0233000,OS02G0743400,OS05G0426000,OS11G0102200,OS03G0128000,OS05G0459700,OS08G0321000,OS01G0700100,OS09G0248100,OS11G0146100,OS04G0330900,OS05G0386800	8	OS02G0743400,OS05G0426000,OS03G0128000,OS05G0459700,OS08G0321000,OS01G0700100,OS09G0248100,OS05G0386800	5	OS12G0101800,OS01G0233000,OS11G0102200,OS11G0146100,OS04G0330900
GO:0031306	intrinsic component of mitochondrial outer membrane	1	2	OS01G0190400,OS05G0187100	0		2	OS01G0190400,OS05G0187100
GO:0031307	integral component of mitochondrial outer membrane	1	2	OS05G0187100,OS01G0190400	0		2	OS05G0187100,OS01G0190400
GO:0032592	integral component of mitochondrial membrane	1	2	OS05G0187100,OS01G0190400	0		2	OS05G0187100,OS01G0190400
GO:0005773	vacuole	1	72	OS10G0154700,OS09G0538600,OS03G0234900,OS01G0750000,OS01G0740600,OS12G0228400,OS03G0416200,OS05G0554000,OS11G0186200,OS02G0770800,OS03G0661300,OS11G0530600,OS01G0928800,OS04G0538400,OS01G0557500,OS09G0248100,OS07G0106200,OS10G0553800,OS07G0523600,OS11G0100100,OS07G0208500,OS01G0764900,OS01G0880200,OS04G0269600,OS05G0320700,OS01G0733500,OS01G0221600,OS11G0432400,OS03G0401300,OS07G0245200,OS06G0566…	43	OS10G0154700,OS03G0234900,OS01G0750000,OS03G0416200,OS02G0770800,OS03G0661300,OS11G0530600,OS04G0538400,OS01G0557500,OS09G0248100,OS10G0553800,OS07G0523600,OS07G0208500,OS01G0880200,OS05G0320700,OS01G0733500,OS01G0221600,OS11G0432400,OS03G0401300,OS06G0566300,OS01G0207400,OS05G0280200,OS03G0736300,OS05G0176100,OS05G0430900,OS01G0326000,OS01G0926600,OS03G0146200,OS05G0208000,OS05G0395000,OS05G0438…	29	OS09G0538600,OS01G0740600,OS12G0228400,OS05G0554000,OS11G0186200,OS01G0928800,OS07G0106200,OS11G0100100,OS01G0764900,OS04G0269600,OS07G0245200,OS05G0110300,OS05G0591900,OS04G0650000,OS02G0327000,OS04G0252400,OS12G0210400,OS06G0136000,OS11G0562100,OS03G0171900,OS04G0620000,OS01G0190400,OS02G0827900,OS02G0612900,OS07G0645300,OS12G0429200,OS11G0102200,OS12G0101800,OS05G0187100
GO:0009504	cell plate	1	3	OS01G0848700,OS03G0736300,OS05G0280200	3	OS01G0848700,OS03G0736300,OS05G0280200	0
GO:0098573	intrinsic component of mitochondrial membrane	1	2	OS01G0190400,OS05G0187100	0		2	OS01G0190400,OS05G0187100
GO:0044444	cytoplasmic part	1	765	OS02G0816600,OS11G0562100,OS01G0625200,OS06G0136000,OS01G0134500,OS08G0540400,OS12G0210400,OS06G0693100,OS07G0268800,OS03G0761500,OS03G0382100,OS05G0163300,OS01G0292200,OS12G0605800,OS01G0952000,OS05G0386800,OS07G0282500,OS02G0704900,OS06G0566300,OS06G0729500,OS07G0130800,OS06G0697000,OS07G0543100,OS04G0650000,OS05G0591900,OS01G0327100,OS03G0722500,OS01G0715400,OS04G0587400,OS03G0360200,OS02G0194…	454	OS02G0816600,OS01G0625200,OS01G0134500,OS08G0540400,OS06G0693100,OS07G0268800,OS03G0761500,OS03G0382100,OS05G0163300,OS01G0292200,OS01G0952000,OS05G0386800,OS07G0282500,OS06G0566300,OS06G0697000,OS07G0543100,OS01G0327100,OS03G0722500,OS03G0360200,OS02G0194700,OS04G0602500,OS01G0294700,OS12G0174700,OS05G0189900,OS02G0756100,OS01G0265100,OS06G0179000,OS03G0183800,OS04G0447600,OS02G0514500,OS01G0692…	311	OS11G0562100,OS06G0136000,OS12G0210400,OS12G0605800,OS02G0704900,OS06G0729500,OS07G0130800,OS04G0650000,OS05G0591900,OS01G0715400,OS04G0587400,OS06G0156600,OS08G0378900,OS04G0194500,OS04G0675400,OS09G0413300,OS01G0928800,OS01G0901900,OS07G0413300,OS04G0559400,OS05G0554000,OS12G0228400,OS03G0279950,OS02G0807100,OS10G0200000,OS01G0101200,OS04G0679400,OS03G0784000,OS04G0608100,OS02G0173100,OS07G0245…
GO:0098590	plasma membrane region	1	2	OS11G0146100,OS02G0743400	1	OS02G0743400	1	OS11G0146100
GO:0005737	cytoplasm	1	795	OS10G0567000,OS01G0635200,OS07G0283125,OS02G0437300,OS07G0675000,OS07G0231500,OS10G0553800,OS03G0118100,OS08G0156600,OS06G0229066,OS01G0880200,OS09G0516600,OS06G0474800,OS02G0626400,OS04G0269600,OS04G0650700,OS08G0509200,OS03G0684700,OS05G0435800,OS01G0949300,OS10G0506200,OS10G0571200,OS04G0330900,OS10G0533100,OS05G0114000,OS07G0531500,OS01G0594300,OS03G0760000,OS06G0696600,OS01G0235100,OS01G0896…	468	OS10G0567000,OS10G0553800,OS03G0118100,OS08G0156600,OS06G0229066,OS01G0880200,OS09G0516600,OS02G0626400,OS08G0509200,OS03G0684700,OS05G0435800,OS10G0571200,OS05G0114000,OS07G0531500,OS01G0594300,OS06G0696600,OS01G0235100,OS01G0896200,OS06G0126500,OS02G0770800,OS10G0407000,OS03G0729000,OS02G0655800,OS11G0117400,OS09G0511900,OS12G0541700,OS08G0497300,OS07G0489200,OS08G0531100,OS07G0204400,OS06G0336…	327	OS01G0635200,OS07G0283125,OS02G0437300,OS07G0675000,OS07G0231500,OS06G0474800,OS04G0269600,OS04G0650700,OS01G0949300,OS10G0506200,OS04G0330900,OS10G0533100,OS03G0760000,OS03G0670700,OS04G0680700,OS01G0971900,OS03G0769800,OS11G0103400,OS03G0250400,OS02G0141300,OS01G0859200,OS05G0486100,OS03G0564200,OS02G0269200,OS11G0265900,OS02G0298100,OS05G0481800,OS05G0519600,OS07G0489800,OS12G0557800,OS01G0221…
GO:0009524	phragmoplast	1	3	OS02G0120800,OS08G0531100,OS04G0629700	3	OS02G0120800,OS08G0531100,OS04G0629700	0
GO:0009654	photosystem II oxygen evolving complex	1	2	OS03G0279950,OS12G0190200	1	OS12G0190200	1	OS03G0279950
GO:0009521	photosystem	1	5	OS12G0190200,OS04G0690800,OS01G0720500,OS03G0279950,OS09G0439500	2	OS12G0190200,OS01G0720500	3	OS04G0690800,OS03G0279950,OS09G0439500
GO:0098588	bounding membrane of organelle	1	50	OS01G0557500,OS09G0248100,OS01G0190400,OS06G0336200,OS01G0642000,OS07G0523600,OS02G0827900,OS11G0100100,OS08G0160500,OS02G0612900,OS01G0265100,OS03G0146100,OS07G0645300,OS06G0230100,OS05G0320700,OS07G0630800,OS03G0162000,OS12G0429200,OS03G0287800,OS11G0432400,OS01G0221600,OS05G0187100,OS08G0321000,OS05G0123100,OS01G0207400,OS05G0110300,OS06G0566300,OS10G0154700,OS09G0538600,OS12G0228400,OS05G0554…	33	OS01G0557500,OS09G0248100,OS06G0336200,OS01G0642000,OS07G0523600,OS08G0160500,OS01G0265100,OS03G0146100,OS06G0230100,OS05G0320700,OS07G0630800,OS03G0287800,OS11G0432400,OS01G0221600,OS08G0321000,OS05G0123100,OS01G0207400,OS06G0566300,OS10G0154700,OS03G0416200,OS03G0234900,OS01G0750000,OS01G0926600,OS03G0661300,OS05G0430900,OS05G0208000,OS03G0146200,OS11G0530600,OS04G0538400,OS05G0438500,OS08G0160…	17	OS01G0190400,OS02G0827900,OS11G0100100,OS02G0612900,OS07G0645300,OS03G0162000,OS12G0429200,OS05G0187100,OS05G0110300,OS09G0538600,OS12G0228400,OS05G0554000,OS05G0591900,OS06G0136000,OS04G0429600,OS03G0171900,OS04G0620000
GO:0090406	pollen tube	1	3	OS03G0211800,OS11G0146100,OS02G0721700	2	OS03G0211800,OS02G0721700	1	OS11G0146100
GO:0005759	mitochondrial matrix	1	4	OS12G0605800,OS12G0228400,OS04G0183100,OS07G0248800	0		4	OS12G0605800,OS12G0228400,OS04G0183100,OS07G0248800
GO:0005794	Golgi apparatus	1	50	OS03G0162000,OS04G0269600,OS05G0320700,OS06G0230100,OS01G0733500,OS11G0242600,OS09G0441000,OS03G0287800,OS04G0504000,OS11G0525200,OS05G0123100,OS09G0244900,OS07G0424400,OS03G0837100,OS01G0807900,OS01G0642000,OS06G0336200,OS09G0494200,OS09G0539100,OS11G0448000,OS08G0160500,OS07G0208500,OS02G0613900,OS01G0880200,OS03G0146100,OS02G0612900,OS01G0265100,OS01G0805900,OS03G0146200,OS07G0252400,OS06G0488…	37	OS05G0320700,OS06G0230100,OS01G0733500,OS11G0242600,OS09G0441000,OS03G0287800,OS11G0525200,OS05G0123100,OS07G0424400,OS03G0837100,OS01G0642000,OS06G0336200,OS09G0494200,OS09G0539100,OS11G0448000,OS08G0160500,OS07G0208500,OS02G0613900,OS01G0880200,OS03G0146100,OS01G0265100,OS01G0805900,OS03G0146200,OS07G0252400,OS07G0633600,OS08G0160600,OS10G0154700,OS05G0386800,OS03G0234900,OS01G0750000,OS04G0474…	13	OS03G0162000,OS04G0269600,OS04G0504000,OS09G0244900,OS01G0807900,OS02G0612900,OS06G0488200,OS06G0136000,OS04G0429600,OS09G0538600,OS05G0591900,OS03G0670700,OS11G0186200
GO:0031090	organelle membrane	1	64	OS05G0554000,OS03G0416200,OS12G0228400,OS03G0234900,OS01G0750000,OS03G0661300,OS07G0656700,OS10G0154700,OS01G0225000,OS09G0538600,OS03G0729000,OS08G0160600,OS11G0530600,OS04G0538400,OS08G0160500,OS11G0100100,OS07G0523600,OS09G0248100,OS01G0557500,OS11G0432400,OS01G0221600,OS02G0173100,OS05G0320700,OS06G0230100,OS03G0684700,OS03G0684400,OS05G0591900,OS01G0926600,OS05G0430900,OS05G0110300,OS01G0207…	41	OS03G0416200,OS03G0234900,OS01G0750000,OS03G0661300,OS07G0656700,OS10G0154700,OS03G0729000,OS08G0160600,OS11G0530600,OS04G0538400,OS08G0160500,OS07G0523600,OS09G0248100,OS01G0557500,OS11G0432400,OS01G0221600,OS05G0320700,OS06G0230100,OS03G0684700,OS03G0684400,OS01G0926600,OS05G0430900,OS01G0207400,OS06G0566300,OS10G0567400,OS05G0438500,OS03G0626700,OS12G0623900,OS03G0146200,OS05G0208000,OS07G0656…	23	OS05G0554000,OS12G0228400,OS01G0225000,OS09G0538600,OS11G0100100,OS02G0173100,OS05G0591900,OS05G0110300,OS03G0579000,OS03G0171900,OS04G0620000,OS04G0434800,OS06G0136000,OS04G0429600,OS02G0827900,OS02G0612900,OS01G0190400,OS05G0187100,OS01G0852200,OS07G0645300,OS03G0162000,OS05G0349700,OS12G0429200
GO:0098552	side of membrane	1	3	OS05G0459700,OS12G0101800,OS11G0102200	1	OS05G0459700	2	OS12G0101800,OS11G0102200
GO:0005819	spindle	1	4	OS02G0120800,OS09G0307300,OS04G0629700,OS08G0531100	4	OS02G0120800,OS09G0307300,OS04G0629700,OS08G0531100	0
GO:0042995	cell projection	1	3	OS11G0146100,OS02G0721700,OS03G0211800	2	OS02G0721700,OS03G0211800	1	OS11G0146100
GO:0044438	microbody part	1	2	OS06G0253100,OS09G0538600	0		2	OS06G0253100,OS09G0538600
GO:0044439	peroxisomal part	1	2	OS09G0538600,OS06G0253100	0		2	OS09G0538600,OS06G0253100
GO:0000325	plant-type vacuole	1	7	OS01G0221600,OS11G0530600,OS01G0557500,OS01G0971400,OS07G0645300,OS06G0336200,OS04G0620000	5	OS01G0221600,OS11G0530600,OS01G0557500,OS01G0971400,OS06G0336200	2	OS07G0645300,OS04G0620000
GO:0009705	plant-type vacuole membrane	1	5	OS06G0336200,OS01G0221600,OS11G0530600,OS01G0557500,OS07G0645300	4	OS06G0336200,OS01G0221600,OS11G0530600,OS01G0557500	1	OS07G0645300
GO:0010287	plastoglobule	1	2	OS04G0403500,OS01G0720500	2	OS04G0403500,OS01G0720500	0
GO:0009898	cytoplasmic side of plasma membrane	1	2	OS11G0102200,OS12G0101800	0		2	OS11G0102200,OS12G0101800
GO:0005887	integral component of plasma membrane	1	2	OS01G0700100,OS05G0426000	2	OS01G0700100,OS05G0426000	0
GO:0005777	peroxisome	1	10	OS12G0623900,OS03G0670700,OS03G0171600,OS07G0687100,OS08G0198700,OS06G0727200,OS05G0155000,OS09G0538600,OS06G0253100,OS09G0511600	4	OS12G0623900,OS03G0171600,OS07G0687100,OS09G0511600	6	OS03G0670700,OS08G0198700,OS06G0727200,OS05G0155000,OS09G0538600,OS06G0253100
GO:0042579	microbody	1	10	OS03G0670700,OS12G0623900,OS03G0171600,OS07G0687100,OS08G0198700,OS05G0155000,OS06G0727200,OS09G0538600,OS09G0511600,OS06G0253100	4	OS12G0623900,OS03G0171600,OS07G0687100,OS09G0511600	6	OS03G0670700,OS08G0198700,OS05G0155000,OS06G0727200,OS09G0538600,OS06G0253100
GO:0098805	whole membrane	1	41	OS11G0432400,OS01G0221600,OS08G0321000,OS05G0187100,OS07G0645300,OS05G0320700,OS07G0630800,OS12G0429200,OS07G0523600,OS02G0827900,OS11G0100100,OS01G0265100,OS02G0612900,OS03G0146100,OS09G0248100,OS01G0557500,OS01G0190400,OS06G0336200,OS05G0438500,OS03G0171900,OS04G0620000,OS03G0626700,OS12G0623900,OS03G0146200,OS05G0208000,OS11G0530600,OS06G0136000,OS04G0538400,OS12G0228400,OS03G0416200,OS05G0554…	26	OS11G0432400,OS01G0221600,OS08G0321000,OS05G0320700,OS07G0630800,OS07G0523600,OS01G0265100,OS03G0146100,OS09G0248100,OS01G0557500,OS06G0336200,OS05G0438500,OS03G0626700,OS12G0623900,OS03G0146200,OS05G0208000,OS11G0530600,OS04G0538400,OS03G0416200,OS03G0234900,OS01G0750000,OS03G0661300,OS05G0430900,OS01G0207400,OS10G0154700,OS06G0566300	15	OS05G0187100,OS07G0645300,OS12G0429200,OS02G0827900,OS11G0100100,OS02G0612900,OS01G0190400,OS03G0171900,OS04G0620000,OS06G0136000,OS12G0228400,OS05G0554000,OS05G0591900,OS05G0110300,OS09G0538600
GO:0010319	stromule	1	2	OS07G0630800,OS06G0727200	1	OS07G0630800	1	OS06G0727200
GO:0098562	cytoplasmic side of membrane	1	2	OS11G0102200,OS12G0101800	0		2	OS11G0102200,OS12G0101800
GO:0009536	plastid	1	272	OS04G0183100,OS05G0393400,OS01G0950300,OS04G0624600,OS07G0148800,OS08G0509100,OS12G0124000,OS03G0579000,OS09G0541700,OS12G0115000,OS10G0523700,OS10G0567400,OS04G0340800,OS05G0203900,OS04G0505200,OS04G0434800,OS05G0460600,OS04G0592400,OS08G0323600,OS04G0475500,OS03G0231800,OS08G0109300,OS09G0244200,OS12G0190200,OS03G0290300,OS07G0546000,OS12G0626400,OS07G0568500,OS04G0288500,OS06G0699600,OS10G0536…	139	OS04G0624600,OS07G0148800,OS12G0124000,OS12G0115000,OS10G0523700,OS10G0567400,OS04G0505200,OS04G0592400,OS03G0231800,OS08G0109300,OS12G0190200,OS03G0290300,OS07G0546000,OS12G0626400,OS06G0699600,OS07G0425000,OS06G0160700,OS03G0323200,OS01G0746400,OS10G0502400,OS04G0549700,OS01G0124100,OS04G0561500,OS02G0718600,OS08G0474500,OS02G0657000,OS03G0850400,OS12G0108100,OS07G0162100,OS05G0549100,OS04G0683…	133	OS04G0183100,OS05G0393400,OS01G0950300,OS08G0509100,OS03G0579000,OS09G0541700,OS04G0340800,OS05G0203900,OS04G0434800,OS05G0460600,OS08G0323600,OS04G0475500,OS09G0244200,OS07G0568500,OS04G0288500,OS10G0536500,OS09G0343200,OS01G0102300,OS08G0276100,OS03G0409100,OS12G0101800,OS11G0271000,OS09G0515400,OS01G0852200,OS01G0339500,OS01G0306800,OS07G0143600,OS01G0357100,OS09G0538600,OS12G0406000,OS04G0118…
GO:0005741	mitochondrial outer membrane	1	2	OS01G0190400,OS05G0187100	0		2	OS01G0190400,OS05G0187100
GO:0044431	Golgi apparatus part	1	18	OS06G0230100,OS03G0162000,OS04G0269600,OS01G0733500,OS06G0488200,OS04G0429600,OS03G0287800,OS08G0160600,OS05G0123100,OS09G0539100,OS01G0642000,OS07G0208500,OS08G0160500,OS01G0750000,OS01G0926600,OS01G0880200,OS05G0176100,OS03G0736300	14	OS06G0230100,OS01G0733500,OS03G0287800,OS08G0160600,OS05G0123100,OS09G0539100,OS01G0642000,OS07G0208500,OS08G0160500,OS01G0750000,OS01G0926600,OS01G0880200,OS05G0176100,OS03G0736300	4	OS03G0162000,OS04G0269600,OS06G0488200,OS04G0429600
GO:0019898	extrinsic component of membrane	1	3	OS12G0190200,OS04G0252400,OS03G0279950	1	OS12G0190200	2	OS04G0252400,OS03G0279950
GO:0044446	intracellular organelle part	1	183	OS03G0856500,OS01G0207400,OS05G0110300,OS01G0926600,OS03G0736300,OS05G0430900,OS01G0954000,OS03G0747900,OS03G0425000,OS07G0656600,OS07G0248800,OS08G0512700,OS04G0429600,OS05G0208000,OS03G0146200,OS04G0620000,OS03G0626700,OS02G0285800,OS04G0403500,OS03G0807900,OS12G0623900,OS05G0438500,OS11G0106700,OS07G0676200,OS07G0181000,OS12G0169600,OS09G0294000,OS09G0539100,OS10G0512800,OS02G0751600,OS06G0336…	104	OS01G0207400,OS01G0926600,OS03G0736300,OS05G0430900,OS01G0954000,OS03G0747900,OS07G0656600,OS08G0512700,OS05G0208000,OS03G0146200,OS03G0626700,OS02G0285800,OS04G0403500,OS03G0807900,OS12G0623900,OS05G0438500,OS11G0106700,OS12G0169600,OS09G0294000,OS09G0539100,OS10G0512800,OS06G0336200,OS08G0531100,OS11G0115400,OS06G0704600,OS03G0146100,OS10G0573700,OS07G0630800,OS05G0123100,OS04G0644600,OS10G0154…	79	OS03G0856500,OS05G0110300,OS03G0425000,OS07G0248800,OS04G0429600,OS04G0620000,OS07G0676200,OS07G0181000,OS02G0751600,OS02G0612900,OS06G0476200,OS05G0555600,OS03G0163100,OS04G0690800,OS05G0349700,OS07G0645300,OS02G0525900,OS03G0162000,OS05G0187100,OS05G0521300,OS07G0489800,OS10G0533100,OS12G0138900,OS01G0225000,OS11G0186200,OS10G0516300,OS02G0511900,OS03G0670700,OS12G0562100,OS08G0342400,OS02G0269…
GO:0031301	integral component of organelle membrane	1	2	OS01G0190400,OS05G0187100	0		2	OS01G0190400,OS05G0187100
GO:0044422	organelle part	1	183	OS03G0162000,OS02G0525900,OS07G0630800,OS07G0645300,OS10G0573700,OS05G0349700,OS07G0489800,OS05G0521300,OS04G0644600,OS05G0123100,OS05G0187100,OS08G0531100,OS02G0751600,OS06G0336200,OS10G0512800,OS09G0539100,OS04G0690800,OS03G0146100,OS03G0163100,OS05G0555600,OS06G0476200,OS02G0612900,OS06G0704600,OS11G0115400,OS03G0146200,OS05G0208000,OS04G0429600,OS08G0512700,OS07G0248800,OS07G0656600,OS12G0169…	104	OS07G0630800,OS10G0573700,OS04G0644600,OS05G0123100,OS08G0531100,OS06G0336200,OS10G0512800,OS09G0539100,OS03G0146100,OS06G0704600,OS11G0115400,OS03G0146200,OS05G0208000,OS08G0512700,OS07G0656600,OS12G0169600,OS09G0294000,OS11G0106700,OS05G0438500,OS12G0623900,OS03G0807900,OS04G0403500,OS03G0626700,OS02G0285800,OS01G0207400,OS03G0747900,OS01G0954000,OS05G0430900,OS03G0736300,OS01G0926600,OS01G0645…	79	OS03G0162000,OS02G0525900,OS07G0645300,OS05G0349700,OS07G0489800,OS05G0521300,OS05G0187100,OS02G0751600,OS04G0690800,OS03G0163100,OS05G0555600,OS06G0476200,OS02G0612900,OS04G0429600,OS07G0248800,OS07G0181000,OS07G0676200,OS04G0620000,OS05G0110300,OS03G0856500,OS03G0425000,OS04G0269600,OS04G0599800,OS11G0100100,OS02G0744000,OS12G0562100,OS06G0727200,OS01G0829000,OS02G0269200,OS08G0342400,OS01G0225…
GO:0031300	intrinsic component of organelle membrane	1	2	OS05G0187100,OS01G0190400	0		2	OS05G0187100,OS01G0190400
GO:0042175	nuclear outer membrane-endoplasmic reticulum membrane network	1	6	OS08G0512700,OS01G0642000,OS01G0928800,OS01G0134500,OS07G0633600,OS09G0558900	5	OS08G0512700,OS01G0642000,OS01G0134500,OS07G0633600,OS09G0558900	1	OS01G0928800
GO:0031967	organelle envelope	1	45	OS03G0290300,OS03G0163100,OS07G0523600,OS02G0194700,OS01G0190400,OS08G0114100,OS06G0336200,OS05G0187100,OS03G0323200,OS02G0173100,OS02G0781400,OS04G0644600,OS06G0229000,OS04G0678700,OS03G0401300,OS11G0432400,OS03G0684400,OS10G0389200,OS03G0684700,OS10G0573700,OS05G0349700,OS07G0630800,OS01G0720500,OS01G0852200,OS01G0645200,OS10G0516300,OS11G0186200,OS12G0228400,OS12G0106000,OS03G0579000,OS09G0538…	27	OS03G0290300,OS07G0523600,OS02G0194700,OS08G0114100,OS06G0336200,OS03G0323200,OS02G0781400,OS04G0644600,OS06G0229000,OS04G0678700,OS03G0401300,OS11G0432400,OS03G0684400,OS03G0684700,OS10G0573700,OS07G0630800,OS01G0720500,OS01G0645200,OS12G0106000,OS07G0656700,OS12G0623900,OS10G0567400,OS11G0106700,OS03G0729000,OS07G0656600,OS05G0208000,OS07G0162100	18	OS03G0163100,OS01G0190400,OS05G0187100,OS02G0173100,OS10G0389200,OS05G0349700,OS01G0852200,OS10G0516300,OS11G0186200,OS12G0228400,OS03G0579000,OS09G0538600,OS12G0138900,OS01G0306800,OS01G0225000,OS06G0727200,OS12G0562100,OS04G0434800
GO:0031975	envelope	1	45	OS11G0432400,OS03G0401300,OS04G0678700,OS02G0781400,OS04G0644600,OS06G0229000,OS02G0173100,OS03G0323200,OS05G0187100,OS01G0645200,OS01G0852200,OS01G0720500,OS07G0630800,OS10G0573700,OS05G0349700,OS10G0389200,OS03G0684400,OS03G0684700,OS07G0523600,OS03G0163100,OS03G0290300,OS08G0114100,OS06G0336200,OS01G0190400,OS02G0194700,OS03G0729000,OS10G0567400,OS11G0106700,OS06G0727200,OS12G0623900,OS05G0208…	27	OS11G0432400,OS03G0401300,OS04G0678700,OS02G0781400,OS04G0644600,OS06G0229000,OS03G0323200,OS01G0645200,OS01G0720500,OS07G0630800,OS10G0573700,OS03G0684400,OS03G0684700,OS07G0523600,OS03G0290300,OS08G0114100,OS06G0336200,OS02G0194700,OS03G0729000,OS10G0567400,OS11G0106700,OS12G0623900,OS05G0208000,OS07G0162100,OS07G0656600,OS12G0106000,OS07G0656700	18	OS02G0173100,OS05G0187100,OS01G0852200,OS05G0349700,OS10G0389200,OS03G0163100,OS01G0190400,OS06G0727200,OS04G0434800,OS12G0562100,OS12G0228400,OS11G0186200,OS10G0516300,OS01G0306800,OS01G0225000,OS12G0138900,OS09G0538600,OS03G0579000
GO:0005783	endoplasmic reticulum	1	24	OS09G0558900,OS01G0807900,OS06G0336200,OS01G0642000,OS11G0189600,OS02G0827900,OS05G0426000,OS04G0650000,OS02G0612900,OS11G0186200,OS04G0680400,OS03G0146100,OS07G0645300,OS05G0320700,OS03G0616400,OS03G0146200,OS11G0530600,OS01G0134500,OS01G0928800,OS08G0512700,OS11G0525200,OS03G0181500,OS02G0114400,OS04G0573900	13	OS09G0558900,OS06G0336200,OS01G0642000,OS05G0426000,OS03G0146100,OS05G0320700,OS03G0146200,OS11G0530600,OS01G0134500,OS08G0512700,OS11G0525200,OS03G0181500,OS02G0114400	11	OS01G0807900,OS11G0189600,OS02G0827900,OS04G0650000,OS02G0612900,OS11G0186200,OS04G0680400,OS07G0645300,OS03G0616400,OS01G0928800,OS04G0573900
GO:0012505	endomembrane system	1	69	OS05G0386800,OS09G0558900,OS05G0280200,OS06G0697000,OS03G0736300,OS05G0176100,OS01G0926600,OS05G0591900,OS05G0426000,OS04G0650000,OS01G0134500,OS08G0512700,OS06G0136000,OS06G0488200,OS04G0429600,OS03G0146200,OS07G0252400,OS10G0100700,OS06G0336200,OS01G0642000,OS09G0494200,OS09G0539100,OS03G0837100,OS03G0146100,OS01G0265100,OS01G0805900,OS02G0612900,OS02G0827900,OS02G0613900,OS03G0162000,OS02G0640…	47	OS05G0386800,OS09G0558900,OS05G0280200,OS06G0697000,OS03G0736300,OS05G0176100,OS01G0926600,OS05G0426000,OS01G0134500,OS08G0512700,OS03G0146200,OS07G0252400,OS06G0336200,OS01G0642000,OS09G0494200,OS09G0539100,OS03G0837100,OS03G0146100,OS01G0265100,OS01G0805900,OS02G0613900,OS02G0640300,OS05G0123100,OS11G0242600,OS09G0441000,OS11G0525200,OS03G0287800,OS10G0154700,OS06G0320200,OS03G0234900,OS01G0750…	22	OS05G0591900,OS04G0650000,OS06G0136000,OS06G0488200,OS04G0429600,OS10G0100700,OS02G0612900,OS02G0827900,OS03G0162000,OS07G0645300,OS09G0244900,OS04G0504000,OS09G0538600,OS03G0670700,OS11G0186200,OS11G0189600,OS01G0928800,OS04G0573900,OS01G0807900,OS04G0680400,OS04G0269600,OS03G0616400
GO:0005802	trans-Golgi network	1	10	OS01G0750000,OS07G0208500,OS05G0176100,OS01G0880200,OS03G0736300,OS01G0926600,OS04G0269600,OS06G0488200,OS09G0539100,OS01G0733500	8	OS01G0750000,OS07G0208500,OS05G0176100,OS01G0880200,OS03G0736300,OS01G0926600,OS09G0539100,OS01G0733500	2	OS04G0269600,OS06G0488200
GO:0005789	endoplasmic reticulum membrane	1	5	OS08G0512700,OS01G0642000,OS01G0928800,OS01G0134500,OS09G0558900	4	OS08G0512700,OS01G0642000,OS01G0134500,OS09G0558900	1	OS01G0928800
GO:0032993	protein-DNA complex	1	2	OS06G0159900,OS02G0511900	0		2	OS06G0159900,OS02G0511900
GO:0098791	Golgi subcompartment	1	10	OS01G0926600,OS01G0880200,OS05G0176100,OS03G0736300,OS07G0208500,OS01G0750000,OS09G0539100,OS01G0733500,OS06G0488200,OS04G0269600	8	OS01G0926600,OS01G0880200,OS05G0176100,OS03G0736300,OS07G0208500,OS01G0750000,OS09G0539100,OS01G0733500	2	OS06G0488200,OS04G0269600
GO:0031968	organelle outer membrane	1	2	OS01G0190400,OS05G0187100	0		2	OS01G0190400,OS05G0187100
GO:0044432	endoplasmic reticulum part	1	5	OS08G0512700,OS01G0642000,OS01G0134500,OS01G0928800,OS09G0558900	4	OS08G0512700,OS01G0642000,OS01G0134500,OS09G0558900	1	OS01G0928800
GO:0019867	outer membrane	1	2	OS05G0187100,OS01G0190400	0		2	OS05G0187100,OS01G0190400
GO:0005768	endosome	1	9	OS04G0269600,OS09G0539100,OS01G0733500,OS07G0208500,OS01G0880200,OS05G0176100,OS05G0280200,OS03G0736300,OS01G0926600	8	OS09G0539100,OS01G0733500,OS07G0208500,OS01G0880200,OS05G0176100,OS05G0280200,OS03G0736300,OS01G0926600	1	OS04G0269600
GO:0019866	organelle inner membrane	1	7	OS07G0656600,OS03G0684700,OS03G0579000,OS10G0573700,OS10G0567400,OS01G0225000,OS07G0656700	5	OS07G0656600,OS03G0684700,OS10G0573700,OS10G0567400,OS07G0656700	2	OS03G0579000,OS01G0225000
GO:0044464	cell part	1	919	OS12G0108100,OS03G0266300,OS01G0357100,OS03G0411100,OS03G0726500,OS08G0474500,OS03G0399900,OS01G0339500,OS01G0740600,OS07G0110000,OS08G0531000,OS08G0489300,OS03G0122600,OS07G0162100,OS04G0683700,OS02G0186500,OS04G0118700,OS04G0538400,OS05G0548900,OS04G0382300,OS10G0528900,OS02G0232900,OS02G0114400,OS08G0160600,OS01G0807900,OS04G0629700,OS08G0520900,OS06G0677400,OS09G0524800,OS07G0106200,OS04G0578…	535	OS12G0108100,OS03G0726500,OS08G0474500,OS03G0399900,OS07G0110000,OS08G0531000,OS08G0489300,OS03G0122600,OS07G0162100,OS04G0683700,OS02G0186500,OS04G0538400,OS05G0548900,OS10G0528900,OS02G0232900,OS02G0114400,OS08G0160600,OS04G0629700,OS09G0524800,OS04G0578400,OS05G0199100,OS07G0572400,OS08G0118900,OS01G0720500,OS01G0111900,OS01G0826900,OS07G0178700,OS01G0892600,OS01G0300900,OS01G0800500,OS02G0781…	384	OS03G0266300,OS01G0357100,OS03G0411100,OS01G0339500,OS01G0740600,OS04G0118700,OS04G0382300,OS01G0807900,OS08G0520900,OS06G0677400,OS07G0106200,OS06G0298200,OS06G0159900,OS05G0509500,OS01G0813000,OS12G0223000,OS02G0134300,OS02G0617500,OS10G0389200,OS04G0524500,OS10G0463800,OS05G0549800,OS03G0622500,OS08G0400000,OS08G0509100,OS03G0170200,OS12G0164300,OS11G0564800,OS12G0586100,OS03G0579000,OS09G0541…
GO:0005623	cell	1	919	OS06G0241200,OS04G0495400,OS03G0300900,OS03G0806800,OS01G0963000,OS01G0281600,OS04G0639200,OS11G0432400,OS01G0221600,OS08G0109800,OS03G0181500,OS03G0339300,OS03G0165300,OS01G0382700,OS08G0114100,OS04G0121100,OS08G0160500,OS05G0157500,OS07G0523600,OS01G0233000,OS01G0823700,OS12G0503000,OS11G0530600,OS01G0303600,OS07G0160400,OS03G0730500,OS01G0296700,OS06G0683300,OS06G0531600,OS07G0462200,OS03G0123…	535	OS04G0495400,OS03G0300900,OS03G0806800,OS01G0963000,OS01G0281600,OS11G0432400,OS01G0221600,OS08G0109800,OS03G0181500,OS03G0339300,OS08G0114100,OS04G0121100,OS08G0160500,OS07G0523600,OS12G0503000,OS11G0530600,OS01G0303600,OS07G0160400,OS03G0730500,OS01G0296700,OS06G0531600,OS07G0462200,OS03G0123500,OS02G0120800,OS02G0483500,OS04G0654600,OS08G0237000,OS11G0603200,OS09G0450300,OS03G0646100,OS02G0640…	384	OS06G0241200,OS04G0639200,OS03G0165300,OS01G0382700,OS05G0157500,OS01G0233000,OS01G0823700,OS06G0683300,OS01G0115600,OS09G0360900,OS11G0648000,OS07G0136800,OS03G0701100,OS04G0469700,OS07G0248900,OS12G0583900,OS02G0125600,OS12G0429200,OS02G0579000,OS09G0419100,OS10G0417600,OS05G0542900,OS04G0451200,OS11G0517400,OS03G0429800,OS06G0168800,OS01G0190400,OS08G0508800,OS11G0499600,OS01G0952800,OS03G0719…
GO:0044429	mitochondrial part	1	9	OS05G0187100,OS10G0516300,OS12G0228400,OS04G0183100,OS12G0605800,OS07G0248800,OS01G0190400,OS10G0573700,OS01G0225000	1	OS10G0573700	8	OS05G0187100,OS10G0516300,OS12G0228400,OS04G0183100,OS12G0605800,OS07G0248800,OS01G0190400,OS01G0225000
GO:1990204	oxidoreductase complex	1	2	OS03G0279950,OS12G0190200	1	OS12G0190200	1	OS03G0279950
GO:0043231	intracellular membrane-bounded organelle	1	793	OS02G0498300,OS03G0622500,OS08G0400000,OS12G0583300,OS12G0132800,OS05G0549800,OS05G0541100,OS01G0800500,OS10G0463800,OS02G0781400,OS01G0300900,OS10G0389200,OS01G0892600,OS07G0178700,OS01G0111900,OS01G0826900,OS02G0134300,OS02G0617500,OS01G0720500,OS01G0813000,OS12G0223000,OS08G0118900,OS06G0159900,OS07G0572400,OS05G0199100,OS07G0106200,OS04G0578400,OS06G0677400,OS09G0524800,OS01G0807900,OS04G0629…	464	OS02G0498300,OS12G0583300,OS12G0132800,OS05G0541100,OS01G0800500,OS02G0781400,OS01G0300900,OS01G0892600,OS07G0178700,OS01G0111900,OS01G0826900,OS01G0720500,OS08G0118900,OS07G0572400,OS05G0199100,OS04G0578400,OS09G0524800,OS04G0629700,OS08G0160600,OS02G0114400,OS04G0538400,OS04G0683700,OS07G0162100,OS08G0489300,OS03G0122600,OS08G0531000,OS07G0110000,OS08G0474500,OS03G0726500,OS03G0399900,OS12G0108…	329	OS03G0622500,OS08G0400000,OS05G0549800,OS10G0463800,OS10G0389200,OS02G0134300,OS02G0617500,OS01G0813000,OS12G0223000,OS06G0159900,OS07G0106200,OS06G0677400,OS01G0807900,OS08G0520900,OS04G0118700,OS01G0740600,OS01G0339500,OS03G0411100,OS01G0357100,OS03G0266300,OS09G0515400,OS12G0101800,OS01G0167100,OS08G0278750,OS02G0827900,OS03G0409100,OS01G0944000,OS08G0276100,OS01G0102300,OS06G0253100,OS09G0343…
GO:0005829	cytosol	1	85	OS04G0518400,OS03G0183800,OS01G0323600,OS06G0476200,OS07G0546000,OS01G0265100,OS01G0805900,OS02G0627100,OS01G0848700,OS08G0374800,OS03G0703000,OS04G0602500,OS03G0429800,OS03G0278000,OS10G0114300,OS03G0162000,OS02G0525900,OS10G0417600,OS01G0508000,OS02G0125600,OS12G0429200,OS01G0954000,OS07G0543100,OS04G0650000,OS03G0127500,OS05G0591900,OS08G0498100,OS08G0545200,OS05G0280200,OS05G0110300,OS03G0319…	39	OS04G0518400,OS03G0183800,OS01G0323600,OS07G0546000,OS01G0265100,OS01G0805900,OS02G0627100,OS01G0848700,OS08G0374800,OS03G0703000,OS04G0602500,OS03G0278000,OS01G0508000,OS01G0954000,OS07G0543100,OS03G0127500,OS08G0498100,OS05G0280200,OS03G0319400,OS07G0282500,OS05G0438500,OS12G0623900,OS07G0413800,OS04G0497000,OS12G0443500,OS02G0626400,OS04G0613700,OS05G0456300,OS02G0781400,OS03G0401300,OS01G0750…	46	OS06G0476200,OS03G0429800,OS10G0114300,OS03G0162000,OS02G0525900,OS10G0417600,OS02G0125600,OS12G0429200,OS04G0650000,OS05G0591900,OS08G0545200,OS05G0110300,OS12G0586100,OS02G0704900,OS05G0111300,OS12G0605800,OS07G0181000,OS10G0100700,OS08G0122800,OS04G0252400,OS04G0615100,OS06G0488200,OS08G0545300,OS08G0198700,OS10G0113900,OS05G0509500,OS11G0146100,OS07G0675000,OS04G0608100,OS06G0702500,OS04G0679…
GO:0043227	membrane-bounded organelle	1	793	OS04G0451200,OS05G0542900,OS03G0273200,OS03G0332900,OS04G0678700,OS03G0255100,OS08G0434100,OS12G0429200,OS09G0419100,OS02G0579000,OS03G0701100,OS02G0640300,OS07G0248900,OS04G0469700,OS08G0566600,OS12G0583900,OS01G0952800,OS11G0499600,OS01G0805900,OS08G0508800,OS06G0168800,OS05G0190500,OS03G0228200,OS01G0642000,OS11G0517400,OS03G0703000,OS01G0190400,OS10G0416500,OS03G0658800,OS09G0457100,OS03G0389…	464	OS03G0273200,OS03G0332900,OS04G0678700,OS03G0255100,OS08G0434100,OS02G0640300,OS08G0566600,OS01G0805900,OS05G0190500,OS03G0228200,OS01G0642000,OS03G0703000,OS10G0416500,OS03G0658800,OS09G0457100,OS03G0389700,OS09G0307300,OS12G0628600,OS10G0430200,OS01G0740400,OS05G0280200,OS05G0103800,OS04G0640700,OS12G0472800,OS06G0338200,OS04G0613000,OS04G0644400,OS03G0339300,OS01G0221600,OS11G0432400,OS03G0181…	329	OS04G0451200,OS05G0542900,OS12G0429200,OS09G0419100,OS02G0579000,OS03G0701100,OS07G0248900,OS04G0469700,OS12G0583900,OS01G0952800,OS11G0499600,OS08G0508800,OS06G0168800,OS11G0517400,OS01G0190400,OS11G0513500,OS06G0706400,OS03G0171900,OS01G0916100,OS02G0570400,OS03G0719800,OS05G0258400,OS08G0540000,OS02G0327000,OS01G0808100,OS04G0639200,OS06G0241200,OS01G0823700,OS05G0157500,OS01G0233000,OS01G0382…
GO:0043229	intracellular organelle	1	806	OS04G0680400,OS12G0152700,OS01G0686100,OS04G0247500,OS07G0108900,OS12G0115100,OS07G0600700,OS08G0378000,OS03G0251000,OS02G0773500,OS02G0173100,OS07G0245200,OS05G0556400,OS02G0807100,OS03G0784000,OS09G0403300,OS08G0189600,OS01G0101200,OS04G0679400,OS06G0230100,OS10G0200000,OS04G0513400,OS04G0559400,OS07G0413300,OS03G0820500,OS03G0234900,OS07G0115500,OS03G0279950,OS12G0228400,OS05G0554000,OS03G0416…	476	OS12G0115100,OS07G0600700,OS03G0251000,OS05G0556400,OS09G0403300,OS08G0189600,OS06G0230100,OS04G0513400,OS03G0820500,OS03G0234900,OS07G0115500,OS03G0416200,OS02G0628200,OS12G0572000,OS05G0574400,OS01G0700100,OS03G0773600,OS01G0692400,OS02G0760200,OS02G0514500,OS05G0217700,OS05G0180300,OS06G0179000,OS05G0117798,OS02G0756100,OS05G0189900,OS01G0265100,OS12G0174700,OS04G0447600,OS03G0183800,OS04G0602…	330	OS04G0680400,OS12G0152700,OS01G0686100,OS04G0247500,OS07G0108900,OS08G0378000,OS02G0773500,OS02G0173100,OS07G0245200,OS02G0807100,OS03G0784000,OS01G0101200,OS04G0679400,OS10G0200000,OS04G0559400,OS07G0413300,OS03G0279950,OS12G0228400,OS05G0554000,OS01G0901900,OS02G0214900,OS01G0204000,OS01G0928800,OS08G0378900,OS04G0675400,OS09G0413300,OS04G0194500,OS06G0156600,OS04G0587400,OS01G0715400,OS06G0729…
GO:0043226	organelle	1	806	OS01G0892500,OS03G0146200,OS06G0118700,OS02G0758000,OS10G0328700,OS12G0539700,OS02G0734400,OS11G0558900,OS01G0875500,OS02G0278400,OS12G0169600,OS12G0263800,OS09G0359500,OS09G0545400,OS05G0579600,OS06G0317200,OS02G0474000,OS03G0793800,OS11G0461000,OS06G0707200,OS07G0413700,OS01G0874800,OS01G0159200,OS03G0736300,OS07G0635700,OS01G0314800,OS02G0525900,OS06G0483200,OS05G0349700,OS01G0508000,OS10G0573…	476	OS01G0892500,OS03G0146200,OS06G0118700,OS10G0328700,OS02G0734400,OS01G0875500,OS12G0169600,OS03G0793800,OS06G0707200,OS01G0159200,OS03G0736300,OS01G0314800,OS06G0483200,OS01G0508000,OS10G0573700,OS10G0468500,OS03G0392600,OS04G0512300,OS11G0525200,OS07G0659400,OS02G0771700,OS02G0629200,OS10G0491400,OS02G0744700,OS04G0541700,OS11G0703100,OS11G0460800,OS05G0499400,OS09G0286600,OS06G0193300,OS06G0317…	330	OS02G0758000,OS12G0539700,OS11G0558900,OS02G0278400,OS12G0263800,OS09G0359500,OS09G0545400,OS05G0579600,OS06G0317200,OS02G0474000,OS11G0461000,OS07G0413700,OS01G0874800,OS07G0635700,OS02G0525900,OS05G0349700,OS05G0521300,OS06G0297800,OS05G0187100,OS11G0171800,OS02G0621100,OS12G0507000,OS02G0751600,OS04G0690800,OS01G0535900,OS05G0555600,OS06G0476200,OS09G0520550,OS11G0286800,OS12G0222900,OS06G0727…
GO:0005654	nucleoplasm	1	4	OS03G0401300,OS03G0162000,OS03G0719800,OS11G0603200	2	OS03G0401300,OS11G0603200	2	OS03G0162000,OS03G0719800
GO:0044451	nucleoplasm part	1	3	OS11G0603200,OS03G0719800,OS03G0401300	2	OS11G0603200,OS03G0401300	1	OS03G0719800
GO:0044455	mitochondrial membrane part	1	2	OS05G0187100,OS01G0190400	0		2	OS05G0187100,OS01G0190400
GO:0005740	mitochondrial envelope	1	5	OS01G0225000,OS05G0187100,OS10G0516300,OS01G0190400,OS10G0573700	1	OS10G0573700	4	OS01G0225000,OS05G0187100,OS10G0516300,OS01G0190400
GO:0005739	mitochondrion	1	175	OS10G0407000,OS07G0213300,OS03G0817800,OS11G0460800,OS11G0286800,OS01G0668700,OS05G0486100,OS06G0727200,OS11G0117400,OS07G0664400,OS07G0622200,OS03G0729000,OS02G0581200,OS11G0125900,OS03G0159400,OS06G0223800,OS10G0506200,OS05G0253200,OS07G0656700,OS01G0225000,OS02G0578000,OS07G0531500,OS01G0339600,OS04G0330900,OS11G0189600,OS12G0106000,OS10G0516300,OS01G0896200,OS06G0126500,OS06G0230000,OS03G0102…	95	OS10G0407000,OS03G0817800,OS11G0460800,OS11G0117400,OS07G0664400,OS07G0622200,OS03G0729000,OS02G0581200,OS11G0125900,OS03G0159400,OS06G0223800,OS07G0656700,OS02G0578000,OS07G0531500,OS12G0106000,OS01G0896200,OS06G0126500,OS06G0230000,OS08G0509200,OS05G0190300,OS01G0329900,OS03G0858200,OS10G0567900,OS08G0156600,OS09G0516600,OS07G0656600,OS08G0512700,OS10G0328700,OS02G0734400,OS11G0106700,OS12G0169…	80	OS07G0213300,OS11G0286800,OS01G0668700,OS05G0486100,OS06G0727200,OS10G0506200,OS05G0253200,OS01G0225000,OS01G0339600,OS04G0330900,OS11G0189600,OS10G0516300,OS03G0102100,OS04G0655300,OS11G0513900,OS01G0635200,OS02G0437300,OS06G0475400,OS06G0474800,OS02G0758000,OS07G0248800,OS02G0615500,OS09G0545400,OS09G0266100,OS12G0263800,OS05G0579600,OS03G0337200,OS11G0461000,OS10G0408700,OS12G0299300,OS12G0491…
GO:0005694	chromosome	1	4	OS02G0511900,OS06G0159900,OS01G0901900,OS02G0621100	0		4	OS02G0511900,OS06G0159900,OS01G0901900,OS02G0621100
GO:0031966	mitochondrial membrane	1	4	OS01G0225000,OS10G0573700,OS05G0187100,OS01G0190400	1	OS10G0573700	3	OS01G0225000,OS05G0187100,OS01G0190400
GO:0044427	chromosomal part	1	2	OS02G0511900,OS06G0159900	0		2	OS02G0511900,OS06G0159900
GO:0022626	cytosolic ribosome	1	6	OS01G0508000,OS03G0703000,OS12G0605800,OS08G0198700,OS06G0727200,OS12G0228400	2	OS01G0508000,OS03G0703000	4	OS12G0605800,OS08G0198700,OS06G0727200,OS12G0228400
GO:0000151	ubiquitin ligase complex	1	3	OS08G0122800,OS06G0159900,OS03G0424000	0		3	OS08G0122800,OS06G0159900,OS03G0424000
GO:0098796	membrane protein complex	1	9	OS02G0751600,OS08G0276100,OS01G0720500,OS09G0439500,OS12G0190200,OS07G0489800,OS04G0690800,OS02G0743400,OS03G0279950	3	OS01G0720500,OS12G0190200,OS02G0743400	6	OS02G0751600,OS08G0276100,OS09G0439500,OS07G0489800,OS04G0690800,OS03G0279950
GO:0043228	non-membrane-bounded organelle	1	41	OS03G0670700,OS09G0450300,OS03G0661300,OS02G0511900,OS03G0820500,OS03G0425000,OS03G0747900,OS05G0155000,OS12G0228400,OS02G0120800,OS01G0901900,OS03G0856500,OS08G0547500,OS01G0829000,OS02G0269200,OS03G0773600,OS12G0605800,OS03G0301800,OS06G0727200,OS09G0307300,OS06G0488200,OS01G0625200,OS05G0153000,OS05G0117798,OS06G0159900,OS01G0805900,OS11G0100100,OS08G0198700,OS01G0323600,OS01G0944000,OS10G0512…	22	OS09G0450300,OS03G0661300,OS03G0820500,OS03G0747900,OS02G0120800,OS08G0547500,OS03G0773600,OS03G0301800,OS09G0307300,OS01G0625200,OS05G0153000,OS05G0117798,OS01G0805900,OS01G0323600,OS10G0512800,OS03G0703000,OS05G0585400,OS08G0531100,OS04G0629700,OS04G0677700,OS04G0512300,OS01G0508000	19	OS03G0670700,OS02G0511900,OS03G0425000,OS05G0155000,OS12G0228400,OS01G0901900,OS03G0856500,OS01G0829000,OS02G0269200,OS12G0605800,OS06G0727200,OS06G0488200,OS06G0159900,OS11G0100100,OS08G0198700,OS01G0944000,OS02G0621100,OS05G0521300,OS08G0184800
GO:0043232	intracellular non-membrane-bounded organelle	1	41	OS05G0153000,OS01G0625200,OS06G0488200,OS12G0605800,OS03G0301800,OS06G0727200,OS09G0307300,OS01G0829000,OS02G0269200,OS03G0773600,OS03G0856500,OS02G0120800,OS01G0901900,OS08G0547500,OS03G0425000,OS03G0820500,OS03G0747900,OS05G0155000,OS12G0228400,OS03G0670700,OS09G0450300,OS03G0661300,OS02G0511900,OS01G0508000,OS05G0521300,OS04G0512300,OS08G0184800,OS04G0677700,OS05G0585400,OS08G0531100,OS02G0621…	22	OS05G0153000,OS01G0625200,OS03G0301800,OS09G0307300,OS03G0773600,OS02G0120800,OS08G0547500,OS03G0820500,OS03G0747900,OS09G0450300,OS03G0661300,OS01G0508000,OS04G0512300,OS04G0677700,OS05G0585400,OS08G0531100,OS04G0629700,OS10G0512800,OS03G0703000,OS01G0323600,OS05G0117798,OS01G0805900	19	OS06G0488200,OS12G0605800,OS06G0727200,OS01G0829000,OS02G0269200,OS03G0856500,OS01G0901900,OS03G0425000,OS05G0155000,OS12G0228400,OS03G0670700,OS02G0511900,OS05G0521300,OS08G0184800,OS02G0621100,OS01G0944000,OS11G0100100,OS08G0198700,OS06G0159900
GO:0005743	mitochondrial inner membrane	1	2	OS10G0573700,OS01G0225000	1	OS10G0573700	1	OS01G0225000
GO:0044445	cytosolic part	1	6	OS01G0508000,OS03G0703000,OS08G0198700,OS12G0605800,OS06G0727200,OS12G0228400	2	OS01G0508000,OS03G0703000	4	OS08G0198700,OS12G0605800,OS06G0727200,OS12G0228400
GO:0044424	intracellular part	1	863	OS03G0122600,OS08G0489300,OS07G0162100,OS04G0683700,OS04G0118700,OS04G0538400,OS05G0548900,OS10G0528900,OS02G0114400,OS08G0160600,OS12G0108100,OS03G0266300,OS01G0357100,OS03G0411100,OS03G0726500,OS08G0474500,OS01G0339500,OS03G0399900,OS01G0740600,OS07G0110000,OS08G0531000,OS01G0813000,OS01G0720500,OS12G0223000,OS01G0111900,OS01G0826900,OS07G0178700,OS02G0617500,OS02G0134300,OS10G0389200,OS01G0892…	499	OS03G0122600,OS08G0489300,OS07G0162100,OS04G0683700,OS04G0538400,OS05G0548900,OS10G0528900,OS02G0114400,OS08G0160600,OS12G0108100,OS03G0726500,OS08G0474500,OS03G0399900,OS07G0110000,OS08G0531000,OS01G0720500,OS01G0111900,OS01G0826900,OS07G0178700,OS01G0892600,OS01G0300900,OS01G0800500,OS02G0781400,OS05G0541100,OS12G0583300,OS12G0132800,OS02G0498300,OS04G0629700,OS09G0524800,OS04G0578400,OS05G0199…	364	OS04G0118700,OS03G0266300,OS01G0357100,OS03G0411100,OS01G0339500,OS01G0740600,OS01G0813000,OS12G0223000,OS02G0617500,OS02G0134300,OS10G0389200,OS10G0463800,OS05G0549800,OS03G0622500,OS08G0400000,OS01G0807900,OS08G0520900,OS06G0677400,OS07G0106200,OS06G0159900,OS05G0509500,OS04G0578600,OS04G0252400,OS08G0323600,OS05G0460600,OS01G0606400,OS06G0488200,OS04G0475500,OS03G0752800,OS04G0171600,OS12G0637…
GO:0005622	intracellular	1	866	OS07G0522600,OS03G0421800,OS02G0721000,OS04G0288500,OS07G0568500,OS11G0687200,OS04G0493100,OS09G0244200,OS01G0323600,OS04G0561500,OS03G0133400,OS12G0123500,OS02G0581400,OS01G0852200,OS10G0502400,OS04G0549700,OS06G0160700,OS12G0210300,OS01G0940700,OS03G0323200,OS11G0237900,OS07G0617100,OS11G0271000,OS12G0124000,OS01G0699100,OS09G0558900,OS06G0506200,OS05G0176100,OS04G0624600,OS05G0426000,OS05G0393…	500	OS03G0421800,OS02G0721000,OS11G0687200,OS04G0493100,OS01G0323600,OS04G0561500,OS03G0133400,OS12G0123500,OS10G0502400,OS04G0549700,OS06G0160700,OS01G0940700,OS03G0323200,OS07G0617100,OS12G0124000,OS01G0699100,OS09G0558900,OS06G0506200,OS05G0176100,OS04G0624600,OS05G0426000,OS12G0516800,OS03G0243900,OS07G0413800,OS05G0160300,OS04G0505200,OS05G0134400,OS10G0523700,OS09G0517600,OS09G0511600,OS05G0542…	366	OS07G0522600,OS04G0288500,OS07G0568500,OS09G0244200,OS02G0581400,OS01G0852200,OS12G0210300,OS11G0237900,OS11G0271000,OS05G0393400,OS04G0183100,OS05G0155000,OS04G0434800,OS06G0542000,OS03G0723600,OS08G0122800,OS05G0203900,OS04G0340800,OS04G0171800,OS02G0298200,OS04G0483200,OS08G0198700,OS01G0971800,OS04G0551700,OS03G0318500,OS12G0630200,OS01G0930000,OS03G0753100,OS08G0357000,OS11G0289700,OS01G0850…
GO:1990234	transferase complex	1	6	OS03G0401300,OS11G0603200,OS08G0122800,OS02G0511900,OS06G0159900,OS03G0424000	2	OS03G0401300,OS11G0603200	4	OS08G0122800,OS02G0511900,OS06G0159900,OS03G0424000
GO:0005840	ribosome	1	7	OS06G0727200,OS12G0228400,OS12G0605800,OS08G0198700,OS03G0856500,OS03G0703000,OS01G0508000	2	OS03G0703000,OS01G0508000	5	OS06G0727200,OS12G0228400,OS12G0605800,OS08G0198700,OS03G0856500
GO:1902494	catalytic complex	1	11	OS01G0952600,OS08G0520900,OS11G0603200,OS12G0190200,OS08G0122800,OS06G0159900,OS03G0424000,OS02G0511900,OS03G0401300,OS03G0279950,OS01G0800500	4	OS11G0603200,OS12G0190200,OS03G0401300,OS01G0800500	7	OS01G0952600,OS08G0520900,OS08G0122800,OS06G0159900,OS03G0424000,OS02G0511900,OS03G0279950
GO:0043233	organelle lumen	1	15	OS03G0719800,OS06G0253100,OS03G0162000,OS07G0248800,OS02G0120800,OS12G0605800,OS11G0100100,OS03G0401300,OS12G0228400,OS04G0183100,OS01G0323600,OS05G0155000,OS11G0603200,OS03G0670700,OS02G0511900	4	OS02G0120800,OS03G0401300,OS01G0323600,OS11G0603200	11	OS03G0719800,OS06G0253100,OS03G0162000,OS07G0248800,OS12G0605800,OS11G0100100,OS12G0228400,OS04G0183100,OS05G0155000,OS03G0670700,OS02G0511900
GO:0070013	intracellular organelle lumen	1	15	OS02G0511900,OS11G0603200,OS03G0670700,OS04G0183100,OS12G0228400,OS05G0155000,OS01G0323600,OS12G0605800,OS11G0100100,OS03G0401300,OS02G0120800,OS07G0248800,OS03G0719800,OS06G0253100,OS03G0162000	4	OS11G0603200,OS01G0323600,OS03G0401300,OS02G0120800	11	OS02G0511900,OS03G0670700,OS04G0183100,OS12G0228400,OS05G0155000,OS12G0605800,OS11G0100100,OS07G0248800,OS03G0719800,OS06G0253100,OS03G0162000
GO:0031974	membrane-enclosed lumen	1	15	OS11G0603200,OS03G0670700,OS02G0511900,OS12G0605800,OS11G0100100,OS03G0401300,OS04G0183100,OS12G0228400,OS05G0155000,OS01G0323600,OS02G0120800,OS07G0248800,OS03G0719800,OS03G0162000,OS06G0253100	4	OS11G0603200,OS03G0401300,OS01G0323600,OS02G0120800	11	OS03G0670700,OS02G0511900,OS12G0605800,OS11G0100100,OS04G0183100,OS12G0228400,OS05G0155000,OS07G0248800,OS03G0719800,OS03G0162000,OS06G0253100
GO:0030529	intracellular ribonucleoprotein complex	1	10	OS12G0605800,OS08G0198700,OS12G0228400,OS06G0727200,OS05G0509500,OS03G0701100,OS03G0655400,OS01G0508000,OS03G0703000,OS03G0856500	3	OS03G0655400,OS01G0508000,OS03G0703000	7	OS12G0605800,OS08G0198700,OS12G0228400,OS06G0727200,OS05G0509500,OS03G0701100,OS03G0856500
GO:1990904	ribonucleoprotein complex	1	10	OS03G0701100,OS03G0655400,OS01G0508000,OS03G0703000,OS03G0856500,OS08G0198700,OS12G0605800,OS12G0228400,OS06G0727200,OS05G0509500	3	OS03G0655400,OS01G0508000,OS03G0703000	7	OS03G0701100,OS03G0856500,OS08G0198700,OS12G0605800,OS12G0228400,OS06G0727200,OS05G0509500
GO:0043234	protein complex	1	37	OS03G0773600,OS08G0122800,OS02G0269200,OS03G0301800,OS01G0952600,OS06G0488200,OS01G0625200,OS12G0622900,OS02G0511900,OS03G0646100,OS11G0603200,OS03G0279950,OS02G0743400,OS03G0747900,OS08G0547500,OS03G0411100,OS05G0369900,OS04G0677700,OS01G0800500,OS03G0401300,OS07G0489800,OS05G0521300,OS01G0720500,OS04G0599800,OS09G0439500,OS03G0424000,OS06G0159900,OS12G0190200,OS05G0117798,OS04G0690800,OS10G0512…	17	OS03G0773600,OS03G0301800,OS01G0625200,OS03G0646100,OS11G0603200,OS02G0743400,OS03G0747900,OS08G0547500,OS05G0369900,OS04G0677700,OS01G0800500,OS03G0401300,OS01G0720500,OS12G0190200,OS05G0117798,OS10G0512800,OS04G0629700	20	OS08G0122800,OS02G0269200,OS01G0952600,OS06G0488200,OS12G0622900,OS02G0511900,OS03G0279950,OS03G0411100,OS07G0489800,OS05G0521300,OS04G0599800,OS09G0439500,OS03G0424000,OS06G0159900,OS04G0690800,OS01G0944000,OS02G0751600,OS08G0276100,OS12G0507000,OS08G0520900
GO:0005730	nucleolus	1	4	OS03G0670700,OS02G0120800,OS01G0323600,OS05G0155000	2	OS02G0120800,OS01G0323600	2	OS03G0670700,OS05G0155000
GO:0031981	nuclear lumen	1	9	OS02G0120800,OS03G0719800,OS03G0162000,OS02G0511900,OS11G0603200,OS03G0670700,OS01G0323600,OS05G0155000,OS03G0401300	4	OS02G0120800,OS11G0603200,OS01G0323600,OS03G0401300	5	OS03G0719800,OS03G0162000,OS02G0511900,OS03G0670700,OS05G0155000
GO:0044428	nuclear part	1	13	OS03G0411100,OS02G0120800,OS03G0701100,OS03G0162000,OS03G0719800,OS04G0599800,OS03G0670700,OS11G0603200,OS02G0511900,OS12G0622900,OS03G0401300,OS05G0155000,OS01G0323600	4	OS02G0120800,OS11G0603200,OS03G0401300,OS01G0323600	9	OS03G0411100,OS03G0701100,OS03G0162000,OS03G0719800,OS04G0599800,OS03G0670700,OS02G0511900,OS12G0622900,OS05G0155000
GO:0005634	nucleus	1	118	OS03G0401300,OS05G0549800,OS05G0563000,OS08G0357000,OS04G0679400,OS04G0599800,OS02G0617500,OS02G0134300,OS03G0753100,OS08G0324300,OS03G0327800,OS06G0159900,OS04G0483200,OS07G0108900,OS07G0566500,OS08G0198700,OS01G0971800,OS07G0106200,OS01G0635200,OS04G0550200,OS04G0629700,OS05G0394200,OS03G0165300,OS05G0456300,OS06G0223800,OS02G0269200,OS06G0193300,OS01G0204000,OS09G0286600,OS06G0234200,OS10G0389…	57	OS03G0401300,OS05G0563000,OS04G0550200,OS04G0629700,OS05G0394200,OS05G0456300,OS06G0223800,OS06G0193300,OS09G0286600,OS06G0234200,OS10G0389800,OS02G0760200,OS02G0649300,OS08G0489300,OS10G0407000,OS03G0122600,OS11G0530600,OS02G0657000,OS05G0358500,OS11G0603200,OS05G0405000,OS01G0750000,OS06G0348800,OS02G0120800,OS01G0566800,OS12G0572000,OS03G0123500,OS12G0601400,OS01G0897700,OS09G0501600,OS04G0549…	61	OS05G0549800,OS08G0357000,OS04G0679400,OS04G0599800,OS02G0617500,OS02G0134300,OS03G0753100,OS08G0324300,OS03G0327800,OS06G0159900,OS04G0483200,OS07G0108900,OS07G0566500,OS08G0198700,OS01G0971800,OS07G0106200,OS01G0635200,OS03G0165300,OS02G0269200,OS01G0204000,OS01G0702000,OS01G0733200,OS03G0769800,OS02G0511900,OS04G0680700,OS03G0670700,OS03G0742900,OS01G0901900,OS03G0411100,OS09G0489200,OS03G0266…
GO:0032991	macromolecular complex	1	47	OS06G0488200,OS01G0625200,OS01G0952600,OS03G0655400,OS02G0269200,OS03G0773600,OS08G0122800,OS12G0605800,OS03G0301800,OS06G0727200,OS03G0411100,OS08G0547500,OS03G0856500,OS11G0603200,OS03G0646100,OS12G0622900,OS02G0511900,OS02G0743400,OS03G0747900,OS03G0279950,OS12G0228400,OS01G0508000,OS03G0701100,OS09G0439500,OS04G0599800,OS01G0720500,OS04G0677700,OS05G0369900,OS05G0521300,OS07G0489800,OS03G0401…	20	OS01G0625200,OS03G0655400,OS03G0773600,OS03G0301800,OS08G0547500,OS11G0603200,OS03G0646100,OS02G0743400,OS03G0747900,OS01G0508000,OS01G0720500,OS04G0677700,OS05G0369900,OS03G0401300,OS01G0800500,OS03G0703000,OS10G0512800,OS04G0629700,OS05G0117798,OS12G0190200	27	OS06G0488200,OS01G0952600,OS02G0269200,OS08G0122800,OS12G0605800,OS06G0727200,OS03G0411100,OS03G0856500,OS12G0622900,OS02G0511900,OS03G0279950,OS12G0228400,OS03G0701100,OS09G0439500,OS04G0599800,OS05G0521300,OS07G0489800,OS08G0276100,OS02G0751600,OS01G0944000,OS12G0507000,OS08G0520900,OS05G0509500,OS03G0424000,OS06G0159900,OS04G0690800,OS08G0198700
This is the end of this table
Enriched Go for biological process
GO_ID	GO_term	p value	Toatal DEGs counts	Total_genes	Up_gene counts	Up_genes	Down_gene counts	Down_genes
GO:0044710	single-organism metabolic process	1.04e-06	361	OS01G0249200,OS07G0546000,OS03G0290300,OS01G0769700,OS08G0109300,OS11G0644800,OS03G0231800,OS01G0323600,OS08G0276100,OS10G0467800,OS01G0102300,OS04G0116800,OS09G0494200,OS01G0591000,OS10G0317900,OS06G0160700,OS12G0210300,OS03G0323200,OS05G0102000,OS09G0515400,OS10G0114300,OS12G0101800,OS03G0287800,OS02G0581400,OS01G0746400,OS10G0502400,OS05G0176100,OS04G0624600,OS03G0845300,OS01G0215000,OS04G0354…	211	OS01G0249200,OS07G0546000,OS03G0290300,OS01G0769700,OS08G0109300,OS11G0644800,OS03G0231800,OS01G0323600,OS10G0467800,OS04G0116800,OS09G0494200,OS01G0591000,OS10G0317900,OS06G0160700,OS03G0323200,OS05G0102000,OS03G0287800,OS01G0746400,OS10G0502400,OS05G0176100,OS04G0624600,OS03G0845300,OS01G0215000,OS04G0354600,OS09G0558900,OS08G0477500,OS05G0134400,OS10G0567400,OS10G0523700,OS10G0539600,OS04G0497…	150	OS08G0276100,OS01G0102300,OS12G0210300,OS09G0515400,OS10G0114300,OS12G0101800,OS02G0581400,OS04G0183100,OS05G0393400,OS05G0155000,OS05G0424300,OS12G0586100,OS08G0509100,OS04G0531900,OS10G0166600,OS04G0171600,OS05G0460600,OS04G0434800,OS04G0578600,OS12G0596300,OS08G0198700,OS03G0318500,OS04G0175900,OS06G0677400,OS04G0171800,OS08G0520900,OS01G0807900,OS11G0289700,OS01G0850700,OS10G0389200,OS05G0576…
GO:0044262	cellular carbohydrate metabolic process	5.12e-05	68	OS04G0650000,OS07G0543100,OS05G0176100,OS03G0736300,OS06G0697000,OS01G0926600,OS04G0624600,OS12G0586100,OS06G0566300,OS05G0110300,OS07G0181000,OS09G0376800,OS10G0521000,OS07G0252400,OS10G0539600,OS04G0429600,OS01G0750300,OS02G0588500,OS04G0690800,OS03G0163100,OS08G0374800,OS06G0476200,OS01G0769700,OS03G0837100,OS02G0744700,OS09G0494200,OS01G0190400,OS10G0467800,OS07G0489800,OS06G0561000,OS03G0287…	48	OS07G0543100,OS05G0176100,OS03G0736300,OS06G0697000,OS01G0926600,OS04G0624600,OS06G0566300,OS10G0521000,OS07G0252400,OS10G0539600,OS01G0750300,OS02G0588500,OS08G0374800,OS01G0769700,OS03G0837100,OS02G0744700,OS09G0494200,OS10G0467800,OS06G0561000,OS03G0287800,OS07G0412100,OS05G0123100,OS06G0160700,OS07G0630800,OS09G0422500,OS06G0247900,OS06G0696600,OS08G0237000,OS05G0405000,OS05G0426400,OS09G0533…	20	OS04G0650000,OS12G0586100,OS05G0110300,OS07G0181000,OS09G0376800,OS04G0429600,OS04G0690800,OS03G0163100,OS06G0476200,OS01G0190400,OS07G0489800,OS01G0715400,OS05G0187100,OS02G0125600,OS04G0629300,OS02G0141300,OS05G0594500,OS08G0520900,OS04G0608100,OS06G0702500
GO:0005976	polysaccharide metabolic process	5.45e-05	62	OS09G0533900,OS04G0493400,OS05G0110300,OS06G0566300,OS05G0426400,OS01G0897700,OS04G0624600,OS01G0926600,OS06G0697000,OS03G0736300,OS05G0176100,OS05G0405000,OS08G0237000,OS07G0543100,OS06G0696600,OS04G0640700,OS04G0650000,OS10G0543400,OS03G0817800,OS01G0750300,OS10G0539600,OS04G0429600,OS07G0252400,OS10G0407000,OS03G0211800,OS12G0443500,OS08G0160600,OS06G0223800,OS07G0181000,OS10G0467800,OS09G0494…	49	OS09G0533900,OS06G0566300,OS05G0426400,OS01G0897700,OS04G0624600,OS01G0926600,OS06G0697000,OS03G0736300,OS05G0176100,OS05G0405000,OS08G0237000,OS07G0543100,OS06G0696600,OS04G0640700,OS10G0543400,OS03G0817800,OS01G0750300,OS10G0539600,OS07G0252400,OS10G0407000,OS03G0211800,OS12G0443500,OS08G0160600,OS06G0223800,OS10G0467800,OS09G0494200,OS02G0744700,OS03G0837100,OS01G0769700,OS08G0374800,OS01G0880…	13	OS04G0493400,OS05G0110300,OS04G0650000,OS04G0429600,OS07G0181000,OS08G0520900,OS05G0594500,OS06G0476200,OS03G0163100,OS04G0690800,OS04G0629300,OS01G0715400,OS07G0489800
GO:0009834	plant-type secondary cell wall biogenesis	8.78e-05	14	OS01G0750300,OS10G0467800,OS09G0422500,OS05G0426400,OS06G0131700,OS01G0842400,OS05G0123100,OS01G0159200,OS01G0880200,OS01G0926600,OS07G0208500,OS03G0287800,OS05G0163300,OS03G0416200	14	OS01G0750300,OS10G0467800,OS09G0422500,OS05G0426400,OS06G0131700,OS01G0842400,OS05G0123100,OS01G0159200,OS01G0880200,OS01G0926600,OS07G0208500,OS03G0287800,OS05G0163300,OS03G0416200	0
GO:0009832	plant-type cell wall biogenesis	0.00054	23	OS07G0424400,OS06G0223800,OS05G0123100,OS03G0287800,OS05G0163300,OS07G0181000,OS09G0422500,OS01G0750300,OS07G0252400,OS03G0211800,OS05G0386700,OS01G0926600,OS01G0159200,OS05G0176100,OS01G0880200,OS01G0842400,OS07G0208500,OS03G0416200,OS10G0467800,OS05G0386800,OS06G0131700,OS05G0426400,OS03G0837100	22	OS07G0424400,OS06G0223800,OS05G0123100,OS03G0287800,OS05G0163300,OS09G0422500,OS01G0750300,OS07G0252400,OS03G0211800,OS05G0386700,OS01G0926600,OS01G0159200,OS05G0176100,OS01G0880200,OS01G0842400,OS07G0208500,OS03G0416200,OS10G0467800,OS05G0386800,OS06G0131700,OS05G0426400,OS03G0837100	1	OS07G0181000
GO:0055114	oxidation-reduction process	0.00073	168	OS09G0419200,OS04G0650000,OS04G0354600,OS05G0155000,OS04G0183100,OS06G0338200,OS05G0424300,OS09G0558900,OS08G0509100,OS07G0282500,OS04G0531900,OS09G0457100,OS05G0134400,OS05G0149400,OS10G0567400,OS11G0112400,OS10G0430200,OS04G0171600,OS01G0134500,OS10G0166600,OS12G0443500,OS04G0497000,OS10G0456000,OS04G0578600,OS06G0203200,OS12G0596300,OS04G0434800,OS01G0249200,OS11G0499600,OS07G0112100,OS03G0290…	95	OS09G0419200,OS04G0354600,OS06G0338200,OS09G0558900,OS07G0282500,OS09G0457100,OS05G0134400,OS10G0567400,OS11G0112400,OS10G0430200,OS01G0134500,OS12G0443500,OS04G0497000,OS06G0203200,OS01G0249200,OS07G0112100,OS03G0290300,OS07G0546000,OS02G0716500,OS03G0231800,OS04G0447600,OS02G0194700,OS01G0591000,OS03G0658800,OS10G0317900,OS01G0294700,OS03G0273200,OS04G0678700,OS01G0327100,OS02G0640300,OS04G0623…	73	OS04G0650000,OS05G0155000,OS04G0183100,OS05G0424300,OS08G0509100,OS04G0531900,OS05G0149400,OS04G0171600,OS10G0166600,OS10G0456000,OS04G0578600,OS12G0596300,OS04G0434800,OS11G0499600,OS08G0378900,OS10G0456100,OS08G0508800,OS08G0276100,OS03G0429800,OS10G0114300,OS04G0269100,OS04G0469700,OS10G0558700,OS07G0136800,OS05G0576500,OS04G0630900,OS09G0538600,OS01G0357100,OS01G0627933,OS04G0573900,OS08G0198…
GO:0071669	plant-type cell wall organization or biogenesis	0.00141	34	OS06G0223800,OS05G0163300,OS06G0234200,OS07G0181000,OS05G0499400,OS01G0750300,OS07G0252400,OS03G0211800,OS12G0443500,OS01G0926600,OS05G0477600,OS05G0176100,OS01G0159200,OS03G0416200,OS04G0650000,OS01G0172600,OS02G0120800,OS05G0386800,OS05G0110300,OS05G0426400,OS07G0424400,OS05G0123100,OS03G0287800,OS04G0639200,OS09G0422500,OS05G0386700,OS01G0880200,OS01G0842400,OS07G0208500,OS10G0467800,OS11G0146…	28	OS06G0223800,OS05G0163300,OS06G0234200,OS05G0499400,OS01G0750300,OS07G0252400,OS03G0211800,OS12G0443500,OS01G0926600,OS05G0176100,OS01G0159200,OS03G0416200,OS01G0172600,OS02G0120800,OS05G0386800,OS05G0426400,OS07G0424400,OS05G0123100,OS03G0287800,OS09G0422500,OS05G0386700,OS01G0880200,OS01G0842400,OS07G0208500,OS10G0467800,OS06G0131700,OS02G0639600,OS03G0837100	6	OS07G0181000,OS05G0477600,OS04G0650000,OS05G0110300,OS04G0639200,OS11G0146100
GO:0044264	cellular polysaccharide metabolic process	0.00156	50	OS02G0744700,OS10G0467800,OS09G0494200,OS03G0837100,OS08G0520900,OS08G0374800,OS01G0880200,OS03G0163100,OS05G0594500,OS01G0769700,OS06G0476200,OS04G0690800,OS08G0160500,OS07G0208500,OS04G0629300,OS06G0247900,OS09G0422500,OS05G0563000,OS01G0645200,OS03G0108300,OS04G0604200,OS05G0123100,OS07G0424400,OS06G0160700,OS01G0715400,OS07G0489800,OS07G0412100,OS03G0287800,OS09G0533900,OS06G0566300,OS05G0426…	38	OS02G0744700,OS10G0467800,OS09G0494200,OS03G0837100,OS08G0374800,OS01G0880200,OS01G0769700,OS08G0160500,OS07G0208500,OS06G0247900,OS09G0422500,OS05G0563000,OS01G0645200,OS03G0108300,OS04G0604200,OS05G0123100,OS07G0424400,OS06G0160700,OS07G0412100,OS03G0287800,OS09G0533900,OS06G0566300,OS05G0426400,OS06G0697000,OS03G0736300,OS05G0405000,OS05G0176100,OS04G0624600,OS01G0926600,OS07G0543100,OS08G0237…	12	OS08G0520900,OS03G0163100,OS05G0594500,OS06G0476200,OS04G0690800,OS04G0629300,OS01G0715400,OS07G0489800,OS05G0110300,OS04G0650000,OS04G0429600,OS07G0181000
GO:0006073	cellular glucan metabolic process	0.00402	42	OS08G0160600,OS06G0223800,OS07G0181000,OS01G0750300,OS04G0429600,OS10G0539600,OS07G0252400,OS04G0624600,OS03G0736300,OS06G0697000,OS05G0176100,OS05G0405000,OS07G0543100,OS08G0237000,OS06G0696600,OS04G0650000,OS09G0533900,OS05G0110300,OS06G0566300,OS06G0160700,OS07G0424400,OS01G0715400,OS07G0412100,OS07G0489800,OS06G0247900,OS09G0422500,OS01G0645200,OS04G0604200,OS03G0108300,OS05G0594500,OS01G0769…	31	OS08G0160600,OS06G0223800,OS01G0750300,OS10G0539600,OS07G0252400,OS04G0624600,OS03G0736300,OS06G0697000,OS05G0176100,OS05G0405000,OS07G0543100,OS08G0237000,OS06G0696600,OS09G0533900,OS06G0566300,OS06G0160700,OS07G0424400,OS07G0412100,OS06G0247900,OS09G0422500,OS01G0645200,OS04G0604200,OS03G0108300,OS01G0769700,OS08G0374800,OS07G0208500,OS08G0160500,OS10G0467800,OS09G0494200,OS02G0744700,OS03G0837…	11	OS07G0181000,OS04G0429600,OS04G0650000,OS05G0110300,OS01G0715400,OS07G0489800,OS05G0594500,OS06G0476200,OS03G0163100,OS04G0690800,OS08G0520900
GO:0044042	glucan metabolic process	0.00402	42	OS01G0715400,OS07G0424400,OS06G0160700,OS07G0489800,OS07G0412100,OS09G0422500,OS06G0247900,OS03G0108300,OS04G0604200,OS01G0645200,OS03G0163100,OS08G0374800,OS01G0769700,OS06G0476200,OS05G0594500,OS08G0160500,OS04G0690800,OS07G0208500,OS02G0744700,OS09G0494200,OS10G0467800,OS03G0837100,OS08G0520900,OS06G0223800,OS08G0160600,OS07G0181000,OS10G0539600,OS04G0429600,OS01G0750300,OS07G0252400,OS05G0405…	31	OS07G0424400,OS06G0160700,OS07G0412100,OS09G0422500,OS06G0247900,OS03G0108300,OS04G0604200,OS01G0645200,OS08G0374800,OS01G0769700,OS08G0160500,OS07G0208500,OS02G0744700,OS09G0494200,OS10G0467800,OS03G0837100,OS06G0223800,OS08G0160600,OS10G0539600,OS01G0750300,OS07G0252400,OS05G0405000,OS05G0176100,OS06G0697000,OS03G0736300,OS04G0624600,OS06G0696600,OS07G0543100,OS08G0237000,OS09G0533900,OS06G0566…	11	OS01G0715400,OS07G0489800,OS03G0163100,OS06G0476200,OS05G0594500,OS04G0690800,OS08G0520900,OS07G0181000,OS04G0429600,OS04G0650000,OS05G0110300
GO:0005975	carbohydrate metabolic process	0.00468	121	OS09G0511600,OS08G0520900,OS01G0944700,OS02G0661100,OS08G0160500,OS07G0208500,OS05G0495900,OS01G0880200,OS05G0594500,OS02G0195500,OS01G0645200,OS03G0749300,OS04G0604200,OS03G0108300,OS04G0472300,OS06G0702500,OS08G0509200,OS02G0605900,OS05G0563000,OS04G0458300,OS03G0401300,OS07G0245200,OS02G0781400,OS07G0424400,OS04G0608100,OS05G0426400,OS01G0897700,OS01G0946500,OS04G0493400,OS10G0571200,OS09G0533…	88	OS09G0511600,OS02G0661100,OS08G0160500,OS07G0208500,OS05G0495900,OS01G0880200,OS01G0645200,OS03G0749300,OS04G0604200,OS03G0108300,OS04G0472300,OS08G0509200,OS02G0605900,OS05G0563000,OS03G0401300,OS02G0781400,OS07G0424400,OS05G0426400,OS01G0897700,OS01G0946500,OS10G0571200,OS09G0533900,OS04G0474500,OS08G0237000,OS06G0696600,OS06G0573600,OS04G0513400,OS06G0320200,OS05G0405000,OS03G0211800,OS10G0407…	33	OS08G0520900,OS01G0944700,OS05G0594500,OS02G0195500,OS06G0702500,OS04G0458300,OS07G0245200,OS04G0608100,OS04G0493400,OS03G0748300,OS11G0131900,OS01G0952600,OS06G0683300,OS02G0141300,OS01G0190400,OS04G0690800,OS03G0163100,OS06G0476200,OS02G0525900,OS12G0429200,OS02G0125600,OS04G0629300,OS07G0489800,OS05G0542900,OS01G0715400,OS05G0187100,OS12G0586100,OS05G0110300,OS07G0413700,OS04G0650000,OS04G0429…
GO:0009833	plant-type primary cell wall biogenesis	0.00564	5	OS07G0208500,OS07G0252400,OS03G0837100,OS07G0424400,OS05G0176100	5	OS07G0208500,OS07G0252400,OS03G0837100,OS07G0424400,OS05G0176100	0
GO:0071554	cell wall organization or biogenesis	0.01717	54	OS01G0944000,OS10G0467800,OS09G0494200,OS11G0146100,OS03G0837100,OS06G0131700,OS02G0639600,OS08G0374800,OS01G0880200,OS01G0842400,OS05G0386700,OS07G0208500,OS02G0605900,OS01G0134900,OS04G0629300,OS09G0422500,OS05G0563000,OS11G0111900,OS03G0108300,OS10G0200700,OS05G0123100,OS07G0424400,OS04G0639200,OS11G0242600,OS03G0287800,OS05G0386800,OS02G0120800,OS01G0172600,OS05G0426400,OS01G0897700,OS04G0493…	45	OS10G0467800,OS09G0494200,OS03G0837100,OS06G0131700,OS02G0639600,OS08G0374800,OS01G0880200,OS01G0842400,OS05G0386700,OS07G0208500,OS02G0605900,OS01G0134900,OS09G0422500,OS05G0563000,OS11G0111900,OS03G0108300,OS10G0200700,OS05G0123100,OS07G0424400,OS11G0242600,OS03G0287800,OS05G0386800,OS02G0120800,OS01G0172600,OS05G0426400,OS01G0897700,OS07G0634600,OS06G0697000,OS07G0148800,OS01G0159200,OS05G0176…	9	OS01G0944000,OS11G0146100,OS04G0629300,OS04G0639200,OS04G0493400,OS05G0110300,OS05G0477600,OS04G0650000,OS07G0181000
GO:0030243	cellulose metabolic process	0.03171	20	OS07G0252400,OS09G0422500,OS06G0247900,OS04G0429600,OS01G0750300,OS07G0181000,OS07G0424400,OS08G0160600,OS06G0223800,OS06G0566300,OS03G0837100,OS09G0494200,OS10G0467800,OS09G0533900,OS07G0208500,OS08G0160500,OS04G0650000,OS01G0769700,OS05G0176100,OS03G0736300	17	OS07G0252400,OS09G0422500,OS06G0247900,OS01G0750300,OS07G0424400,OS08G0160600,OS06G0223800,OS06G0566300,OS03G0837100,OS09G0494200,OS10G0467800,OS09G0533900,OS07G0208500,OS08G0160500,OS01G0769700,OS05G0176100,OS03G0736300	3	OS04G0429600,OS07G0181000,OS04G0650000
GO:0042546	cell wall biogenesis	0.03277	27	OS07G0181000,OS03G0287800,OS05G0163300,OS05G0123100,OS06G0223800,OS07G0424400,OS03G0211800,OS07G0252400,OS01G0750300,OS05G0563000,OS09G0422500,OS04G0629300,OS03G0416200,OS07G0208500,OS01G0159200,OS01G0880200,OS01G0842400,OS05G0176100,OS07G0634600,OS08G0374800,OS01G0926600,OS05G0386700,OS03G0837100,OS05G0426400,OS06G0131700,OS05G0386800,OS10G0467800	25	OS03G0287800,OS05G0163300,OS05G0123100,OS06G0223800,OS07G0424400,OS03G0211800,OS07G0252400,OS01G0750300,OS05G0563000,OS09G0422500,OS03G0416200,OS07G0208500,OS01G0159200,OS01G0880200,OS01G0842400,OS05G0176100,OS07G0634600,OS08G0374800,OS01G0926600,OS05G0386700,OS03G0837100,OS05G0426400,OS06G0131700,OS05G0386800,OS10G0467800	2	OS07G0181000,OS04G0629300
GO:0044036	cell wall macromolecule metabolic process	0.04463	23	OS05G0123100,OS11G0242600,OS03G0287800,OS02G0605900,OS05G0563000,OS09G0422500,OS01G0134900,OS10G0543400,OS04G0629300,OS03G0108300,OS11G0111900,OS03G0211800,OS10G0200700,OS01G0880200,OS08G0374800,OS06G0697000,OS01G0926600,OS04G0650000,OS04G0640700,OS06G0696600,OS09G0494200,OS05G0426400,OS04G0493400	20	OS05G0123100,OS11G0242600,OS03G0287800,OS02G0605900,OS05G0563000,OS09G0422500,OS01G0134900,OS10G0543400,OS03G0108300,OS11G0111900,OS03G0211800,OS10G0200700,OS01G0880200,OS08G0374800,OS06G0697000,OS01G0926600,OS04G0640700,OS06G0696600,OS09G0494200,OS05G0426400	3	OS04G0629300,OS04G0650000,OS04G0493400
GO:0000271	polysaccharide biosynthetic process	0.06553	38	OS05G0123100,OS07G0424400,OS06G0160700,OS07G0489800,OS03G0287800,OS07G0412100,OS05G0563000,OS09G0422500,OS04G0629300,OS01G0645200,OS01G0880200,OS03G0163100,OS08G0374800,OS01G0769700,OS06G0476200,OS05G0594500,OS08G0160500,OS04G0690800,OS07G0208500,OS02G0744700,OS09G0494200,OS10G0467800,OS03G0837100,OS06G0223800,OS08G0160600,OS10G0539600,OS04G0429600,OS01G0750300,OS03G0817800,OS03G0211800,OS07G0252…	31	OS05G0123100,OS07G0424400,OS06G0160700,OS03G0287800,OS07G0412100,OS05G0563000,OS09G0422500,OS01G0645200,OS01G0880200,OS08G0374800,OS01G0769700,OS08G0160500,OS07G0208500,OS02G0744700,OS09G0494200,OS10G0467800,OS03G0837100,OS06G0223800,OS08G0160600,OS10G0539600,OS01G0750300,OS03G0817800,OS03G0211800,OS07G0252400,OS05G0405000,OS05G0176100,OS01G0926600,OS04G0624600,OS06G0566300,OS05G0426400,OS01G0897…	7	OS07G0489800,OS04G0629300,OS03G0163100,OS06G0476200,OS05G0594500,OS04G0690800,OS04G0429600
GO:0033692	cellular polysaccharide biosynthetic process	0.06902	36	OS10G0539600,OS04G0429600,OS01G0750300,OS03G0211800,OS07G0252400,OS06G0223800,OS08G0160600,OS05G0426400,OS06G0566300,OS05G0405000,OS05G0176100,OS01G0926600,OS04G0624600,OS05G0563000,OS09G0422500,OS04G0629300,OS01G0645200,OS05G0123100,OS07G0424400,OS06G0160700,OS07G0489800,OS03G0287800,OS07G0412100,OS02G0744700,OS09G0494200,OS10G0467800,OS03G0837100,OS03G0163100,OS01G0880200,OS08G0374800,OS01G0769…	29	OS10G0539600,OS01G0750300,OS03G0211800,OS07G0252400,OS06G0223800,OS08G0160600,OS05G0426400,OS06G0566300,OS05G0405000,OS05G0176100,OS01G0926600,OS04G0624600,OS05G0563000,OS09G0422500,OS01G0645200,OS05G0123100,OS07G0424400,OS06G0160700,OS03G0287800,OS07G0412100,OS02G0744700,OS09G0494200,OS10G0467800,OS03G0837100,OS01G0880200,OS08G0374800,OS01G0769700,OS08G0160500,OS07G0208500	7	OS04G0429600,OS04G0629300,OS07G0489800,OS03G0163100,OS06G0476200,OS05G0594500,OS04G0690800
GO:0019748	secondary metabolic process	0.07144	34	OS04G0620000,OS03G0130100,OS02G0570400,OS05G0499400,OS10G0430200,OS04G0497000,OS08G0498100,OS06G0320200,OS12G0491800,OS02G0626100,OS01G0172600,OS09G0360900,OS07G0282500,OS01G0850700,OS11G0242600,OS03G0273200,OS01G0913300,OS07G0489800,OS11G0641800,OS12G0189300,OS08G0509200,OS05G0320700,OS01G0645200,OS02G0626400,OS02G0627100,OS01G0842400,OS04G0518400,OS01G0323600,OS07G0208500,OS10G0553800,OS09G0494…	27	OS03G0130100,OS05G0499400,OS10G0430200,OS04G0497000,OS08G0498100,OS06G0320200,OS02G0626100,OS01G0172600,OS07G0282500,OS11G0242600,OS03G0273200,OS01G0913300,OS11G0641800,OS12G0189300,OS08G0509200,OS05G0320700,OS01G0645200,OS02G0626400,OS02G0627100,OS01G0842400,OS04G0518400,OS01G0323600,OS07G0208500,OS10G0553800,OS09G0494200,OS02G0177600,OS06G0131700	7	OS04G0620000,OS02G0570400,OS12G0491800,OS09G0360900,OS01G0850700,OS07G0489800,OS01G0102300
GO:0034637	cellular carbohydrate biosynthetic process	0.07973	39	OS03G0287800,OS07G0412100,OS07G0489800,OS06G0160700,OS07G0424400,OS05G0123100,OS01G0645200,OS09G0422500,OS05G0563000,OS04G0629300,OS07G0208500,OS08G0160500,OS04G0690800,OS01G0769700,OS06G0476200,OS05G0594500,OS03G0163100,OS01G0880200,OS08G0374800,OS03G0837100,OS09G0494200,OS10G0467800,OS02G0744700,OS02G0661100,OS09G0376800,OS08G0160600,OS08G0409100,OS06G0223800,OS07G0252400,OS03G0211800,OS04G0429…	31	OS03G0287800,OS07G0412100,OS06G0160700,OS07G0424400,OS05G0123100,OS01G0645200,OS09G0422500,OS05G0563000,OS07G0208500,OS08G0160500,OS01G0769700,OS01G0880200,OS08G0374800,OS03G0837100,OS09G0494200,OS10G0467800,OS02G0744700,OS02G0661100,OS08G0160600,OS08G0409100,OS06G0223800,OS07G0252400,OS03G0211800,OS10G0539600,OS01G0750300,OS01G0926600,OS04G0624600,OS05G0405000,OS05G0176100,OS06G0566300,OS05G0426…	8	OS07G0489800,OS04G0629300,OS04G0690800,OS06G0476200,OS05G0594500,OS03G0163100,OS09G0376800,OS04G0429600
GO:0070141	response to UV-A	0.08015	4	OS07G0178700,OS01G0246400,OS04G0639200,OS07G0178800	3	OS07G0178700,OS01G0246400,OS07G0178800	1	OS04G0639200
GO:0071492	cellular response to UV-A	0.08015	4	OS01G0246400,OS07G0178700,OS04G0639200,OS07G0178800	3	OS01G0246400,OS07G0178700,OS07G0178800	1	OS04G0639200
GO:0009808	lignin metabolic process	0.12715	15	OS01G0850700,OS11G0242600,OS05G0499400,OS03G0273200,OS01G0323600,OS07G0208500,OS01G0842400,OS02G0627100,OS02G0626400,OS05G0320700,OS06G0131700,OS10G0430200,OS01G0172600,OS11G0641800,OS09G0494200	14	OS11G0242600,OS05G0499400,OS03G0273200,OS01G0323600,OS07G0208500,OS01G0842400,OS02G0627100,OS02G0626400,OS05G0320700,OS06G0131700,OS10G0430200,OS01G0172600,OS11G0641800,OS09G0494200	1	OS01G0850700
GO:0030244	cellulose biosynthetic process	0.12715	15	OS07G0208500,OS08G0160500,OS07G0424400,OS08G0160600,OS01G0769700,OS06G0223800,OS05G0176100,OS07G0252400,OS06G0566300,OS03G0837100,OS10G0467800,OS09G0422500,OS09G0494200,OS01G0750300,OS04G0429600	14	OS07G0208500,OS08G0160500,OS07G0424400,OS08G0160600,OS01G0769700,OS06G0223800,OS05G0176100,OS07G0252400,OS06G0566300,OS03G0837100,OS10G0467800,OS09G0422500,OS09G0494200,OS01G0750300	1	OS04G0429600
GO:0009698	phenylpropanoid metabolic process	0.16329	19	OS05G0499400,OS11G0242600,OS01G0850700,OS03G0273200,OS05G0320700,OS10G0430200,OS11G0641800,OS04G0518400,OS01G0323600,OS07G0208500,OS02G0626100,OS01G0842400,OS02G0626400,OS08G0498100,OS02G0627100,OS06G0131700,OS02G0177600,OS01G0172600,OS09G0494200	18	OS05G0499400,OS11G0242600,OS03G0273200,OS05G0320700,OS10G0430200,OS11G0641800,OS04G0518400,OS01G0323600,OS07G0208500,OS02G0626100,OS01G0842400,OS02G0626400,OS08G0498100,OS02G0627100,OS06G0131700,OS02G0177600,OS01G0172600,OS09G0494200	1	OS01G0850700
GO:0051273	beta-glucan metabolic process	0.17591	20	OS09G0494200,OS10G0467800,OS09G0533900,OS06G0566300,OS03G0837100,OS01G0769700,OS05G0176100,OS03G0736300,OS07G0208500,OS08G0160500,OS04G0650000,OS09G0422500,OS06G0247900,OS04G0429600,OS01G0750300,OS07G0252400,OS07G0424400,OS08G0160600,OS06G0223800,OS07G0181000	17	OS09G0494200,OS10G0467800,OS09G0533900,OS06G0566300,OS03G0837100,OS01G0769700,OS05G0176100,OS03G0736300,OS07G0208500,OS08G0160500,OS09G0422500,OS06G0247900,OS01G0750300,OS07G0252400,OS07G0424400,OS08G0160600,OS06G0223800	3	OS04G0650000,OS04G0429600,OS07G0181000
GO:0009250	glucan biosynthetic process	0.18023	28	OS09G0494200,OS10G0467800,OS02G0744700,OS06G0566300,OS03G0837100,OS06G0476200,OS01G0769700,OS05G0594500,OS04G0624600,OS03G0163100,OS05G0405000,OS05G0176100,OS08G0374800,OS07G0208500,OS08G0160500,OS04G0690800,OS09G0422500,OS10G0539600,OS04G0429600,OS01G0750300,OS07G0252400,OS01G0645200,OS06G0160700,OS08G0160600,OS07G0424400,OS06G0223800,OS07G0412100,OS07G0489800	22	OS09G0494200,OS10G0467800,OS02G0744700,OS06G0566300,OS03G0837100,OS01G0769700,OS04G0624600,OS05G0405000,OS05G0176100,OS08G0374800,OS07G0208500,OS08G0160500,OS09G0422500,OS10G0539600,OS01G0750300,OS07G0252400,OS01G0645200,OS06G0160700,OS08G0160600,OS07G0424400,OS06G0223800,OS07G0412100	6	OS06G0476200,OS05G0594500,OS03G0163100,OS04G0690800,OS04G0429600,OS07G0489800
GO:0006552	leucine catabolic process	0.22919	4	OS04G0183100,OS12G0605800,OS10G0516300,OS07G0248800	0		4	OS04G0183100,OS12G0605800,OS10G0516300,OS07G0248800
GO:0044711	single-organism biosynthetic process	0.24472	146	OS08G0109300,OS01G0323600,OS03G0231800,OS08G0508800,OS07G0546000,OS01G0769700,OS08G0276100,OS02G0194700,OS04G0116800,OS09G0494200,OS01G0102300,OS10G0467800,OS09G0515400,OS03G0273200,OS03G0316200,OS03G0287800,OS04G0678700,OS03G0323200,OS06G0160700,OS04G0469700,OS10G0502400,OS02G0581400,OS01G0746400,OS08G0434100,OS10G0417600,OS05G0591900,OS05G0393400,OS05G0176100,OS04G0624600,OS03G0845300,OS12G0586…	98	OS08G0109300,OS01G0323600,OS03G0231800,OS07G0546000,OS01G0769700,OS02G0194700,OS04G0116800,OS09G0494200,OS10G0467800,OS03G0273200,OS03G0316200,OS03G0287800,OS04G0678700,OS03G0323200,OS06G0160700,OS10G0502400,OS01G0746400,OS08G0434100,OS05G0176100,OS04G0624600,OS03G0845300,OS06G0566300,OS07G0282500,OS03G0389700,OS10G0523700,OS10G0567400,OS03G0382100,OS07G0191200,OS10G0539600,OS10G0430200,OS01G0134…	48	OS08G0508800,OS08G0276100,OS01G0102300,OS09G0515400,OS04G0469700,OS02G0581400,OS10G0417600,OS05G0591900,OS05G0393400,OS12G0586100,OS08G0509100,OS09G0376800,OS02G0570400,OS05G0460600,OS11G0562100,OS05G0594500,OS01G0681000,OS02G0173100,OS01G0101200,OS04G0630900,OS03G0279950,OS01G0928800,OS04G0690800,OS03G0163100,OS05G0555600,OS06G0476200,OS03G0659200,OS07G0489800,OS04G0504000,OS03G0162000,OS02G0525…
GO:0071484	cellular response to light intensity	0.33835	5	OS07G0178800,OS08G0566600,OS07G0178700,OS01G0246400,OS04G0639200	4	OS07G0178800,OS08G0566600,OS07G0178700,OS01G0246400	1	OS04G0639200
GO:0010117	photoprotection	0.50974	4	OS08G0566600,OS07G0178700,OS01G0246400,OS07G0178800	4	OS08G0566600,OS07G0178700,OS01G0246400,OS07G0178800	0
GO:0071486	cellular response to high light intensity	0.50974	4	OS04G0639200,OS07G0178700,OS01G0246400,OS07G0178800	3	OS07G0178700,OS01G0246400,OS07G0178800	1	OS04G0639200
GO:0071490	cellular response to far red light	0.50974	4	OS07G0178800,OS07G0178700,OS01G0246400,OS03G0719800	3	OS07G0178800,OS07G0178700,OS01G0246400	1	OS03G0719800
GO:0006722	triterpenoid metabolic process	0.58227	6	OS11G0525200,OS11G0189600,OS01G0134500,OS08G0512700,OS11G0286800,OS11G0562100	3	OS11G0525200,OS01G0134500,OS08G0512700	3	OS11G0189600,OS11G0286800,OS11G0562100
GO:0016104	triterpenoid biosynthetic process	0.58227	6	OS11G0189600,OS11G0525200,OS11G0562100,OS11G0286800,OS08G0512700,OS01G0134500	3	OS11G0525200,OS08G0512700,OS01G0134500	3	OS11G0189600,OS11G0562100,OS11G0286800
GO:0030001	metal ion transport	0.68095	39	OS12G0562100,OS04G0578600,OS04G0401000,OS03G0412300,OS10G0580400,OS11G0106700,OS01G0172600,OS04G0613000,OS03G0411800,OS07G0623200,OS06G0566300,OS02G0510600,OS07G0671400,OS05G0554000,OS03G0751600,OS04G0605500,OS12G0106000,OS06G0270200,OS08G0503700,OS11G0648000,OS03G0684400,OS04G0629300,OS04G0469700,OS01G0645200,OS03G0616400,OS02G0498300,OS06G0680500,OS10G0114300,OS07G0258400,OS07G0489800,OS07G0522…	22	OS04G0401000,OS03G0412300,OS11G0106700,OS01G0172600,OS04G0613000,OS06G0566300,OS02G0510600,OS07G0671400,OS03G0751600,OS04G0605500,OS12G0106000,OS06G0270200,OS08G0503700,OS03G0684400,OS01G0645200,OS02G0498300,OS06G0680500,OS04G0607500,OS01G0557500,OS04G0390100,OS12G0421000,OS06G0318500	17	OS12G0562100,OS04G0578600,OS10G0580400,OS03G0411800,OS07G0623200,OS05G0554000,OS11G0648000,OS04G0629300,OS04G0469700,OS03G0616400,OS10G0114300,OS07G0258400,OS07G0489800,OS07G0522600,OS03G0163100,OS10G0113900,OS08G0517200
GO:0051274	beta-glucan biosynthetic process	0.83644	15	OS09G0494200,OS09G0422500,OS10G0467800,OS04G0429600,OS01G0750300,OS07G0252400,OS06G0566300,OS03G0837100,OS01G0769700,OS08G0160600,OS07G0424400,OS05G0176100,OS06G0223800,OS07G0208500,OS08G0160500	14	OS09G0494200,OS09G0422500,OS10G0467800,OS01G0750300,OS07G0252400,OS06G0566300,OS03G0837100,OS01G0769700,OS08G0160600,OS07G0424400,OS05G0176100,OS06G0223800,OS07G0208500,OS08G0160500	1	OS04G0429600
GO:0010214	seed coat development	0.85343	5	OS07G0252400,OS03G0837100,OS03G0761500,OS04G0683700,OS07G0424400	5	OS07G0252400,OS03G0837100,OS03G0761500,OS04G0683700,OS07G0424400	0
GO:0055072	iron ion homeostasis	1	9	OS05G0438500,OS11G0106700,OS07G0258400,OS12G0106000,OS04G0578600,OS04G0469700,OS12G0562100,OS04G0538400,OS03G0606600	4	OS05G0438500,OS11G0106700,OS12G0106000,OS04G0538400	5	OS07G0258400,OS04G0578600,OS04G0469700,OS12G0562100,OS03G0606600
GO:0051016	barbed-end actin filament capping	1	3	OS09G0517600,OS01G0897700,OS05G0153000	3	OS09G0517600,OS01G0897700,OS05G0153000	0
GO:0080170	hydrogen peroxide transmembrane transport	1	5	OS03G0146200,OS02G0232900,OS02G0629200,OS06G0336200,OS03G0146100	5	OS03G0146200,OS02G0232900,OS02G0629200,OS06G0336200,OS03G0146100	0
GO:0042440	pigment metabolic process	1	25	OS10G0502400,OS06G0617800,OS05G0549100,OS07G0248800,OS10G0389200,OS05G0349700,OS08G0434100,OS04G0678700,OS04G0504000,OS10G0567400,OS03G0323200,OS05G0110300,OS03G0659200,OS04G0578400,OS09G0248900,OS08G0276100,OS02G0613900,OS10G0533500,OS05G0393400,OS04G0183100,OS08G0109300,OS06G0192100,OS07G0546000,OS05G0408900,OS06G0704600	16	OS10G0502400,OS06G0617800,OS05G0549100,OS08G0434100,OS04G0678700,OS10G0567400,OS03G0323200,OS04G0578400,OS09G0248900,OS02G0613900,OS10G0533500,OS08G0109300,OS06G0192100,OS07G0546000,OS05G0408900,OS06G0704600	9	OS07G0248800,OS10G0389200,OS05G0349700,OS04G0504000,OS05G0110300,OS03G0659200,OS08G0276100,OS05G0393400,OS04G0183100
GO:0010383	cell wall polysaccharide metabolic process	1	17	OS11G0242600,OS03G0287800,OS05G0123100,OS03G0211800,OS11G0111900,OS10G0200700,OS01G0134900,OS04G0629300,OS05G0563000,OS04G0640700,OS04G0650000,OS06G0696600,OS08G0374800,OS06G0697000,OS01G0880200,OS01G0926600,OS05G0426400	15	OS11G0242600,OS03G0287800,OS05G0123100,OS03G0211800,OS11G0111900,OS10G0200700,OS01G0134900,OS05G0563000,OS04G0640700,OS06G0696600,OS08G0374800,OS06G0697000,OS01G0880200,OS01G0926600,OS05G0426400	2	OS04G0629300,OS04G0650000
GO:0080167	response to karrikin	1	20	OS01G0246400,OS03G0181500,OS11G0443700,OS08G0127100,OS03G0626700,OS12G0104400,OS07G0178700,OS05G0320700,OS04G0269100,OS01G0875500,OS04G0690800,OS07G0523600,OS04G0518400,OS02G0626400,OS07G0178800,OS02G0627100,OS03G0290300,OS01G0854000,OS08G0445000,OS12G0115700	15	OS01G0246400,OS03G0181500,OS03G0626700,OS12G0104400,OS07G0178700,OS05G0320700,OS01G0875500,OS07G0523600,OS04G0518400,OS02G0626400,OS07G0178800,OS02G0627100,OS03G0290300,OS08G0445000,OS12G0115700	5	OS11G0443700,OS08G0127100,OS04G0269100,OS04G0690800,OS01G0854000
GO:0010191	mucilage metabolic process	1	4	OS07G0424400,OS03G0761500,OS07G0252400,OS03G0837100	4	OS07G0424400,OS03G0761500,OS07G0252400,OS03G0837100	0
GO:0006551	leucine metabolic process	1	5	OS04G0183100,OS12G0605800,OS07G0248800,OS10G0516300,OS12G0138900	0		5	OS04G0183100,OS12G0605800,OS07G0248800,OS10G0516300,OS12G0138900
GO:0010417	glucuronoxylan biosynthetic process	1	5	OS05G0426400,OS03G0287800,OS05G0123100,OS01G0880200,OS01G0926600	5	OS05G0426400,OS03G0287800,OS05G0123100,OS01G0880200,OS01G0926600	0
GO:0016051	carbohydrate biosynthetic process	1	44	OS08G0409100,OS06G0223800,OS08G0160600,OS09G0376800,OS01G0750300,OS04G0429600,OS10G0539600,OS03G0817800,OS03G0211800,OS07G0252400,OS05G0405000,OS05G0176100,OS04G0624600,OS01G0926600,OS06G0566300,OS05G0426400,OS01G0897700,OS05G0123100,OS07G0424400,OS06G0160700,OS03G0316200,OS07G0489800,OS07G0412100,OS02G0781400,OS03G0287800,OS04G0629300,OS05G0563000,OS09G0422500,OS02G0525900,OS01G0645200,OS08G0374…	35	OS08G0409100,OS06G0223800,OS08G0160600,OS01G0750300,OS10G0539600,OS03G0817800,OS03G0211800,OS07G0252400,OS05G0405000,OS05G0176100,OS04G0624600,OS01G0926600,OS06G0566300,OS05G0426400,OS01G0897700,OS05G0123100,OS07G0424400,OS06G0160700,OS03G0316200,OS07G0412100,OS02G0781400,OS03G0287800,OS05G0563000,OS09G0422500,OS01G0645200,OS08G0374800,OS01G0880200,OS01G0769700,OS08G0160500,OS07G0208500,OS02G0661…	9	OS09G0376800,OS04G0429600,OS07G0489800,OS04G0629300,OS02G0525900,OS03G0163100,OS05G0594500,OS06G0476200,OS04G0690800
GO:0010410	hemicellulose metabolic process	1	15	OS01G0880200,OS05G0123100,OS06G0697000,OS08G0374800,OS01G0926600,OS11G0242600,OS04G0640700,OS03G0287800,OS06G0696600,OS05G0563000,OS04G0629300,OS01G0134900,OS11G0111900,OS05G0426400,OS10G0200700	14	OS01G0880200,OS05G0123100,OS06G0697000,OS08G0374800,OS01G0926600,OS11G0242600,OS04G0640700,OS03G0287800,OS06G0696600,OS05G0563000,OS01G0134900,OS11G0111900,OS05G0426400,OS10G0200700	1	OS04G0629300
GO:0009699	phenylpropanoid biosynthetic process	1	13	OS01G0842400,OS02G0626400,OS08G0498100,OS02G0627100,OS03G0273200,OS01G0323600,OS04G0518400,OS02G0626100,OS07G0208500,OS10G0430200,OS09G0494200,OS02G0177600,OS06G0131700	13	OS01G0842400,OS02G0626400,OS08G0498100,OS02G0627100,OS03G0273200,OS01G0323600,OS04G0518400,OS02G0626100,OS07G0208500,OS10G0430200,OS09G0494200,OS02G0177600,OS06G0131700	0
GO:0046148	pigment biosynthetic process	1	21	OS03G0323200,OS04G0504000,OS04G0678700,OS10G0567400,OS05G0349700,OS08G0434100,OS10G0502400,OS06G0617800,OS05G0408900,OS07G0546000,OS06G0704600,OS08G0109300,OS06G0192100,OS02G0613900,OS10G0533500,OS05G0393400,OS09G0248900,OS08G0276100,OS04G0578400,OS03G0659200,OS05G0110300	15	OS03G0323200,OS04G0678700,OS10G0567400,OS08G0434100,OS10G0502400,OS06G0617800,OS05G0408900,OS07G0546000,OS06G0704600,OS08G0109300,OS06G0192100,OS02G0613900,OS10G0533500,OS09G0248900,OS04G0578400	6	OS04G0504000,OS05G0349700,OS05G0393400,OS08G0276100,OS03G0659200,OS05G0110300
GO:0044550	secondary metabolite biosynthetic process	1	20	OS01G0913300,OS03G0273200,OS07G0489800,OS03G0130100,OS01G0645200,OS10G0430200,OS12G0189300,OS10G0553800,OS01G0323600,OS04G0518400,OS07G0208500,OS02G0626100,OS01G0842400,OS02G0626400,OS08G0498100,OS02G0627100,OS06G0131700,OS09G0494200,OS02G0177600,OS01G0102300	18	OS01G0913300,OS03G0273200,OS03G0130100,OS01G0645200,OS10G0430200,OS12G0189300,OS10G0553800,OS01G0323600,OS04G0518400,OS07G0208500,OS02G0626100,OS01G0842400,OS02G0626400,OS08G0498100,OS02G0627100,OS06G0131700,OS09G0494200,OS02G0177600	2	OS07G0489800,OS01G0102300
GO:1901565	organonitrogen compound catabolic process	1	22	OS02G0626400,OS10G0516300,OS02G0627100,OS05G0217000,OS04G0680400,OS04G0183100,OS02G0626100,OS04G0518400,OS09G0494200,OS03G0429800,OS04G0493400,OS01G0807900,OS03G0171900,OS12G0605800,OS10G0543400,OS07G0248800,OS10G0389200,OS02G0605900,OS02G0581400,OS04G0650700,OS05G0549100,OS04G0623300	10	OS02G0626400,OS02G0627100,OS05G0217000,OS02G0626100,OS04G0518400,OS09G0494200,OS10G0543400,OS02G0605900,OS05G0549100,OS04G0623300	12	OS10G0516300,OS04G0680400,OS04G0183100,OS03G0429800,OS04G0493400,OS01G0807900,OS03G0171900,OS12G0605800,OS07G0248800,OS10G0389200,OS02G0581400,OS04G0650700
GO:0006879	cellular iron ion homeostasis	1	5	OS04G0578600,OS11G0106700,OS04G0469700,OS12G0106000,OS12G0562100	2	OS11G0106700,OS12G0106000	3	OS04G0578600,OS04G0469700,OS12G0562100
GO:0043562	cellular response to nitrogen levels	1	5	OS04G0680400,OS10G0580400,OS01G0913300,OS06G0727200,OS01G0807900	1	OS01G0913300	4	OS04G0680400,OS10G0580400,OS06G0727200,OS01G0807900
GO:0009800	cinnamic acid biosynthetic process	1	4	OS02G0627100,OS02G0626400,OS04G0518400,OS02G0626100	4	OS02G0627100,OS02G0626400,OS04G0518400,OS02G0626100	0
GO:0031425	chloroplast RNA processing	1	4	OS02G0285800,OS08G0323600,OS04G0118700,OS05G0393400	1	OS02G0285800	3	OS08G0323600,OS04G0118700,OS05G0393400
GO:0009063	cellular amino acid catabolic process	1	11	OS04G0650700,OS02G0581400,OS07G0248800,OS12G0605800,OS04G0518400,OS04G0183100,OS02G0626100,OS03G0171900,OS02G0626400,OS02G0627100,OS10G0516300	4	OS04G0518400,OS02G0626100,OS02G0626400,OS02G0627100	7	OS04G0650700,OS02G0581400,OS07G0248800,OS12G0605800,OS04G0183100,OS03G0171900,OS10G0516300
GO:0006826	iron ion transport	1	9	OS04G0578600,OS06G0566300,OS04G0469700,OS12G0562100,OS11G0106700,OS07G0258400,OS10G0114300,OS12G0106000,OS10G0113900	3	OS06G0566300,OS11G0106700,OS12G0106000	6	OS04G0578600,OS04G0469700,OS12G0562100,OS07G0258400,OS10G0114300,OS10G0113900
GO:0015994	chlorophyll metabolic process	1	15	OS10G0389200,OS07G0248800,OS05G0349700,OS05G0110300,OS10G0502400,OS05G0549100,OS03G0659200,OS07G0546000,OS03G0323200,OS05G0408900,OS10G0100700,OS06G0704600,OS04G0678700,OS10G0567400,OS04G0183100	8	OS10G0502400,OS05G0549100,OS07G0546000,OS03G0323200,OS05G0408900,OS06G0704600,OS04G0678700,OS10G0567400	7	OS10G0389200,OS07G0248800,OS05G0349700,OS05G0110300,OS03G0659200,OS10G0100700,OS04G0183100
GO:0046942	carboxylic acid transport	1	13	OS01G0908600,OS10G0573700,OS02G0605900,OS01G0645200,OS05G0208000,OS01G0225000,OS04G0497000,OS01G0607200,OS11G0432400,OS01G0221600,OS08G0503700,OS07G0523600,OS02G0232900	11	OS01G0908600,OS10G0573700,OS02G0605900,OS01G0645200,OS05G0208000,OS04G0497000,OS11G0432400,OS01G0221600,OS08G0503700,OS07G0523600,OS02G0232900	2	OS01G0225000,OS01G0607200
GO:0015711	organic anion transport	1	13	OS01G0645200,OS05G0208000,OS01G0225000,OS04G0497000,OS01G0908600,OS02G0605900,OS10G0573700,OS01G0607200,OS07G0523600,OS11G0432400,OS08G0503700,OS01G0221600,OS02G0232900	11	OS01G0645200,OS05G0208000,OS04G0497000,OS01G0908600,OS02G0605900,OS10G0573700,OS07G0523600,OS11G0432400,OS08G0503700,OS01G0221600,OS02G0232900	2	OS01G0225000,OS01G0607200
GO:0009803	cinnamic acid metabolic process	1	4	OS02G0626100,OS04G0518400,OS02G0626400,OS02G0627100	4	OS02G0626100,OS04G0518400,OS02G0626400,OS02G0627100	0
GO:0071491	cellular response to red light	1	4	OS03G0719800,OS01G0246400,OS07G0178700,OS07G0178800	3	OS01G0246400,OS07G0178700,OS07G0178800	1	OS03G0719800
GO:0010239	chloroplast mRNA processing	1	2	OS08G0323600,OS05G0393400	0		2	OS08G0323600,OS05G0393400
GO:0031063	regulation of histone deacetylation	1	2	OS08G0357000,OS01G0702000	0		2	OS08G0357000,OS01G0702000
GO:0090311	regulation of protein deacetylation	1	2	OS01G0702000,OS08G0357000	0		2	OS01G0702000,OS08G0357000
GO:0010192	mucilage biosynthetic process	1	3	OS03G0837100,OS07G0252400,OS07G0424400	3	OS03G0837100,OS07G0252400,OS07G0424400	0
GO:0030834	regulation of actin filament depolymerization	1	4	OS01G0897700,OS05G0153000,OS09G0517600,OS02G0120800	4	OS01G0897700,OS05G0153000,OS09G0517600,OS02G0120800	0
GO:0006811	ion transport	1	64	OS01G0607200,OS11G0106700,OS05G0438500,OS10G0580400,OS04G0620000,OS04G0578600,OS07G0191200,OS04G0401000,OS04G0497000,OS03G0412300,OS05G0208000,OS04G0605500,OS06G0270200,OS08G0503700,OS06G0566300,OS02G0510600,OS04G0613000,OS07G0623200,OS03G0411800,OS10G0114300,OS07G0489800,OS01G0852200,OS04G0469700,OS04G0629300,OS10G0573700,OS08G0517200,OS06G0318500,OS03G0163100,OS04G0607500,OS07G0522600,OS05G0557…	40	OS11G0106700,OS05G0438500,OS07G0191200,OS04G0401000,OS04G0497000,OS03G0412300,OS05G0208000,OS04G0605500,OS06G0270200,OS08G0503700,OS06G0566300,OS02G0510600,OS04G0613000,OS10G0573700,OS06G0318500,OS04G0607500,OS06G0336200,OS02G0232900,OS04G0683700,OS04G0538400,OS03G0751600,OS12G0106000,OS07G0671400,OS01G0172600,OS01G0908600,OS06G0680500,OS11G0432400,OS01G0221600,OS01G0913300,OS02G0498300,OS03G0638…	24	OS01G0607200,OS10G0580400,OS04G0620000,OS04G0578600,OS07G0623200,OS03G0411800,OS10G0114300,OS07G0489800,OS01G0852200,OS04G0469700,OS04G0629300,OS08G0517200,OS03G0163100,OS07G0522600,OS05G0557700,OS03G0606600,OS12G0562100,OS05G0554000,OS11G0648000,OS01G0225000,OS03G0326200,OS07G0258400,OS03G0616400,OS10G0113900
GO:0006082	organic acid metabolic process	1	102	OS05G0155000,OS04G0183100,OS02G0626100,OS05G0591900,OS12G0143900,OS05G0110300,OS08G0509100,OS07G0282500,OS12G0586100,OS09G0457100,OS03G0382100,OS10G0100700,OS12G0623900,OS02G0570400,OS05G0438500,OS07G0282300,OS10G0523700,OS03G0171900,OS12G0169600,OS09G0294000,OS07G0181000,OS12G0605800,OS03G0389700,OS07G0248800,OS04G0171600,OS01G0134500,OS07G0546000,OS01G0769700,OS02G0627100,OS05G0555600,OS04G0518…	51	OS02G0626100,OS07G0282500,OS09G0457100,OS03G0382100,OS12G0623900,OS05G0438500,OS07G0282300,OS10G0523700,OS12G0169600,OS09G0294000,OS03G0389700,OS01G0134500,OS07G0546000,OS01G0769700,OS02G0627100,OS04G0518400,OS01G0323600,OS10G0533500,OS11G0644800,OS09G0539100,OS02G0194700,OS04G0116800,OS01G0642000,OS02G0178800,OS06G0561000,OS11G0525200,OS05G0102000,OS07G0630800,OS02G0770800,OS05G0405000,OS06G0289…	51	OS05G0155000,OS04G0183100,OS05G0591900,OS12G0143900,OS05G0110300,OS08G0509100,OS12G0586100,OS10G0100700,OS02G0570400,OS03G0171900,OS07G0181000,OS12G0605800,OS07G0248800,OS04G0171600,OS05G0555600,OS11G0245100,OS08G0508800,OS04G0690800,OS01G0190400,OS01G0102300,OS03G0659200,OS05G0187100,OS12G0210300,OS09G0515400,OS07G0489800,OS10G0417600,OS05G0349700,OS02G0125600,OS02G0581400,OS03G0162000,OS02G0525…
GO:0006928	movement of cell or subcellular component	1	12	OS03G0301800,OS05G0521300,OS10G0389000,OS03G0773600,OS01G0805900,OS05G0117798,OS04G0629700,OS08G0547500,OS10G0512800,OS02G0120800,OS06G0488200,OS01G0625200	9	OS03G0301800,OS03G0773600,OS01G0805900,OS05G0117798,OS04G0629700,OS08G0547500,OS10G0512800,OS02G0120800,OS01G0625200	3	OS05G0521300,OS10G0389000,OS06G0488200
GO:0045491	xylan metabolic process	1	12	OS05G0563000,OS04G0629300,OS01G0134900,OS11G0111900,OS05G0426400,OS10G0200700,OS01G0880200,OS05G0123100,OS01G0926600,OS11G0242600,OS04G0640700,OS03G0287800	11	OS05G0563000,OS01G0134900,OS11G0111900,OS05G0426400,OS10G0200700,OS01G0880200,OS05G0123100,OS01G0926600,OS11G0242600,OS04G0640700,OS03G0287800	1	OS04G0629300
GO:0006559	L-phenylalanine catabolic process	1	4	OS02G0626400,OS02G0627100,OS04G0518400,OS02G0626100	4	OS02G0626400,OS02G0627100,OS04G0518400,OS02G0626100	0
GO:0034644	cellular response to UV	1	4	OS04G0639200,OS01G0246400,OS07G0178700,OS07G0178800	3	OS01G0246400,OS07G0178700,OS07G0178800	1	OS04G0639200
GO:0006995	cellular response to nitrogen starvation	1	3	OS06G0727200,OS10G0580400,OS04G0680400	0		3	OS06G0727200,OS10G0580400,OS04G0680400
GO:0046113	nucleobase catabolic process	1	3	OS03G0429800,OS04G0680400,OS01G0807900	0		3	OS03G0429800,OS04G0680400,OS01G0807900
GO:0006778	porphyrin-containing compound metabolic process	1	16	OS10G0100700,OS03G0323200,OS10G0567400,OS04G0678700,OS07G0248800,OS10G0389200,OS05G0349700,OS06G0617800,OS10G0502400,OS05G0549100,OS06G0704600,OS07G0546000,OS05G0408900,OS04G0183100,OS05G0110300,OS03G0659200	9	OS03G0323200,OS10G0567400,OS04G0678700,OS06G0617800,OS10G0502400,OS05G0549100,OS06G0704600,OS07G0546000,OS05G0408900	7	OS10G0100700,OS07G0248800,OS10G0389200,OS05G0349700,OS04G0183100,OS05G0110300,OS03G0659200
GO:0006814	sodium ion transport	1	7	OS04G0607500,OS10G0580400,OS01G0557500,OS11G0648000,OS08G0503700,OS06G0318500,OS01G0645200	5	OS04G0607500,OS01G0557500,OS08G0503700,OS06G0318500,OS01G0645200	2	OS10G0580400,OS11G0648000
GO:0033013	tetrapyrrole metabolic process	1	16	OS04G0183100,OS06G0704600,OS07G0546000,OS05G0408900,OS03G0659200,OS05G0110300,OS10G0567400,OS04G0678700,OS10G0100700,OS03G0323200,OS05G0549100,OS06G0617800,OS10G0502400,OS05G0349700,OS07G0248800,OS10G0389200	9	OS06G0704600,OS07G0546000,OS05G0408900,OS10G0567400,OS04G0678700,OS03G0323200,OS05G0549100,OS06G0617800,OS10G0502400	7	OS04G0183100,OS03G0659200,OS05G0110300,OS10G0100700,OS05G0349700,OS07G0248800,OS10G0389200
GO:0055062	phosphate ion homeostasis	1	4	OS01G0557500,OS08G0156600,OS02G0514500,OS05G0557700	3	OS01G0557500,OS08G0156600,OS02G0514500	1	OS05G0557700
GO:0072506	trivalent inorganic anion homeostasis	1	4	OS05G0557700,OS02G0514500,OS08G0156600,OS01G0557500	3	OS02G0514500,OS08G0156600,OS01G0557500	1	OS05G0557700
GO:0015995	chlorophyll biosynthetic process	1	10	OS03G0323200,OS07G0546000,OS05G0408900,OS06G0704600,OS04G0678700,OS10G0567400,OS05G0349700,OS05G0110300,OS10G0502400,OS03G0659200	7	OS03G0323200,OS07G0546000,OS05G0408900,OS06G0704600,OS04G0678700,OS10G0567400,OS10G0502400	3	OS05G0349700,OS05G0110300,OS03G0659200
GO:0016998	cell wall macromolecule catabolic process	1	5	OS02G0605900,OS10G0543400,OS09G0494200,OS03G0108300,OS04G0493400	4	OS02G0605900,OS10G0543400,OS09G0494200,OS03G0108300	1	OS04G0493400
GO:0071483	cellular response to blue light	1	5	OS12G0101800,OS01G0246400,OS07G0178700,OS11G0102200,OS07G0178800	3	OS01G0246400,OS07G0178700,OS07G0178800	2	OS12G0101800,OS11G0102200
GO:0043436	oxoacid metabolic process	1	91	OS02G0178800,OS03G0659200,OS04G0116800,OS02G0194700,OS01G0190400,OS01G0102300,OS01G0642000,OS01G0323600,OS04G0518400,OS08G0508800,OS10G0533500,OS11G0644800,OS01G0769700,OS07G0546000,OS02G0627100,OS05G0555600,OS07G0630800,OS02G0581400,OS03G0162000,OS02G0525900,OS10G0417600,OS05G0349700,OS02G0125600,OS06G0561000,OS11G0525200,OS09G0515400,OS05G0102000,OS07G0489800,OS05G0187100,OS05G0110300,OS08G0509…	50	OS02G0178800,OS04G0116800,OS02G0194700,OS01G0642000,OS01G0323600,OS04G0518400,OS10G0533500,OS11G0644800,OS01G0769700,OS07G0546000,OS02G0627100,OS07G0630800,OS06G0561000,OS11G0525200,OS05G0102000,OS07G0282500,OS02G0626100,OS01G0134500,OS07G0282300,OS05G0438500,OS10G0523700,OS12G0169600,OS09G0294000,OS03G0389700,OS03G0382100,OS09G0457100,OS12G0623900,OS06G0262800,OS04G0578400,OS10G0553800,OS02G0626…	41	OS03G0659200,OS01G0190400,OS01G0102300,OS08G0508800,OS05G0555600,OS02G0581400,OS03G0162000,OS02G0525900,OS10G0417600,OS05G0349700,OS02G0125600,OS09G0515400,OS07G0489800,OS05G0187100,OS05G0110300,OS08G0509100,OS12G0586100,OS12G0143900,OS05G0155000,OS04G0183100,OS07G0248800,OS04G0171600,OS03G0171900,OS07G0181000,OS12G0605800,OS10G0100700,OS01G0807900,OS01G0185200,OS04G0171800,OS06G0677400,OS01G0101…
GO:0098771	inorganic ion homeostasis	1	16	OS05G0557700,OS01G0557500,OS12G0106000,OS05G0534400,OS11G0648000,OS08G0156600,OS06G0318500,OS04G0538400,OS03G0606600,OS12G0562100,OS02G0514500,OS04G0469700,OS04G0578600,OS07G0258400,OS11G0106700,OS05G0438500	9	OS01G0557500,OS12G0106000,OS05G0534400,OS08G0156600,OS06G0318500,OS04G0538400,OS02G0514500,OS11G0106700,OS05G0438500	7	OS05G0557700,OS11G0648000,OS03G0606600,OS12G0562100,OS04G0469700,OS04G0578600,OS07G0258400
GO:0050801	ion homeostasis	1	18	OS11G0648000,OS08G0156600,OS06G0318500,OS12G0106000,OS05G0534400,OS05G0557700,OS01G0557500,OS11G0106700,OS05G0438500,OS07G0258400,OS07G0489800,OS03G0684400,OS02G0514500,OS12G0562100,OS04G0538400,OS03G0606600,OS04G0578600,OS04G0469700	10	OS08G0156600,OS06G0318500,OS12G0106000,OS05G0534400,OS01G0557500,OS11G0106700,OS05G0438500,OS03G0684400,OS02G0514500,OS04G0538400	8	OS11G0648000,OS05G0557700,OS07G0258400,OS07G0489800,OS12G0562100,OS03G0606600,OS04G0578600,OS04G0469700
GO:0010263	tricyclic triterpenoid biosynthetic process	1	3	OS11G0562100,OS11G0286800,OS11G0189600	0		3	OS11G0562100,OS11G0286800,OS11G0189600
GO:0010683	tricyclic triterpenoid metabolic process	1	3	OS11G0286800,OS11G0562100,OS11G0189600	0		3	OS11G0286800,OS11G0562100,OS11G0189600
GO:0048579	negative regulation of long-day photoperiodism, flowering	1	3	OS06G0298200,OS02G0724000,OS02G0511900	0		3	OS06G0298200,OS02G0724000,OS02G0511900
GO:0055076	transition metal ion homeostasis	1	10	OS07G0258400,OS12G0106000,OS11G0106700,OS05G0438500,OS12G0562100,OS03G0606600,OS04G0538400,OS01G0557500,OS04G0469700,OS04G0578600	5	OS12G0106000,OS11G0106700,OS05G0438500,OS04G0538400,OS01G0557500	5	OS07G0258400,OS12G0562100,OS03G0606600,OS04G0469700,OS04G0578600
GO:0071478	cellular response to radiation	1	10	OS07G0178700,OS10G0154700,OS03G0719800,OS08G0566600,OS07G0178800,OS01G0246400,OS11G0102200,OS04G0639200,OS05G0393400,OS12G0101800	5	OS07G0178700,OS10G0154700,OS08G0566600,OS07G0178800,OS01G0246400	5	OS03G0719800,OS11G0102200,OS04G0639200,OS05G0393400,OS12G0101800
GO:0071482	cellular response to light stimulus	1	10	OS12G0101800,OS05G0393400,OS04G0639200,OS01G0246400,OS11G0102200,OS07G0178800,OS08G0566600,OS03G0719800,OS10G0154700,OS07G0178700	5	OS01G0246400,OS07G0178800,OS08G0566600,OS10G0154700,OS07G0178700	5	OS12G0101800,OS05G0393400,OS04G0639200,OS11G0102200,OS03G0719800
GO:1901879	regulation of protein depolymerization	1	4	OS09G0517600,OS02G0120800,OS01G0897700,OS05G0153000	4	OS09G0517600,OS02G0120800,OS01G0897700,OS05G0153000	0
GO:0048878	chemical homeostasis	1	24	OS05G0534400,OS12G0106000,OS08G0156600,OS11G0648000,OS06G0318500,OS03G0146100,OS01G0557500,OS05G0557700,OS06G0336200,OS01G0190400,OS07G0258400,OS07G0489800,OS06G0323100,OS11G0106700,OS05G0438500,OS05G0187100,OS04G0469700,OS03G0146200,OS04G0578600,OS04G0538400,OS03G0606600,OS12G0562100,OS03G0684400,OS02G0514500	13	OS05G0534400,OS12G0106000,OS08G0156600,OS06G0318500,OS03G0146100,OS01G0557500,OS06G0336200,OS11G0106700,OS05G0438500,OS03G0146200,OS04G0538400,OS03G0684400,OS02G0514500	11	OS11G0648000,OS05G0557700,OS01G0190400,OS07G0258400,OS07G0489800,OS06G0323100,OS05G0187100,OS04G0469700,OS04G0578600,OS03G0606600,OS12G0562100
GO:0010361	regulation of anion channel activity by blue light	1	2	OS12G0101800,OS11G0102200	0		2	OS12G0101800,OS11G0102200
GO:0010362	negative regulation of anion channel activity by blue light	1	2	OS12G0101800,OS11G0102200	0		2	OS12G0101800,OS11G0102200
GO:0015822	ornithine transport	1	2	OS01G0225000,OS10G0573700	1	OS10G0573700	1	OS01G0225000
GO:0035674	tricarboxylic acid transmembrane transport	1	2	OS05G0208000,OS11G0432400	2	OS05G0208000,OS11G0432400	0
GO:0046271	phenylpropanoid catabolic process	1	6	OS01G0850700,OS03G0273200,OS01G0842400,OS11G0641800,OS02G0626400,OS02G0627100	5	OS03G0273200,OS01G0842400,OS11G0641800,OS02G0626400,OS02G0627100	1	OS01G0850700
GO:0046274	lignin catabolic process	1	6	OS03G0273200,OS01G0850700,OS01G0842400,OS02G0627100,OS02G0626400,OS11G0641800	5	OS03G0273200,OS01G0842400,OS02G0627100,OS02G0626400,OS11G0641800	1	OS01G0850700
GO:0006721	terpenoid metabolic process	1	20	OS12G0491800,OS11G0189600,OS10G0533500,OS05G0393400,OS08G0109300,OS05G0408900,OS07G0546000,OS01G0950900,OS03G0856700,OS04G0578400,OS08G0276100,OS09G0509500,OS02G0570400,OS11G0525200,OS01G0746400,OS11G0562100,OS11G0286800,OS08G0512700,OS05G0349700,OS01G0134500	9	OS10G0533500,OS08G0109300,OS05G0408900,OS07G0546000,OS04G0578400,OS11G0525200,OS01G0746400,OS08G0512700,OS01G0134500	11	OS12G0491800,OS11G0189600,OS05G0393400,OS01G0950900,OS03G0856700,OS08G0276100,OS09G0509500,OS02G0570400,OS11G0562100,OS11G0286800,OS05G0349700
GO:0019757	glycosinolate metabolic process	1	10	OS07G0489800,OS10G0553800,OS01G0913300,OS06G0320200,OS03G0130100,OS07G0282500,OS01G0645200,OS01G0102300,OS12G0189300,OS08G0509200	8	OS10G0553800,OS01G0913300,OS06G0320200,OS03G0130100,OS07G0282500,OS01G0645200,OS12G0189300,OS08G0509200	2	OS07G0489800,OS01G0102300
GO:0019760	glucosinolate metabolic process	1	10	OS07G0489800,OS10G0553800,OS01G0913300,OS03G0130100,OS06G0320200,OS07G0282500,OS01G0645200,OS01G0102300,OS12G0189300,OS08G0509200	8	OS10G0553800,OS01G0913300,OS03G0130100,OS06G0320200,OS07G0282500,OS01G0645200,OS12G0189300,OS08G0509200	2	OS07G0489800,OS01G0102300
GO:0016053	organic acid biosynthetic process	1	50	OS08G0184800,OS11G0525200,OS06G0561000,OS03G0181500,OS02G0781400,OS09G0515400,OS01G0101200,OS03G0162000,OS10G0417600,OS05G0349700,OS08G0508800,OS10G0533500,OS04G0518400,OS04G0690800,OS02G0627100,OS02G0626400,OS05G0217000,OS05G0555600,OS09G0516600,OS01G0950900,OS02G0178800,OS04G0578400,OS02G0194700,OS04G0116800,OS09G0539100,OS06G0262800,OS05G0438500,OS07G0282300,OS10G0523700,OS07G0622200,OS02G0570…	30	OS11G0525200,OS06G0561000,OS03G0181500,OS02G0781400,OS10G0533500,OS04G0518400,OS02G0627100,OS02G0626400,OS05G0217000,OS09G0516600,OS02G0178800,OS04G0578400,OS02G0194700,OS04G0116800,OS09G0539100,OS06G0262800,OS05G0438500,OS07G0282300,OS10G0523700,OS07G0622200,OS03G0389700,OS09G0294000,OS03G0382100,OS12G0623900,OS03G0738600,OS01G0134500,OS02G0626100,OS03G0850400,OS07G0282500,OS10G0571200	20	OS08G0184800,OS09G0515400,OS01G0101200,OS03G0162000,OS10G0417600,OS05G0349700,OS08G0508800,OS04G0690800,OS05G0555600,OS01G0950900,OS02G0570400,OS08G0342400,OS03G0279950,OS03G0713000,OS05G0591900,OS08G0509100,OS05G0110300,OS01G0225000,OS12G0586100,OS12G0138900
GO:0044699	single-organism process	1	535	OS01G0323600,OS11G0673600,OS08G0517200,OS10G0467800,OS07G0522600,OS03G0323200,OS12G0210300,OS06G0160700,OS05G0102000,OS10G0502400,OS02G0581400,OS04G0624600,OS05G0176100,OS05G0155000,OS04G0183100,OS05G0393400,OS04G0354600,OS05G0426000,OS09G0558900,OS04G0531900,OS08G0122800,OS07G0413800,OS10G0523700,OS05G0134400,OS08G0477500,OS12G0596300,OS06G0203200,OS04G0434800,OS07G0191200,OS01G0627800,OS05G0217…	309	OS01G0323600,OS11G0673600,OS10G0467800,OS03G0323200,OS06G0160700,OS05G0102000,OS10G0502400,OS04G0624600,OS05G0176100,OS04G0354600,OS05G0426000,OS09G0558900,OS07G0413800,OS10G0523700,OS05G0134400,OS08G0477500,OS06G0203200,OS07G0191200,OS01G0627800,OS05G0217000,OS05G0161500,OS01G0878900,OS08G0460600,OS09G0517600,OS05G0456300,OS07G0637300,OS07G0424400,OS06G0680500,OS01G0913300,OS03G0684400,OS12G0189…	226	OS08G0517200,OS07G0522600,OS12G0210300,OS02G0581400,OS05G0155000,OS04G0183100,OS05G0393400,OS04G0531900,OS08G0122800,OS12G0596300,OS04G0434800,OS04G0483200,OS03G0318500,OS08G0198700,OS04G0175900,OS04G0171800,OS11G0289700,OS01G0850700,OS05G0576500,OS09G0268300,OS03G0326200,OS09G0538600,OS01G0627933,OS04G0573900,OS04G0226600,OS03G0163100,OS10G0558750,OS04G0504000,OS11G0102200,OS03G0162000,OS02G0736…
GO:0007623	circadian rhythm	1	10	OS06G0298200,OS02G0724000,OS01G0971800,OS04G0430000,OS01G0715400,OS05G0512200,OS05G0549100,OS02G0549200,OS11G0143300,OS03G0684700	5	OS04G0430000,OS05G0512200,OS05G0549100,OS02G0549200,OS03G0684700	5	OS06G0298200,OS02G0724000,OS01G0971800,OS01G0715400,OS11G0143300
GO:0019566	arabinose metabolic process	1	4	OS02G0195500,OS11G0131900,OS02G0141300,OS06G0702500	0		4	OS02G0195500,OS11G0131900,OS02G0141300,OS06G0702500
GO:0030835	negative regulation of actin filament depolymerization	1	3	OS01G0897700,OS05G0153000,OS09G0517600	3	OS01G0897700,OS05G0153000,OS09G0517600	0
GO:0030837	negative regulation of actin filament polymerization	1	3	OS01G0897700,OS05G0153000,OS09G0517600	3	OS01G0897700,OS05G0153000,OS09G0517600	0
GO:0031333	negative regulation of protein complex assembly	1	3	OS05G0153000,OS01G0897700,OS09G0517600	3	OS05G0153000,OS01G0897700,OS09G0517600	0
GO:0032272	negative regulation of protein polymerization	1	3	OS09G0517600,OS05G0153000,OS01G0897700	3	OS09G0517600,OS05G0153000,OS01G0897700	0
GO:0051693	actin filament capping	1	3	OS09G0517600,OS05G0153000,OS01G0897700	3	OS09G0517600,OS05G0153000,OS01G0897700	0
GO:0006040	amino sugar metabolic process	1	6	OS04G0493400,OS04G0613700,OS02G0605900,OS10G0543400,OS06G0476200,OS09G0494200	4	OS04G0613700,OS02G0605900,OS10G0543400,OS09G0494200	2	OS04G0493400,OS06G0476200
GO:0046685	response to arsenic-containing substance	1	6	OS10G0456100,OS03G0266300,OS02G0232900,OS10G0456000,OS03G0719800,OS04G0620000	1	OS02G0232900	5	OS10G0456100,OS03G0266300,OS10G0456000,OS03G0719800,OS04G0620000
GO:0046916	cellular transition metal ion homeostasis	1	6	OS12G0562100,OS04G0578600,OS11G0106700,OS12G0106000,OS01G0557500,OS04G0469700	3	OS11G0106700,OS12G0106000,OS01G0557500	3	OS12G0562100,OS04G0578600,OS04G0469700
GO:0008152	metabolic process	1	721	OS01G0627933,OS01G0897700,OS07G0106700,OS08G0547500,OS09G0538600,OS03G0326200,OS09G0420300,OS03G0113000,OS04G0474500,OS05G0358500,OS03G0850400,OS05G0576500,OS05G0549100,OS04G0226600,OS05G0153000,OS01G0952600,OS10G0389800,OS12G0406000,OS03G0115700,OS03G0581400,OS03G0130100,OS04G0450100,OS04G0573900,OS09G0511600,OS05G0456300,OS04G0171800,OS03G0854800,OS04G0175900,OS06G0607100,OS08G0460600,OS04G0690…	408	OS01G0897700,OS07G0106700,OS08G0547500,OS09G0420300,OS03G0113000,OS04G0474500,OS05G0358500,OS03G0850400,OS05G0549100,OS05G0153000,OS10G0389800,OS03G0115700,OS03G0581400,OS03G0130100,OS04G0450100,OS09G0511600,OS05G0456300,OS06G0607100,OS08G0460600,OS04G0690100,OS01G0878900,OS05G0217000,OS05G0161500,OS01G0627800,OS02G0198700,OS03G0108300,OS05G0189300,OS05G0320700,OS12G0189300,OS01G0913300,OS10G0133…	313	OS01G0627933,OS09G0538600,OS03G0326200,OS05G0576500,OS04G0226600,OS01G0952600,OS12G0406000,OS04G0573900,OS04G0171800,OS03G0854800,OS04G0175900,OS08G0198700,OS03G0318500,OS02G0298200,OS08G0357000,OS01G0850700,OS08G0343000,OS11G0289700,OS05G0155000,OS04G0183100,OS05G0393400,OS12G0596300,OS09G0560700,OS04G0434800,OS04G0531900,OS08G0122800,OS04G0288500,OS04G0492500,OS08G0517200,OS02G0581400,OS12G0210…
GO:0016114	terpenoid biosynthetic process	1	17	OS01G0950900,OS08G0276100,OS04G0578400,OS08G0109300,OS11G0189600,OS10G0533500,OS05G0393400,OS05G0408900,OS07G0546000,OS01G0746400,OS11G0286800,OS05G0349700,OS08G0512700,OS01G0134500,OS11G0562100,OS02G0570400,OS11G0525200	9	OS04G0578400,OS08G0109300,OS10G0533500,OS05G0408900,OS07G0546000,OS01G0746400,OS08G0512700,OS01G0134500,OS11G0525200	8	OS01G0950900,OS08G0276100,OS11G0189600,OS05G0393400,OS11G0286800,OS05G0349700,OS11G0562100,OS02G0570400
GO:0048511	rhythmic process	1	10	OS03G0684700,OS02G0549200,OS11G0143300,OS05G0512200,OS05G0549100,OS01G0715400,OS04G0430000,OS06G0298200,OS02G0724000,OS01G0971800	5	OS03G0684700,OS02G0549200,OS05G0512200,OS05G0549100,OS04G0430000	5	OS11G0143300,OS01G0715400,OS06G0298200,OS02G0724000,OS01G0971800
GO:0044723	single-organism carbohydrate metabolic process	1	68	OS09G0494200,OS01G0190400,OS10G0467800,OS02G0744700,OS03G0837100,OS06G0476200,OS07G0546000,OS01G0769700,OS03G0163100,OS08G0374800,OS02G0588500,OS04G0690800,OS09G0422500,OS04G0629300,OS02G0125600,OS02G0525900,OS05G0187100,OS06G0160700,OS05G0123100,OS06G0561000,OS03G0287800,OS07G0412100,OS03G0278000,OS03G0316200,OS07G0489800,OS12G0586100,OS06G0566300,OS01G0926600,OS04G0624600,OS05G0176100,OS07G0413…	46	OS09G0494200,OS10G0467800,OS02G0744700,OS03G0837100,OS07G0546000,OS01G0769700,OS08G0374800,OS02G0588500,OS09G0422500,OS06G0160700,OS05G0123100,OS06G0561000,OS03G0287800,OS07G0412100,OS03G0278000,OS03G0316200,OS06G0566300,OS01G0926600,OS04G0624600,OS05G0176100,OS04G0640700,OS10G0539600,OS01G0750300,OS07G0252400,OS10G0521000,OS12G0169600,OS02G0661100,OS01G0880200,OS07G0208500,OS08G0160500,OS05G0563…	22	OS01G0190400,OS06G0476200,OS03G0163100,OS04G0690800,OS04G0629300,OS02G0125600,OS02G0525900,OS05G0187100,OS07G0489800,OS12G0586100,OS07G0413700,OS04G0429600,OS07G0181000,OS09G0376800,OS08G0520900,OS05G0594500,OS06G0702500,OS02G0195500,OS04G0608100,OS04G0458300,OS11G0131900,OS02G0141300
GO:0043648	dicarboxylic acid metabolic process	1	9	OS09G0294000,OS03G0389700,OS07G0622200,OS03G0171900,OS05G0555600,OS05G0574400,OS08G0342400,OS07G0630800,OS04G0683700	6	OS09G0294000,OS03G0389700,OS07G0622200,OS05G0574400,OS07G0630800,OS04G0683700	3	OS03G0171900,OS05G0555600,OS08G0342400
GO:0006558	L-phenylalanine metabolic process	1	5	OS04G0518400,OS10G0523700,OS02G0626100,OS02G0627100,OS02G0626400	5	OS04G0518400,OS10G0523700,OS02G0626100,OS02G0627100,OS02G0626400	0
GO:0055065	metal ion homeostasis	1	13	OS11G0106700,OS05G0438500,OS07G0258400,OS06G0318500,OS11G0648000,OS12G0106000,OS05G0534400,OS04G0578600,OS04G0469700,OS01G0557500,OS12G0562100,OS04G0538400,OS03G0606600	7	OS11G0106700,OS05G0438500,OS06G0318500,OS12G0106000,OS05G0534400,OS01G0557500,OS04G0538400	6	OS07G0258400,OS11G0648000,OS04G0578600,OS04G0469700,OS12G0562100,OS03G0606600
GO:0042886	amide transport	1	10	OS01G0871800,OS12G0503000,OS01G0871900,OS01G0142800,OS10G0579800,OS10G0111700,OS10G0580400,OS04G0620000,OS01G0872100,OS05G0430900	4	OS12G0503000,OS10G0579800,OS10G0111700,OS05G0430900	6	OS01G0871800,OS01G0871900,OS01G0142800,OS10G0580400,OS04G0620000,OS01G0872100
GO:0000041	transition metal ion transport	1	13	OS12G0562100,OS03G0411800,OS01G0172600,OS04G0613000,OS06G0566300,OS04G0469700,OS04G0578600,OS10G0113900,OS07G0258400,OS10G0114300,OS12G0106000,OS11G0106700,OS05G0554000	5	OS01G0172600,OS04G0613000,OS06G0566300,OS12G0106000,OS11G0106700	8	OS12G0562100,OS03G0411800,OS04G0469700,OS04G0578600,OS10G0113900,OS07G0258400,OS10G0114300,OS05G0554000
GO:0007018	microtubule-based movement	1	9	OS04G0629700,OS10G0512800,OS08G0547500,OS01G0625200,OS03G0301800,OS05G0521300,OS03G0773600,OS01G0805900,OS05G0117798	8	OS04G0629700,OS10G0512800,OS08G0547500,OS01G0625200,OS03G0301800,OS03G0773600,OS01G0805900,OS05G0117798	1	OS05G0521300
GO:0030104	water homeostasis	1	3	OS03G0146200,OS03G0146100,OS06G0336200	3	OS03G0146200,OS03G0146100,OS06G0336200	0
GO:0009624	response to nematode	1	12	OS01G0557500,OS06G0566300,OS04G0587300,OS04G0605500,OS08G0517200,OS06G0634500,OS07G0523600,OS02G0629200,OS12G0132800,OS05G0430900,OS03G0736300,OS11G0603200	10	OS01G0557500,OS06G0566300,OS04G0605500,OS06G0634500,OS07G0523600,OS02G0629200,OS12G0132800,OS05G0430900,OS03G0736300,OS11G0603200	2	OS04G0587300,OS08G0517200
GO:0055082	cellular chemical homeostasis	1	12	OS05G0187100,OS07G0489800,OS12G0106000,OS05G0534400,OS11G0106700,OS12G0562100,OS01G0190400,OS02G0514500,OS03G0684400,OS04G0469700,OS01G0557500,OS04G0578600	6	OS12G0106000,OS05G0534400,OS11G0106700,OS02G0514500,OS03G0684400,OS01G0557500	6	OS05G0187100,OS07G0489800,OS12G0562100,OS01G0190400,OS04G0469700,OS04G0578600
GO:0044281	small molecule metabolic process	1	137	OS02G0195500,OS04G0650700,OS01G0645200,OS04G0472300,OS06G0702500,OS03G0102100,OS08G0509200,OS04G0458300,OS08G0184800,OS03G0856700,OS01G0950900,OS06G0262800,OS10G0553800,OS09G0516600,OS02G0626400,OS11G0131900,OS03G0738600,OS02G0141300,OS07G0622200,OS06G0112100,OS08G0342400,OS01G0225000,OS10G0506200,OS12G0138900,OS10G0571200,OS03G0713000,OS05G0405000,OS06G0289900,OS06G0320200,OS04G0429800,OS09G0446…	66	OS01G0645200,OS04G0472300,OS08G0509200,OS06G0262800,OS10G0553800,OS09G0516600,OS02G0626400,OS03G0738600,OS07G0622200,OS10G0571200,OS05G0405000,OS06G0289900,OS06G0320200,OS05G0408900,OS02G0770800,OS07G0630800,OS06G0617800,OS03G0278000,OS06G0561000,OS11G0525200,OS02G0178800,OS09G0539100,OS02G0588500,OS04G0518400,OS10G0533500,OS02G0613900,OS08G0374800,OS02G0627100,OS08G0512700,OS09G0294000,OS12G0169…	71	OS02G0195500,OS04G0650700,OS06G0702500,OS03G0102100,OS04G0458300,OS08G0184800,OS03G0856700,OS01G0950900,OS11G0131900,OS02G0141300,OS06G0112100,OS08G0342400,OS01G0225000,OS10G0506200,OS12G0138900,OS03G0713000,OS04G0429800,OS09G0446800,OS10G0516300,OS03G0162000,OS02G0525900,OS05G0349700,OS07G0489800,OS12G0557800,OS04G0504000,OS05G0187100,OS03G0659200,OS04G0690800,OS11G0245100,OS05G0555600,OS07G0248…
GO:0006145	purine nucleobase catabolic process	1	2	OS04G0680400,OS03G0429800	0		2	OS04G0680400,OS03G0429800
GO:0010021	amylopectin biosynthetic process	1	2	OS06G0160700,OS08G0520900	1	OS06G0160700	1	OS08G0520900
GO:0015819	lysine transport	1	2	OS01G0225000,OS01G0607200	0		2	OS01G0225000,OS01G0607200
GO:0018105	peptidyl-serine phosphorylation	1	2	OS04G0492600,OS11G0603200	1	OS11G0603200	1	OS04G0492600
GO:0018209	peptidyl-serine modification	1	2	OS04G0492600,OS11G0603200	1	OS11G0603200	1	OS04G0492600
GO:0060147	regulation of posttranscriptional gene silencing	1	2	OS08G0512700,OS02G0736200	1	OS08G0512700	1	OS02G0736200
GO:1901259	chloroplast rRNA processing	1	2	OS08G0323600,OS03G0425000	0		2	OS08G0323600,OS03G0425000
GO:2000896	amylopectin metabolic process	1	2	OS08G0520900,OS06G0160700	1	OS06G0160700	1	OS08G0520900
GO:0006779	porphyrin-containing compound biosynthetic process	1	11	OS10G0567400,OS04G0678700,OS06G0704600,OS05G0408900,OS07G0546000,OS03G0323200,OS06G0617800,OS05G0110300,OS10G0502400,OS03G0659200,OS05G0349700	8	OS10G0567400,OS04G0678700,OS06G0704600,OS05G0408900,OS07G0546000,OS03G0323200,OS06G0617800,OS10G0502400	3	OS05G0110300,OS03G0659200,OS05G0349700
GO:0070838	divalent metal ion transport	1	14	OS03G0411800,OS07G0522600,OS04G0629300,OS03G0684400,OS04G0613000,OS03G0616400,OS06G0566300,OS01G0557500,OS02G0498300,OS07G0489800,OS08G0517200,OS04G0605500,OS06G0680500,OS05G0554000	7	OS03G0684400,OS04G0613000,OS06G0566300,OS01G0557500,OS02G0498300,OS04G0605500,OS06G0680500	7	OS03G0411800,OS07G0522600,OS04G0629300,OS03G0616400,OS07G0489800,OS08G0517200,OS05G0554000
GO:0009664	plant-type cell wall organization	1	16	OS04G0639200,OS05G0499400,OS06G0234200,OS03G0211800,OS12G0443500,OS09G0422500,OS04G0650000,OS03G0416200,OS05G0386700,OS05G0477600,OS05G0110300,OS02G0639600,OS05G0386800,OS01G0172600,OS11G0146100,OS02G0120800	11	OS05G0499400,OS06G0234200,OS03G0211800,OS12G0443500,OS09G0422500,OS03G0416200,OS05G0386700,OS02G0639600,OS05G0386800,OS01G0172600,OS02G0120800	5	OS04G0639200,OS04G0650000,OS05G0477600,OS05G0110300,OS11G0146100
GO:0009809	lignin biosynthetic process	1	7	OS09G0494200,OS10G0430200,OS01G0842400,OS06G0131700,OS01G0323600,OS07G0208500,OS03G0273200	7	OS09G0494200,OS10G0430200,OS01G0842400,OS06G0131700,OS01G0323600,OS07G0208500,OS03G0273200	0
GO:0006835	dicarboxylic acid transport	1	5	OS01G0607200,OS11G0432400,OS05G0208000,OS08G0503700,OS01G0221600	4	OS11G0432400,OS05G0208000,OS08G0503700,OS01G0221600	1	OS01G0607200
GO:0015804	neutral amino acid transport	1	5	OS02G0605900,OS01G0908600,OS04G0497000,OS01G0607200,OS05G0424000	4	OS02G0605900,OS01G0908600,OS04G0497000,OS05G0424000	1	OS01G0607200
GO:0022898	regulation of transmembrane transporter activity	1	5	OS12G0586100,OS11G0102200,OS12G0101800,OS11G0569500,OS08G0540400	1	OS08G0540400	4	OS12G0586100,OS11G0102200,OS12G0101800,OS11G0569500
GO:0032409	regulation of transporter activity	1	5	OS11G0102200,OS12G0586100,OS12G0101800,OS08G0540400,OS11G0569500	1	OS08G0540400	4	OS11G0102200,OS12G0586100,OS12G0101800,OS11G0569500
GO:0032412	regulation of ion transmembrane transporter activity	1	5	OS12G0586100,OS11G0102200,OS12G0101800,OS11G0569500,OS08G0540400	1	OS08G0540400	4	OS12G0586100,OS11G0102200,OS12G0101800,OS11G0569500
GO:0043242	negative regulation of protein complex disassembly	1	3	OS09G0517600,OS05G0153000,OS01G0897700	3	OS09G0517600,OS05G0153000,OS01G0897700	0
GO:0051494	negative regulation of cytoskeleton organization	1	3	OS09G0517600,OS01G0897700,OS05G0153000	3	OS09G0517600,OS01G0897700,OS05G0153000	0
GO:1901880	negative regulation of protein depolymerization	1	3	OS09G0517600,OS01G0897700,OS05G0153000	3	OS09G0517600,OS01G0897700,OS05G0153000	0
GO:0033014	tetrapyrrole biosynthetic process	1	11	OS05G0349700,OS10G0502400,OS05G0110300,OS06G0617800,OS03G0659200,OS07G0546000,OS05G0408900,OS03G0323200,OS06G0704600,OS04G0678700,OS10G0567400	8	OS10G0502400,OS06G0617800,OS07G0546000,OS05G0408900,OS03G0323200,OS06G0704600,OS04G0678700,OS10G0567400	3	OS05G0349700,OS05G0110300,OS03G0659200
GO:0006979	response to oxidative stress	1	40	OS01G0327400,OS01G0378100,OS01G0172600,OS12G0143900,OS03G0266300,OS05G0135500,OS03G0234900,OS07G0413700,OS12G0106000,OS11G0530600,OS04G0497000,OS11G0587600,OS10G0100700,OS02G0285800,OS04G0403500,OS11G0106700,OS11G0112400,OS02G0240300,OS03G0729000,OS05G0499400,OS05G0134400,OS03G0429800,OS01G0294700,OS06G0253100,OS02G0626400,OS02G0627100,OS01G0769700,OS01G0270300,OS01G0249200,OS01G0855700,OS04G0518…	29	OS01G0327400,OS01G0378100,OS01G0172600,OS05G0135500,OS03G0234900,OS12G0106000,OS11G0530600,OS04G0497000,OS02G0285800,OS04G0403500,OS11G0106700,OS11G0112400,OS03G0729000,OS05G0499400,OS05G0134400,OS01G0294700,OS02G0626400,OS02G0627100,OS01G0769700,OS01G0270300,OS01G0249200,OS04G0518400,OS01G0327100,OS01G0963000,OS10G0502400,OS03G0339300,OS08G0157500,OS06G0229000,OS03G0316200	11	OS12G0143900,OS03G0266300,OS07G0413700,OS11G0587600,OS10G0100700,OS02G0240300,OS03G0429800,OS06G0253100,OS01G0855700,OS02G0125600,OS12G0557800
GO:0007017	microtubule-based process	1	20	OS03G0773600,OS04G0677700,OS07G0424400,OS02G0269200,OS03G0301800,OS05G0521300,OS01G0625200,OS05G0153000,OS07G0252400,OS03G0661300,OS01G0805900,OS05G0117798,OS09G0450300,OS03G0736300,OS02G0120800,OS10G0512800,OS08G0547500,OS08G0531100,OS04G0629700,OS03G0837100	18	OS03G0773600,OS04G0677700,OS07G0424400,OS03G0301800,OS01G0625200,OS05G0153000,OS07G0252400,OS03G0661300,OS01G0805900,OS05G0117798,OS09G0450300,OS03G0736300,OS02G0120800,OS10G0512800,OS08G0547500,OS08G0531100,OS04G0629700,OS03G0837100	2	OS02G0269200,OS05G0521300
GO:0072511	divalent inorganic cation transport	1	14	OS02G0498300,OS08G0517200,OS04G0605500,OS06G0680500,OS05G0554000,OS07G0489800,OS04G0629300,OS03G0684400,OS04G0613000,OS03G0411800,OS07G0522600,OS06G0566300,OS03G0616400,OS01G0557500	7	OS02G0498300,OS04G0605500,OS06G0680500,OS03G0684400,OS04G0613000,OS06G0566300,OS01G0557500	7	OS08G0517200,OS05G0554000,OS07G0489800,OS04G0629300,OS03G0411800,OS07G0522600,OS03G0616400
GO:0044272	sulfur compound biosynthetic process	1	12	OS01G0102300,OS12G0189300,OS01G0101200,OS01G0645200,OS02G0525900,OS05G0408900,OS09G0516600,OS03G0130100,OS01G0323600,OS10G0553800,OS07G0489800,OS01G0913300	8	OS12G0189300,OS01G0645200,OS05G0408900,OS09G0516600,OS03G0130100,OS01G0323600,OS10G0553800,OS01G0913300	4	OS01G0102300,OS01G0101200,OS02G0525900,OS07G0489800
GO:0055080	cation homeostasis	1	15	OS06G0318500,OS07G0258400,OS07G0489800,OS11G0648000,OS05G0534400,OS12G0106000,OS11G0106700,OS05G0438500,OS12G0562100,OS03G0606600,OS04G0538400,OS03G0684400,OS04G0469700,OS01G0557500,OS04G0578600	8	OS06G0318500,OS05G0534400,OS12G0106000,OS11G0106700,OS05G0438500,OS04G0538400,OS03G0684400,OS01G0557500	7	OS07G0258400,OS07G0489800,OS11G0648000,OS12G0562100,OS03G0606600,OS04G0469700,OS04G0578600
GO:0009813	flavonoid biosynthetic process	1	7	OS02G0816600,OS09G0248900,OS08G0434100,OS08G0157500,OS12G0115700,OS07G0526400,OS06G0192100	7	OS02G0816600,OS09G0248900,OS08G0434100,OS08G0157500,OS12G0115700,OS07G0526400,OS06G0192100	0
GO:0009414	response to water deprivation	1	26	OS03G0401300,OS03G0316200,OS03G0273200,OS04G0403500,OS03G0291800,OS03G0815100,OS02G0629200,OS04G0623300,OS03G0162000,OS06G0637500,OS08G0566600,OS06G0488200,OS01G0140100,OS01G0750300,OS01G0733500,OS03G0231800,OS03G0670700,OS05G0358500,OS06G0476200,OS02G0627100,OS11G0186200,OS02G0626400,OS12G0586100,OS05G0456300,OS03G0429800,OS09G0494200	18	OS03G0401300,OS03G0316200,OS03G0273200,OS04G0403500,OS03G0291800,OS02G0629200,OS04G0623300,OS06G0637500,OS08G0566600,OS01G0140100,OS01G0750300,OS01G0733500,OS03G0231800,OS05G0358500,OS02G0627100,OS02G0626400,OS05G0456300,OS09G0494200	8	OS03G0815100,OS03G0162000,OS06G0488200,OS03G0670700,OS06G0476200,OS11G0186200,OS12G0586100,OS03G0429800
GO:0006144	purine nucleobase metabolic process	1	4	OS04G0680400,OS03G0429800,OS04G0504000,OS02G0613900	1	OS02G0613900	3	OS04G0680400,OS03G0429800,OS04G0504000
GO:0006720	isoprenoid metabolic process	1	26	OS07G0546000,OS05G0408900,OS12G0491800,OS11G0189600,OS10G0533500,OS05G0393400,OS08G0109300,OS04G0578400,OS08G0276100,OS05G0110300,OS01G0950900,OS03G0659200,OS03G0856700,OS02G0173100,OS09G0509500,OS02G0781400,OS02G0570400,OS11G0525200,OS09G0515400,OS07G0489800,OS11G0562100,OS11G0286800,OS08G0512700,OS05G0349700,OS01G0134500,OS01G0746400	10	OS07G0546000,OS05G0408900,OS10G0533500,OS08G0109300,OS04G0578400,OS02G0781400,OS11G0525200,OS08G0512700,OS01G0134500,OS01G0746400	16	OS12G0491800,OS11G0189600,OS05G0393400,OS08G0276100,OS05G0110300,OS01G0950900,OS03G0659200,OS03G0856700,OS02G0173100,OS09G0509500,OS02G0570400,OS09G0515400,OS07G0489800,OS11G0562100,OS11G0286800,OS05G0349700
GO:0006629	lipid metabolic process	1	84	OS12G0143900,OS06G0531900,OS12G0586100,OS05G0110300,OS08G0509100,OS06G0157000,OS05G0127200,OS01G0215000,OS08G0104700,OS12G0491800,OS05G0155000,OS05G0393400,OS08G0512700,OS01G0134500,OS11G0562100,OS12G0104400,OS04G0615100,OS08G0425500,OS03G0382100,OS07G0181000,OS08G0477500,OS09G0509500,OS02G0570400,OS01G0642000,OS08G0276100,OS02G0194700,OS04G0116800,OS03G0659200,OS02G0178800,OS06G0156600,OS07G0546…	50	OS06G0531900,OS06G0157000,OS05G0127200,OS01G0215000,OS08G0512700,OS01G0134500,OS12G0104400,OS08G0425500,OS03G0382100,OS08G0477500,OS01G0642000,OS02G0194700,OS04G0116800,OS02G0178800,OS07G0546000,OS03G0290300,OS08G0109300,OS02G0716500,OS02G0588500,OS10G0533500,OS03G0231800,OS03G0805100,OS01G0746400,OS02G0590200,OS11G0525200,OS10G0571200,OS02G0590400,OS05G0159300,OS05G0405000,OS05G0408900,OS08G0474…	34	OS12G0143900,OS12G0586100,OS05G0110300,OS08G0509100,OS08G0104700,OS12G0491800,OS05G0155000,OS05G0393400,OS11G0562100,OS04G0615100,OS07G0181000,OS09G0509500,OS02G0570400,OS08G0276100,OS03G0659200,OS06G0156600,OS08G0508800,OS05G0349700,OS04G0469700,OS09G0515400,OS07G0489800,OS07G0136800,OS04G0630900,OS11G0189600,OS11G0286800,OS01G0928800,OS01G0681000,OS11G0146100,OS03G0856700,OS01G0807900,OS01G0950…
GO:0006812	cation transport	1	44	OS04G0607500,OS07G0522600,OS06G0336200,OS01G0557500,OS04G0390100,OS03G0163100,OS10G0113900,OS12G0421000,OS02G0175000,OS08G0517200,OS06G0318500,OS03G0684400,OS04G0629300,OS04G0469700,OS03G0616400,OS01G0645200,OS02G0498300,OS06G0680500,OS10G0114300,OS07G0258400,OS07G0489800,OS04G0613000,OS01G0172600,OS03G0326200,OS03G0411800,OS07G0623200,OS06G0566300,OS02G0510600,OS07G0671400,OS05G0554000,OS03G0751…	25	OS04G0607500,OS06G0336200,OS01G0557500,OS04G0390100,OS12G0421000,OS02G0175000,OS06G0318500,OS03G0684400,OS01G0645200,OS02G0498300,OS06G0680500,OS04G0613000,OS01G0172600,OS06G0566300,OS02G0510600,OS07G0671400,OS03G0751600,OS04G0605500,OS06G0270200,OS12G0106000,OS08G0503700,OS07G0191200,OS04G0401000,OS03G0412300,OS11G0106700	19	OS07G0522600,OS03G0163100,OS10G0113900,OS08G0517200,OS04G0629300,OS04G0469700,OS03G0616400,OS10G0114300,OS07G0258400,OS07G0489800,OS03G0326200,OS03G0411800,OS07G0623200,OS05G0554000,OS11G0648000,OS12G0562100,OS04G0578600,OS10G0580400,OS04G0620000
GO:0009658	chloroplast organization	1	19	OS05G0393400,OS02G0610500,OS03G0646100,OS05G0594500,OS08G0378900,OS04G0692600,OS09G0553900,OS09G0477900,OS03G0579000,OS09G0515400,OS11G0102200,OS12G0101800,OS02G0781400,OS01G0829000,OS04G0475500,OS04G0583000,OS05G0349700,OS05G0519600,OS08G0323600	6	OS02G0610500,OS03G0646100,OS04G0692600,OS09G0553900,OS02G0781400,OS04G0583000	13	OS05G0393400,OS05G0594500,OS08G0378900,OS09G0477900,OS03G0579000,OS09G0515400,OS11G0102200,OS12G0101800,OS01G0829000,OS04G0475500,OS05G0349700,OS05G0519600,OS08G0323600
GO:0016122	xanthophyll metabolic process	1	3	OS10G0533500,OS01G0746400,OS04G0578400	3	OS10G0533500,OS01G0746400,OS04G0578400	0
GO:0009860	pollen tube growth	1	12	OS02G0708400,OS07G0413800,OS02G0269200,OS06G0320200,OS04G0474500,OS04G0639200,OS02G0120800,OS11G0146100,OS01G0142800,OS05G0548900,OS02G0639600,OS03G0211800	8	OS02G0708400,OS07G0413800,OS06G0320200,OS04G0474500,OS02G0120800,OS05G0548900,OS02G0639600,OS03G0211800	4	OS02G0269200,OS04G0639200,OS11G0146100,OS01G0142800
GO:0006521	regulation of cellular amino acid metabolic process	1	2	OS11G0603200,OS04G0492600	1	OS11G0603200	1	OS04G0492600
GO:0007338	single fertilization	1	2	OS04G0605500,OS08G0517200	1	OS04G0605500	1	OS08G0517200
GO:0010262	somatic embryogenesis	1	2	OS04G0493400,OS02G0605900	1	OS02G0605900	1	OS04G0493400
GO:0010114	response to red light	1	9	OS01G0246400,OS07G0178800,OS08G0566600,OS09G0439500,OS01G0635200,OS05G0579600,OS01G0720500,OS03G0719800,OS07G0178700	5	OS01G0246400,OS07G0178800,OS08G0566600,OS01G0720500,OS07G0178700	4	OS09G0439500,OS01G0635200,OS05G0579600,OS03G0719800
GO:0043244	regulation of protein complex disassembly	1	4	OS05G0153000,OS01G0897700,OS02G0120800,OS09G0517600	4	OS05G0153000,OS01G0897700,OS02G0120800,OS09G0517600	0
GO:0010109	regulation of photosynthesis	1	5	OS02G0581400,OS06G0229000,OS08G0198700,OS07G0523600,OS05G0549100	3	OS06G0229000,OS07G0523600,OS05G0549100	2	OS02G0581400,OS08G0198700
GO:0070588	calcium ion transmembrane transport	1	5	OS03G0616400,OS01G0557500,OS04G0605500,OS08G0517200,OS06G0680500	3	OS01G0557500,OS04G0605500,OS06G0680500	2	OS03G0616400,OS08G0517200
GO:0010119	regulation of stomatal movement	1	8	OS06G0157700,OS03G0670700,OS12G0101800,OS11G0102200,OS11G0648000,OS02G0120800,OS01G0218500,OS12G0586100	1	OS02G0120800	7	OS06G0157700,OS03G0670700,OS12G0101800,OS11G0102200,OS11G0648000,OS01G0218500,OS12G0586100
GO:0019752	carboxylic acid metabolic process	1	83	OS05G0110300,OS08G0509100,OS07G0282500,OS12G0586100,OS12G0143900,OS05G0155000,OS02G0626100,OS04G0183100,OS07G0248800,OS04G0171600,OS01G0134500,OS10G0523700,OS03G0171900,OS07G0282300,OS05G0438500,OS09G0294000,OS12G0169600,OS12G0605800,OS03G0389700,OS07G0181000,OS09G0457100,OS03G0382100,OS10G0100700,OS12G0623900,OS03G0659200,OS02G0178800,OS04G0116800,OS02G0194700,OS01G0190400,OS01G0642000,OS01G0323…	44	OS07G0282500,OS02G0626100,OS01G0134500,OS10G0523700,OS07G0282300,OS05G0438500,OS09G0294000,OS12G0169600,OS03G0389700,OS09G0457100,OS03G0382100,OS12G0623900,OS02G0178800,OS04G0116800,OS02G0194700,OS01G0642000,OS01G0323600,OS04G0518400,OS10G0533500,OS11G0644800,OS07G0546000,OS01G0769700,OS02G0627100,OS07G0630800,OS06G0561000,OS11G0525200,OS05G0102000,OS10G0571200,OS05G0405000,OS06G0289900,OS03G0850…	39	OS05G0110300,OS08G0509100,OS12G0586100,OS12G0143900,OS05G0155000,OS04G0183100,OS07G0248800,OS04G0171600,OS03G0171900,OS12G0605800,OS07G0181000,OS10G0100700,OS03G0659200,OS01G0190400,OS08G0508800,OS05G0555600,OS02G0581400,OS03G0162000,OS02G0525900,OS10G0417600,OS05G0349700,OS02G0125600,OS09G0515400,OS07G0489800,OS05G0187100,OS10G0506200,OS01G0225000,OS12G0138900,OS10G0516300,OS08G0342400,OS01G0807…
GO:0006873	cellular ion homeostasis	1	10	OS11G0106700,OS07G0489800,OS12G0106000,OS05G0534400,OS02G0514500,OS03G0684400,OS12G0562100,OS04G0578600,OS01G0557500,OS04G0469700	6	OS11G0106700,OS12G0106000,OS05G0534400,OS02G0514500,OS03G0684400,OS01G0557500	4	OS07G0489800,OS12G0562100,OS04G0578600,OS04G0469700
GO:0071214	cellular response to abiotic stimulus	1	13	OS07G0178700,OS10G0154700,OS03G0719800,OS08G0566600,OS04G0403500,OS06G0476200,OS07G0178800,OS01G0246400,OS11G0102200,OS04G0639200,OS06G0680500,OS05G0393400,OS12G0101800	7	OS07G0178700,OS10G0154700,OS08G0566600,OS04G0403500,OS07G0178800,OS01G0246400,OS06G0680500	6	OS03G0719800,OS06G0476200,OS11G0102200,OS04G0639200,OS05G0393400,OS12G0101800
GO:0046394	carboxylic acid biosynthetic process	1	39	OS12G0623900,OS08G0342400,OS03G0382100,OS09G0294000,OS03G0389700,OS07G0282300,OS05G0438500,OS10G0523700,OS07G0622200,OS01G0134500,OS03G0738600,OS03G0850400,OS02G0626100,OS12G0138900,OS10G0571200,OS12G0586100,OS01G0225000,OS05G0110300,OS08G0509100,OS07G0282500,OS03G0181500,OS06G0561000,OS08G0184800,OS11G0525200,OS10G0417600,OS03G0162000,OS01G0101200,OS05G0217000,OS05G0555600,OS02G0626400,OS02G0627…	27	OS12G0623900,OS03G0382100,OS09G0294000,OS03G0389700,OS07G0282300,OS05G0438500,OS10G0523700,OS07G0622200,OS01G0134500,OS03G0738600,OS03G0850400,OS02G0626100,OS10G0571200,OS07G0282500,OS03G0181500,OS06G0561000,OS11G0525200,OS05G0217000,OS02G0626400,OS02G0627100,OS04G0518400,OS10G0533500,OS04G0116800,OS02G0194700,OS06G0262800,OS04G0578400,OS02G0178800	12	OS08G0342400,OS12G0138900,OS12G0586100,OS01G0225000,OS05G0110300,OS08G0509100,OS08G0184800,OS10G0417600,OS03G0162000,OS01G0101200,OS05G0555600,OS08G0508800
GO:0010380	regulation of chlorophyll biosynthetic process	1	3	OS07G0178800,OS07G0178700,OS01G0246400	3	OS07G0178800,OS07G0178700,OS01G0246400	0
GO:0016119	carotene metabolic process	1	3	OS04G0578400,OS01G0746400,OS10G0533500	3	OS04G0578400,OS01G0746400,OS10G0533500	0
GO:0034755	iron ion transmembrane transport	1	3	OS12G0562100,OS06G0566300,OS07G0258400	1	OS06G0566300	2	OS12G0562100,OS07G0258400
GO:0042548	regulation of photosynthesis, light reaction	1	3	OS02G0581400,OS06G0229000,OS05G0549100	2	OS06G0229000,OS05G0549100	1	OS02G0581400
GO:0043467	regulation of generation of precursor metabolites and energy	1	3	OS06G0229000,OS02G0581400,OS05G0549100	2	OS06G0229000,OS05G0549100	1	OS02G0581400
GO:0009112	nucleobase metabolic process	1	5	OS04G0680400,OS03G0429800,OS02G0613900,OS04G0504000,OS01G0807900	1	OS02G0613900	4	OS04G0680400,OS03G0429800,OS04G0504000,OS01G0807900
GO:0008299	isoprenoid biosynthetic process	1	23	OS05G0110300,OS01G0950900,OS03G0659200,OS04G0578400,OS08G0276100,OS11G0189600,OS05G0393400,OS10G0533500,OS08G0109300,OS05G0408900,OS07G0546000,OS01G0746400,OS11G0562100,OS05G0349700,OS11G0286800,OS08G0512700,OS01G0134500,OS02G0781400,OS02G0570400,OS11G0525200,OS09G0515400,OS07G0489800,OS02G0173100	10	OS04G0578400,OS10G0533500,OS08G0109300,OS05G0408900,OS07G0546000,OS01G0746400,OS08G0512700,OS01G0134500,OS02G0781400,OS11G0525200	13	OS05G0110300,OS01G0950900,OS03G0659200,OS08G0276100,OS11G0189600,OS05G0393400,OS11G0562100,OS05G0349700,OS11G0286800,OS02G0570400,OS09G0515400,OS07G0489800,OS02G0173100
GO:0009415	response to water	1	26	OS03G0316200,OS03G0273200,OS03G0401300,OS02G0629200,OS03G0815100,OS03G0291800,OS04G0403500,OS08G0566600,OS06G0637500,OS03G0162000,OS04G0623300,OS01G0733500,OS01G0750300,OS01G0140100,OS06G0488200,OS03G0231800,OS02G0626400,OS11G0186200,OS02G0627100,OS06G0476200,OS05G0358500,OS03G0670700,OS05G0456300,OS12G0586100,OS09G0494200,OS03G0429800	18	OS03G0316200,OS03G0273200,OS03G0401300,OS02G0629200,OS03G0291800,OS04G0403500,OS08G0566600,OS06G0637500,OS04G0623300,OS01G0733500,OS01G0750300,OS01G0140100,OS03G0231800,OS02G0626400,OS02G0627100,OS05G0358500,OS05G0456300,OS09G0494200	8	OS03G0815100,OS03G0162000,OS06G0488200,OS11G0186200,OS06G0476200,OS03G0670700,OS12G0586100,OS03G0429800
GO:0016049	cell growth	1	32	OS07G0424400,OS04G0639200,OS01G0769700,OS05G0386700,OS01G0944000,OS07G0675000,OS11G0146100,OS03G0837100,OS02G0639600,OS07G0413800,OS02G0269200,OS06G0223800,OS07G0181000,OS04G0429600,OS01G0142800,OS05G0548900,OS03G0211800,OS07G0252400,OS06G0320200,OS03G0736300,OS02G0708400,OS07G0148800,OS02G0282600,OS03G0661300,OS05G0459700,OS03G0234900,OS10G0389000,OS03G0416200,OS04G0474500,OS05G0386800,OS02G0120…	22	OS07G0424400,OS01G0769700,OS05G0386700,OS03G0837100,OS02G0639600,OS07G0413800,OS06G0223800,OS05G0548900,OS03G0211800,OS07G0252400,OS06G0320200,OS03G0736300,OS02G0708400,OS07G0148800,OS03G0661300,OS05G0459700,OS03G0234900,OS03G0416200,OS04G0474500,OS05G0386800,OS02G0120800,OS01G0897700	10	OS04G0639200,OS01G0944000,OS07G0675000,OS11G0146100,OS02G0269200,OS07G0181000,OS04G0429600,OS01G0142800,OS02G0282600,OS10G0389000
GO:0006022	aminoglycan metabolic process	1	4	OS04G0493400,OS02G0605900,OS09G0494200,OS10G0543400	3	OS02G0605900,OS09G0494200,OS10G0543400	1	OS04G0493400
GO:0006026	aminoglycan catabolic process	1	4	OS02G0605900,OS10G0543400,OS09G0494200,OS04G0493400	3	OS02G0605900,OS10G0543400,OS09G0494200	1	OS04G0493400
GO:0006030	chitin metabolic process	1	4	OS04G0493400,OS10G0543400,OS09G0494200,OS02G0605900	3	OS10G0543400,OS09G0494200,OS02G0605900	1	OS04G0493400
GO:0006032	chitin catabolic process	1	4	OS02G0605900,OS09G0494200,OS10G0543400,OS04G0493400	3	OS02G0605900,OS09G0494200,OS10G0543400	1	OS04G0493400
GO:0009773	photosynthetic electron transport in photosystem I	1	4	OS08G0276100,OS03G0748300,OS07G0489800,OS08G0566600	1	OS08G0566600	3	OS08G0276100,OS03G0748300,OS07G0489800
GO:0010359	regulation of anion channel activity	1	4	OS11G0569500,OS12G0101800,OS12G0586100,OS11G0102200	0		4	OS11G0569500,OS12G0101800,OS12G0586100,OS11G0102200
GO:0035725	sodium ion transmembrane transport	1	4	OS06G0318500,OS01G0645200,OS11G0648000,OS10G0580400	2	OS06G0318500,OS01G0645200	2	OS11G0648000,OS10G0580400
GO:0043622	cortical microtubule organization	1	4	OS03G0736300,OS07G0424400,OS03G0837100,OS07G0252400	4	OS03G0736300,OS07G0424400,OS03G0837100,OS07G0252400	0
GO:0046348	amino sugar catabolic process	1	4	OS10G0543400,OS09G0494200,OS02G0605900,OS04G0493400	3	OS10G0543400,OS09G0494200,OS02G0605900	1	OS04G0493400
GO:0052546	cell wall pectin metabolic process	1	4	OS04G0650000,OS12G0443500,OS03G0211800,OS09G0422500	3	OS12G0443500,OS03G0211800,OS09G0422500	1	OS04G0650000
GO:1901072	glucosamine-containing compound catabolic process	1	4	OS10G0543400,OS09G0494200,OS02G0605900,OS04G0493400	3	OS10G0543400,OS09G0494200,OS02G0605900	1	OS04G0493400
GO:1903959	regulation of anion transmembrane transport	1	4	OS12G0586100,OS11G0102200,OS12G0101800,OS11G0569500	0		4	OS12G0586100,OS11G0102200,OS12G0101800,OS11G0569500
GO:0006047	UDP-N-acetylglucosamine metabolic process	1	2	OS04G0613700,OS06G0476200	1	OS04G0613700	1	OS06G0476200
GO:0006168	adenine salvage	1	2	OS02G0613900,OS04G0504000	1	OS02G0613900	1	OS04G0504000
GO:0010360	negative regulation of anion channel activity	1	2	OS11G0102200,OS12G0101800	0		2	OS11G0102200,OS12G0101800
GO:0016123	xanthophyll biosynthetic process	1	2	OS04G0578400,OS10G0533500	2	OS04G0578400,OS10G0533500	0
GO:0032410	negative regulation of transporter activity	1	2	OS12G0101800,OS11G0102200	0		2	OS12G0101800,OS11G0102200
GO:0032413	negative regulation of ion transmembrane transporter activity	1	2	OS12G0101800,OS11G0102200	0		2	OS12G0101800,OS11G0102200
GO:0034763	negative regulation of transmembrane transport	1	2	OS12G0101800,OS11G0102200	0		2	OS12G0101800,OS11G0102200
GO:0034766	negative regulation of ion transmembrane transport	1	2	OS11G0102200,OS12G0101800	0		2	OS11G0102200,OS12G0101800
GO:0042981	regulation of apoptotic process	1	2	OS06G0229000,OS06G0229066	2	OS06G0229000,OS06G0229066	0
GO:0046083	adenine metabolic process	1	2	OS02G0613900,OS04G0504000	1	OS02G0613900	1	OS04G0504000
GO:0046084	adenine biosynthetic process	1	2	OS02G0613900,OS04G0504000	1	OS02G0613900	1	OS04G0504000
GO:0046244	salicylic acid catabolic process	1	2	OS02G0627100,OS02G0626400	2	OS02G0627100,OS02G0626400	0
GO:1903792	negative regulation of anion transport	1	2	OS12G0101800,OS11G0102200	0		2	OS12G0101800,OS11G0102200
GO:1903960	negative regulation of anion transmembrane transport	1	2	OS11G0102200,OS12G0101800	0		2	OS11G0102200,OS12G0101800
GO:0030003	cellular cation homeostasis	1	9	OS05G0534400,OS12G0106000,OS07G0489800,OS11G0106700,OS04G0469700,OS01G0557500,OS04G0578600,OS12G0562100,OS03G0684400	5	OS05G0534400,OS12G0106000,OS11G0106700,OS01G0557500,OS03G0684400	4	OS07G0489800,OS04G0469700,OS04G0578600,OS12G0562100
GO:0044087	regulation of cellular component biogenesis	1	9	OS04G0512300,OS07G0148800,OS03G0123500,OS05G0153000,OS01G0897700,OS02G0120800,OS05G0563000,OS01G0944000,OS09G0517600	8	OS04G0512300,OS07G0148800,OS03G0123500,OS05G0153000,OS01G0897700,OS02G0120800,OS05G0563000,OS09G0517600	1	OS01G0944000
GO:0048582	positive regulation of post-embryonic development	1	9	OS04G0683700,OS07G0178700,OS03G0162000,OS03G0122600,OS01G0218500,OS06G0157700,OS07G0178800,OS08G0122800,OS01G0246400	5	OS04G0683700,OS07G0178700,OS03G0122600,OS07G0178800,OS01G0246400	4	OS03G0162000,OS01G0218500,OS06G0157700,OS08G0122800
GO:1901463	regulation of tetrapyrrole biosynthetic process	1	3	OS01G0246400,OS07G0178700,OS07G0178800	3	OS01G0246400,OS07G0178700,OS07G0178800	0
GO:0015833	peptide transport	1	8	OS04G0620000,OS01G0872100,OS05G0430900,OS10G0111700,OS10G0579800,OS01G0142800,OS01G0871800,OS01G0871900	3	OS05G0430900,OS10G0111700,OS10G0579800	5	OS04G0620000,OS01G0872100,OS01G0142800,OS01G0871800,OS01G0871900
GO:0044038	cell wall macromolecule biosynthetic process	1	8	OS05G0426400,OS03G0211800,OS04G0629300,OS05G0563000,OS03G0287800,OS01G0926600,OS01G0880200,OS05G0123100	7	OS05G0426400,OS03G0211800,OS05G0563000,OS03G0287800,OS01G0926600,OS01G0880200,OS05G0123100	1	OS04G0629300
GO:0070589	cellular component macromolecule biosynthetic process	1	8	OS05G0123100,OS01G0880200,OS01G0926600,OS03G0287800,OS04G0629300,OS05G0563000,OS05G0426400,OS03G0211800	7	OS05G0123100,OS01G0880200,OS01G0926600,OS03G0287800,OS05G0563000,OS05G0426400,OS03G0211800	1	OS04G0629300
GO:0070592	cell wall polysaccharide biosynthetic process	1	8	OS05G0123100,OS01G0880200,OS01G0926600,OS03G0287800,OS05G0563000,OS04G0629300,OS05G0426400,OS03G0211800	7	OS05G0123100,OS01G0880200,OS01G0926600,OS03G0287800,OS05G0563000,OS05G0426400,OS03G0211800	1	OS04G0629300
GO:0050896	response to stimulus	1	338	OS03G0425300,OS02G0758000,OS03G0146200,OS01G0875500,OS12G0539700,OS01G0750300,OS10G0521000,OS12G0169600,OS07G0181000,OS04G0620000,OS09G0545400,OS12G0623900,OS05G0110300,OS05G0579600,OS06G0619000,OS02G0716800,OS12G0143900,OS05G0529700,OS05G0127200,OS05G0582000,OS07G0413700,OS01G0720400,OS02G0736200,OS03G0736300,OS08G0546800,OS07G0630800,OS11G0143300,OS03G0162000,OS01G0314800,OS02G0258800,OS08G0157…	186	OS03G0146200,OS01G0875500,OS01G0750300,OS10G0521000,OS12G0169600,OS12G0623900,OS02G0716800,OS05G0529700,OS05G0127200,OS05G0582000,OS01G0720400,OS03G0736300,OS07G0630800,OS01G0314800,OS02G0258800,OS08G0157500,OS01G0382000,OS02G0629200,OS02G0197200,OS04G0518400,OS02G0628600,OS03G0717000,OS03G0738600,OS04G0465600,OS07G0622200,OS05G0499400,OS08G0409100,OS01G0946500,OS01G0327400,OS05G0534400,OS06G0634…	152	OS03G0425300,OS02G0758000,OS12G0539700,OS07G0181000,OS04G0620000,OS09G0545400,OS05G0110300,OS05G0579600,OS06G0619000,OS12G0143900,OS07G0413700,OS02G0736200,OS08G0546800,OS11G0143300,OS03G0162000,OS11G0102200,OS05G0187100,OS09G0244900,OS04G0690800,OS06G0476200,OS05G0555600,OS11G0587600,OS06G0727200,OS06G0112100,OS11G0222900,OS05G0376300,OS04G0493400,OS01G0225000,OS11G0229600,OS11G0569500,OS03G0742…
GO:0010413	glucuronoxylan metabolic process	1	7	OS03G0287800,OS05G0426400,OS01G0926600,OS05G0563000,OS04G0629300,OS05G0123100,OS01G0880200	6	OS03G0287800,OS05G0426400,OS01G0926600,OS05G0563000,OS05G0123100,OS01G0880200	1	OS04G0629300
GO:0045492	xylan biosynthetic process	1	7	OS05G0426400,OS03G0287800,OS05G0123100,OS01G0880200,OS04G0629300,OS01G0926600,OS05G0563000	6	OS05G0426400,OS03G0287800,OS05G0123100,OS01G0880200,OS01G0926600,OS05G0563000	1	OS04G0629300
GO:0044275	cellular carbohydrate catabolic process	1	8	OS02G0125600,OS09G0533900,OS06G0247900,OS03G0736300,OS01G0715400,OS07G0543100,OS06G0561000,OS10G0521000	6	OS09G0533900,OS06G0247900,OS03G0736300,OS07G0543100,OS06G0561000,OS10G0521000	2	OS02G0125600,OS01G0715400
GO:0005982	starch metabolic process	1	14	OS10G0539600,OS02G0744700,OS05G0110300,OS01G0645200,OS06G0476200,OS01G0715400,OS06G0160700,OS05G0594500,OS05G0405000,OS03G0163100,OS07G0412100,OS07G0543100,OS04G0690800,OS07G0489800	7	OS10G0539600,OS02G0744700,OS01G0645200,OS06G0160700,OS05G0405000,OS07G0412100,OS07G0543100	7	OS05G0110300,OS06G0476200,OS01G0715400,OS05G0594500,OS03G0163100,OS04G0690800,OS07G0489800
GO:0031122	cytoplasmic microtubule organization	1	4	OS07G0424400,OS03G0736300,OS07G0252400,OS03G0837100	4	OS07G0424400,OS03G0736300,OS07G0252400,OS03G0837100	0
GO:0055081	anion homeostasis	1	4	OS08G0156600,OS01G0557500,OS02G0514500,OS05G0557700	3	OS08G0156600,OS01G0557500,OS02G0514500	1	OS05G0557700
GO:0006520	cellular amino acid metabolic process	1	32	OS12G0623900,OS10G0100700,OS08G0342400,OS12G0605800,OS09G0294000,OS05G0438500,OS10G0523700,OS03G0171900,OS04G0683700,OS07G0248800,OS03G0850400,OS06G0289900,OS10G0516300,OS02G0626100,OS04G0183100,OS12G0138900,OS01G0225000,OS10G0506200,OS11G0525200,OS02G0125600,OS04G0650700,OS01G0101200,OS02G0581400,OS05G0555600,OS02G0627100,OS02G0626400,OS10G0553800,OS11G0644800,OS01G0323600,OS04G0518400,OS06G0677…	15	OS12G0623900,OS09G0294000,OS05G0438500,OS10G0523700,OS04G0683700,OS03G0850400,OS06G0289900,OS02G0626100,OS11G0525200,OS02G0627100,OS02G0626400,OS10G0553800,OS11G0644800,OS01G0323600,OS04G0518400	17	OS10G0100700,OS08G0342400,OS12G0605800,OS03G0171900,OS07G0248800,OS10G0516300,OS04G0183100,OS12G0138900,OS01G0225000,OS10G0506200,OS02G0125600,OS04G0650700,OS01G0101200,OS02G0581400,OS05G0555600,OS06G0677400,OS01G0185200
GO:0006820	anion transport	1	19	OS01G0225000,OS05G0557700,OS01G0908600,OS07G0523600,OS08G0503700,OS06G0228200,OS04G0497000,OS01G0645200,OS05G0208000,OS01G0852200,OS02G0605900,OS10G0573700,OS04G0683700,OS02G0232900,OS01G0913300,OS11G0432400,OS01G0221600,OS01G0607200,OS04G0620000	14	OS01G0908600,OS07G0523600,OS08G0503700,OS06G0228200,OS04G0497000,OS01G0645200,OS05G0208000,OS02G0605900,OS10G0573700,OS04G0683700,OS02G0232900,OS01G0913300,OS11G0432400,OS01G0221600	5	OS01G0225000,OS05G0557700,OS01G0852200,OS01G0607200,OS04G0620000
GO:0090056	regulation of chlorophyll metabolic process	1	3	OS07G0178700,OS01G0246400,OS07G0178800	3	OS07G0178700,OS01G0246400,OS07G0178800	0
GO:0040007	growth	1	35	OS05G0320700,OS04G0639200,OS07G0424400,OS02G0639600,OS03G0837100,OS07G0675000,OS11G0146100,OS01G0944000,OS01G0769700,OS05G0386700,OS05G0555600,OS07G0252400,OS03G0211800,OS04G0429600,OS01G0142800,OS05G0548900,OS07G0181000,OS02G0269200,OS07G0413800,OS06G0223800,OS12G0586100,OS01G0897700,OS02G0120800,OS05G0386800,OS03G0416200,OS04G0474500,OS03G0234900,OS10G0389000,OS03G0661300,OS02G0282600,OS05G0459…	23	OS05G0320700,OS07G0424400,OS02G0639600,OS03G0837100,OS01G0769700,OS05G0386700,OS07G0252400,OS03G0211800,OS05G0548900,OS07G0413800,OS06G0223800,OS01G0897700,OS02G0120800,OS05G0386800,OS03G0416200,OS04G0474500,OS03G0234900,OS03G0661300,OS05G0459700,OS06G0320200,OS03G0736300,OS02G0708400,OS07G0148800	12	OS04G0639200,OS07G0675000,OS11G0146100,OS01G0944000,OS05G0555600,OS04G0429600,OS01G0142800,OS07G0181000,OS02G0269200,OS12G0586100,OS10G0389000,OS02G0282600
GO:0019252	starch biosynthetic process	1	11	OS03G0163100,OS05G0405000,OS05G0594500,OS06G0160700,OS06G0476200,OS04G0690800,OS07G0489800,OS07G0412100,OS10G0539600,OS02G0744700,OS01G0645200	6	OS05G0405000,OS06G0160700,OS07G0412100,OS10G0539600,OS02G0744700,OS01G0645200	5	OS03G0163100,OS05G0594500,OS06G0476200,OS04G0690800,OS07G0489800
GO:0005991	trehalose metabolic process	1	4	OS10G0521000,OS09G0376800,OS08G0409100,OS02G0661100	3	OS10G0521000,OS08G0409100,OS02G0661100	1	OS09G0376800
GO:1901071	glucosamine-containing compound metabolic process	1	4	OS10G0543400,OS09G0494200,OS02G0605900,OS04G0493400	3	OS10G0543400,OS09G0494200,OS02G0605900	1	OS04G0493400
GO:0009812	flavonoid metabolic process	1	7	OS09G0248900,OS08G0434100,OS02G0816600,OS06G0192100,OS07G0526400,OS08G0157500,OS12G0115700	7	OS09G0248900,OS08G0434100,OS02G0816600,OS06G0192100,OS07G0526400,OS08G0157500,OS12G0115700	0
GO:0006656	phosphatidylcholine biosynthetic process	1	2	OS05G0548900,OS06G0607100	2	OS05G0548900,OS06G0607100	0
GO:0009904	chloroplast accumulation movement	1	2	OS12G0101800,OS11G0102200	0		2	OS12G0101800,OS11G0102200
GO:0043096	purine nucleobase salvage	1	2	OS02G0613900,OS04G0504000	1	OS02G0613900	1	OS04G0504000
GO:0046395	carboxylic acid catabolic process	1	16	OS01G0807900,OS01G0642000,OS05G0155000,OS04G0518400,OS02G0626100,OS04G0183100,OS10G0516300,OS02G0626400,OS02G0627100,OS02G0581400,OS04G0650700,OS07G0248800,OS04G0683700,OS03G0171900,OS12G0605800,OS09G0457100	7	OS01G0642000,OS04G0518400,OS02G0626100,OS02G0626400,OS02G0627100,OS04G0683700,OS09G0457100	9	OS01G0807900,OS05G0155000,OS04G0183100,OS10G0516300,OS02G0581400,OS04G0650700,OS07G0248800,OS03G0171900,OS12G0605800
GO:0006875	cellular metal ion homeostasis	1	7	OS12G0562100,OS01G0557500,OS05G0534400,OS12G0106000,OS04G0469700,OS11G0106700,OS04G0578600	4	OS01G0557500,OS05G0534400,OS12G0106000,OS11G0106700	3	OS12G0562100,OS04G0469700,OS04G0578600
GO:0010030	positive regulation of seed germination	1	4	OS04G0683700,OS07G0178800,OS01G0246400,OS07G0178700	4	OS04G0683700,OS07G0178800,OS01G0246400,OS07G0178700	0
GO:0018298	protein-chromophore linkage	1	5	OS11G0102200,OS03G0719800,OS01G0720500,OS09G0439500,OS12G0101800	1	OS01G0720500	4	OS11G0102200,OS03G0719800,OS09G0439500,OS12G0101800
GO:0019321	pentose metabolic process	1	5	OS03G0278000,OS02G0141300,OS11G0131900,OS02G0195500,OS06G0702500	1	OS03G0278000	4	OS02G0141300,OS11G0131900,OS02G0195500,OS06G0702500
GO:0006012	galactose metabolic process	1	3	OS03G0316200,OS08G0374800,OS04G0608100	2	OS03G0316200,OS08G0374800	1	OS04G0608100
GO:0010215	cellulose microfibril organization	1	3	OS05G0386800,OS05G0386700,OS03G0416200	3	OS05G0386800,OS05G0386700,OS03G0416200	0
GO:0015824	proline transport	1	3	OS02G0605900,OS01G0908600,OS04G0497000	3	OS02G0605900,OS01G0908600,OS04G0497000	0
GO:0019758	glycosinolate biosynthetic process	1	7	OS01G0102300,OS03G0130100,OS12G0189300,OS10G0553800,OS07G0489800,OS01G0913300,OS01G0645200	5	OS03G0130100,OS12G0189300,OS10G0553800,OS01G0913300,OS01G0645200	2	OS01G0102300,OS07G0489800
GO:0019761	glucosinolate biosynthetic process	1	7	OS01G0102300,OS12G0189300,OS03G0130100,OS10G0553800,OS07G0489800,OS01G0913300,OS01G0645200	5	OS12G0189300,OS03G0130100,OS10G0553800,OS01G0913300,OS01G0645200	2	OS01G0102300,OS07G0489800
GO:0044283	small molecule biosynthetic process	1	56	OS05G0460600,OS01G0134500,OS01G0928800,OS03G0738600,OS08G0342400,OS03G0382100,OS10G0100700,OS12G0623900,OS02G0570400,OS07G0282300,OS05G0438500,OS07G0622200,OS10G0523700,OS09G0294000,OS03G0389700,OS10G0571200,OS12G0138900,OS05G0110300,OS07G0282500,OS08G0509100,OS12G0586100,OS01G0225000,OS05G0408900,OS03G0850400,OS02G0626100,OS03G0279950,OS03G0713000,OS05G0591900,OS10G0417600,OS05G0349700,OS02G0581…	31	OS01G0134500,OS03G0738600,OS03G0382100,OS12G0623900,OS07G0282300,OS05G0438500,OS07G0622200,OS10G0523700,OS09G0294000,OS03G0389700,OS10G0571200,OS07G0282500,OS05G0408900,OS03G0850400,OS02G0626100,OS03G0181500,OS06G0561000,OS02G0781400,OS11G0525200,OS04G0116800,OS02G0194700,OS09G0539100,OS06G0262800,OS04G0578400,OS02G0178800,OS02G0626400,OS02G0627100,OS09G0516600,OS05G0217000,OS04G0518400,OS10G0533…	25	OS05G0460600,OS01G0928800,OS08G0342400,OS10G0100700,OS02G0570400,OS12G0138900,OS05G0110300,OS08G0509100,OS12G0586100,OS01G0225000,OS03G0279950,OS03G0713000,OS05G0591900,OS10G0417600,OS05G0349700,OS02G0581400,OS01G0101200,OS03G0162000,OS02G0525900,OS08G0184800,OS09G0515400,OS01G0950900,OS05G0555600,OS08G0508800,OS04G0690800
GO:0010155	regulation of proton transport	1	4	OS11G0102200,OS08G0109300,OS12G0101800,OS08G0566600	2	OS08G0109300,OS08G0566600	2	OS11G0102200,OS12G0101800
GO:0030865	cortical cytoskeleton organization	1	4	OS07G0424400,OS03G0736300,OS07G0252400,OS03G0837100	4	OS07G0424400,OS03G0736300,OS07G0252400,OS03G0837100	0
GO:1901401	regulation of tetrapyrrole metabolic process	1	3	OS07G0178800,OS07G0178700,OS01G0246400	3	OS07G0178800,OS07G0178700,OS01G0246400	0
GO:0009747	hexokinase-dependent signaling	1	2	OS01G0190400,OS05G0187100	0		2	OS01G0190400,OS05G0187100
GO:0019742	pentacyclic triterpenoid metabolic process	1	2	OS11G0525200,OS01G0134500	2	OS11G0525200,OS01G0134500	0
GO:0019745	pentacyclic triterpenoid biosynthetic process	1	2	OS01G0134500,OS11G0525200	2	OS01G0134500,OS11G0525200	0
GO:0033238	regulation of cellular amine metabolic process	1	2	OS04G0492600,OS11G0603200	1	OS11G0603200	1	OS04G0492600
GO:0033587	shikimate biosynthetic process	1	2	OS07G0622200,OS03G0389700	2	OS07G0622200,OS03G0389700	0
GO:0042126	nitrate metabolic process	1	2	OS01G0357100,OS02G0770800	1	OS02G0770800	1	OS01G0357100
GO:0042128	nitrate assimilation	1	2	OS02G0770800,OS01G0357100	1	OS02G0770800	1	OS01G0357100
GO:0043271	negative regulation of ion transport	1	2	OS12G0101800,OS11G0102200	0		2	OS12G0101800,OS11G0102200
GO:0051051	negative regulation of transport	1	2	OS12G0101800,OS11G0102200	0		2	OS12G0101800,OS11G0102200
GO:0080027	response to herbivore	1	2	OS02G0194700,OS07G0543100	2	OS02G0194700,OS07G0543100	0
GO:2001057	reactive nitrogen species metabolic process	1	2	OS01G0357100,OS02G0770800	1	OS02G0770800	1	OS01G0357100
GO:0034762	regulation of transmembrane transport	1	5	OS12G0101800,OS08G0540400,OS11G0569500,OS11G0102200,OS12G0586100	1	OS08G0540400	4	OS12G0101800,OS11G0569500,OS11G0102200,OS12G0586100
GO:0034765	regulation of ion transmembrane transport	1	5	OS12G0101800,OS08G0540400,OS11G0569500,OS11G0102200,OS12G0586100	1	OS08G0540400	4	OS12G0101800,OS11G0569500,OS11G0102200,OS12G0586100
GO:0016054	organic acid catabolic process	1	17	OS12G0605800,OS03G0171900,OS09G0457100,OS04G0650700,OS02G0581400,OS07G0248800,OS04G0683700,OS05G0155000,OS04G0518400,OS04G0183100,OS02G0626100,OS05G0217000,OS02G0626400,OS10G0516300,OS02G0627100,OS01G0807900,OS01G0642000	8	OS09G0457100,OS04G0683700,OS04G0518400,OS02G0626100,OS05G0217000,OS02G0626400,OS02G0627100,OS01G0642000	9	OS12G0605800,OS03G0171900,OS04G0650700,OS02G0581400,OS07G0248800,OS05G0155000,OS04G0183100,OS10G0516300,OS01G0807900
GO:0006816	calcium ion transport	1	7	OS01G0557500,OS03G0616400,OS06G0680500,OS04G0605500,OS08G0517200,OS07G0522600,OS04G0629300	3	OS01G0557500,OS06G0680500,OS04G0605500	4	OS03G0616400,OS08G0517200,OS07G0522600,OS04G0629300
GO:0022900	electron transport chain	1	20	OS08G0508800,OS10G0144700,OS05G0555600,OS02G0770800,OS07G0136800,OS01G0627933,OS03G0659200,OS04G0171800,OS08G0509100,OS08G0276100,OS03G0748300,OS01G0281600,OS07G0489800,OS12G0557800,OS11G0525200,OS03G0738600,OS02G0640300,OS04G0444800,OS08G0566600,OS04G0171600	8	OS10G0144700,OS02G0770800,OS01G0281600,OS11G0525200,OS03G0738600,OS02G0640300,OS04G0444800,OS08G0566600	12	OS08G0508800,OS05G0555600,OS07G0136800,OS01G0627933,OS03G0659200,OS04G0171800,OS08G0509100,OS08G0276100,OS03G0748300,OS07G0489800,OS12G0557800,OS04G0171600
GO:0010224	response to UV-B	1	8	OS01G0246400,OS02G0626400,OS07G0178800,OS10G0100700,OS02G0627100,OS07G0178700,OS11G0530600,OS02G0816600	7	OS01G0246400,OS02G0626400,OS07G0178800,OS02G0627100,OS07G0178700,OS11G0530600,OS02G0816600	1	OS10G0100700
GO:0006970	response to osmotic stress	1	48	OS05G0456300,OS02G0661100,OS09G0494200,OS02G0175000,OS01G0323600,OS05G0210600,OS10G0113900,OS01G0769700,OS02G0612900,OS01G0805900,OS06G0637500,OS08G0509200,OS01G0733500,OS03G0401300,OS10G0114300,OS03G0316200,OS12G0557800,OS02G0781400,OS03G0291800,OS02G0629200,OS12G0586100,OS01G0225000,OS03G0266300,OS05G0386800,OS12G0143900,OS06G0643700,OS04G0650000,OS05G0534400,OS03G0234900,OS01G0750000,OS11G0648…	33	OS05G0456300,OS02G0661100,OS09G0494200,OS02G0175000,OS01G0323600,OS05G0210600,OS01G0769700,OS01G0805900,OS06G0637500,OS08G0509200,OS01G0733500,OS03G0401300,OS03G0316200,OS02G0781400,OS03G0291800,OS02G0629200,OS05G0386800,OS06G0643700,OS05G0534400,OS03G0234900,OS01G0750000,OS01G0954000,OS04G0474500,OS05G0176100,OS03G0736300,OS06G0320200,OS03G0661300,OS05G0459700,OS07G0191200,OS01G0750300,OS01G0292…	15	OS10G0113900,OS02G0612900,OS10G0114300,OS12G0557800,OS12G0586100,OS01G0225000,OS03G0266300,OS12G0143900,OS04G0650000,OS11G0648000,OS03G0670700,OS11G0186200,OS02G0758000,OS03G0737000,OS10G0100700
GO:0009638	phototropism	1	3	OS11G0102200,OS03G0719800,OS12G0101800	0		3	OS11G0102200,OS03G0719800,OS12G0101800
GO:0030048	actin filament-based movement	1	3	OS06G0488200,OS02G0120800,OS10G0389000	1	OS02G0120800	2	OS06G0488200,OS10G0389000
GO:0034605	cellular response to heat	1	3	OS07G0178800,OS01G0246400,OS07G0178700	3	OS07G0178800,OS01G0246400,OS07G0178700	0
GO:0051193	regulation of cofactor metabolic process	1	3	OS01G0246400,OS07G0178700,OS07G0178800	3	OS01G0246400,OS07G0178700,OS07G0178800	0
GO:0070726	cell wall assembly	1	3	OS03G0416200,OS05G0386700,OS05G0386800	3	OS03G0416200,OS05G0386700,OS05G0386800	0
GO:0071668	plant-type cell wall assembly	1	3	OS03G0416200,OS05G0386700,OS05G0386800	3	OS03G0416200,OS05G0386700,OS05G0386800	0
GO:0006857	oligopeptide transport	1	7	OS10G0111700,OS01G0871800,OS01G0871900,OS10G0579800,OS01G0142800,OS01G0872100,OS05G0430900	3	OS10G0111700,OS10G0579800,OS05G0430900	4	OS01G0871800,OS01G0871900,OS01G0142800,OS01G0872100
GO:0008064	regulation of actin polymerization or depolymerization	1	7	OS01G0897700,OS04G0512300,OS05G0153000,OS09G0517600,OS07G0148800,OS01G0944000,OS02G0120800	6	OS01G0897700,OS04G0512300,OS05G0153000,OS09G0517600,OS07G0148800,OS02G0120800	1	OS01G0944000
GO:0030832	regulation of actin filament length	1	7	OS04G0512300,OS05G0153000,OS01G0897700,OS02G0120800,OS09G0517600,OS07G0148800,OS01G0944000	6	OS04G0512300,OS05G0153000,OS01G0897700,OS02G0120800,OS09G0517600,OS07G0148800	1	OS01G0944000
GO:0030833	regulation of actin filament polymerization	1	7	OS07G0148800,OS09G0517600,OS01G0944000,OS02G0120800,OS01G0897700,OS05G0153000,OS04G0512300	6	OS07G0148800,OS09G0517600,OS02G0120800,OS01G0897700,OS05G0153000,OS04G0512300	1	OS01G0944000
GO:0032956	regulation of actin cytoskeleton organization	1	7	OS02G0120800,OS01G0944000,OS09G0517600,OS07G0148800,OS04G0512300,OS05G0153000,OS01G0897700	6	OS02G0120800,OS09G0517600,OS07G0148800,OS04G0512300,OS05G0153000,OS01G0897700	1	OS01G0944000
GO:0032970	regulation of actin filament-based process	1	7	OS02G0120800,OS01G0944000,OS09G0517600,OS07G0148800,OS04G0512300,OS05G0153000,OS01G0897700	6	OS02G0120800,OS09G0517600,OS07G0148800,OS04G0512300,OS05G0153000,OS01G0897700	1	OS01G0944000
GO:0051240	positive regulation of multicellular organismal process	1	9	OS08G0122800,OS07G0178800,OS06G0157700,OS01G0246400,OS04G0683700,OS03G0122600,OS01G0218500,OS07G0178700,OS03G0162000	5	OS07G0178800,OS01G0246400,OS04G0683700,OS03G0122600,OS07G0178700	4	OS08G0122800,OS06G0157700,OS01G0218500,OS03G0162000
GO:0010218	response to far red light	1	7	OS09G0439500,OS08G0566600,OS01G0720500,OS03G0719800,OS01G0246400,OS07G0178700,OS07G0178800	5	OS08G0566600,OS01G0720500,OS01G0246400,OS07G0178700,OS07G0178800	2	OS09G0439500,OS03G0719800
GO:0032271	regulation of protein polymerization	1	7	OS01G0897700,OS05G0153000,OS04G0512300,OS07G0148800,OS09G0517600,OS01G0944000,OS02G0120800	6	OS01G0897700,OS05G0153000,OS04G0512300,OS07G0148800,OS09G0517600,OS02G0120800	1	OS01G0944000
GO:0043254	regulation of protein complex assembly	1	7	OS01G0897700,OS04G0512300,OS05G0153000,OS07G0148800,OS09G0517600,OS01G0944000,OS02G0120800	6	OS01G0897700,OS04G0512300,OS05G0153000,OS07G0148800,OS09G0517600,OS02G0120800	1	OS01G0944000
GO:0009088	threonine biosynthetic process	1	2	OS09G0294000,OS08G0342400	1	OS09G0294000	1	OS08G0342400
GO:0009819	drought recovery	1	2	OS02G0627100,OS02G0626400	2	OS02G0627100,OS02G0626400	0
GO:0009903	chloroplast avoidance movement	1	2	OS12G0101800,OS11G0102200	0		2	OS12G0101800,OS11G0102200
GO:0010019	chloroplast-nucleus signaling pathway	1	2	OS11G0267000,OS04G0434800	1	OS11G0267000	1	OS04G0434800
GO:0015700	arsenite transport	1	2	OS02G0232900,OS04G0620000	1	OS02G0232900	1	OS04G0620000
GO:0051094	positive regulation of developmental process	1	9	OS03G0162000,OS07G0178700,OS01G0218500,OS03G0122600,OS04G0683700,OS01G0246400,OS06G0157700,OS07G0178800,OS08G0122800	5	OS07G0178700,OS03G0122600,OS04G0683700,OS01G0246400,OS07G0178800	4	OS03G0162000,OS01G0218500,OS06G0157700,OS08G0122800
GO:0071489	cellular response to red or far red light	1	4	OS07G0178800,OS07G0178700,OS01G0246400,OS03G0719800	3	OS07G0178800,OS07G0178700,OS01G0246400	1	OS03G0719800
GO:0006071	glycerol metabolic process	1	3	OS02G0514500,OS04G0472300,OS02G0588500	3	OS02G0514500,OS04G0472300,OS02G0588500	0
GO:0019400	alditol metabolic process	1	3	OS02G0588500,OS04G0472300,OS02G0514500	3	OS02G0588500,OS04G0472300,OS02G0514500	0
GO:0043650	dicarboxylic acid biosynthetic process	1	3	OS05G0555600,OS03G0389700,OS07G0622200	2	OS03G0389700,OS07G0622200	1	OS05G0555600
GO:0048586	regulation of long-day photoperiodism, flowering	1	3	OS06G0298200,OS02G0724000,OS02G0511900	0		3	OS06G0298200,OS02G0724000,OS02G0511900
GO:0072330	monocarboxylic acid biosynthetic process	1	22	OS01G0134500,OS03G0162000,OS03G0382100,OS03G0181500,OS07G0622200,OS07G0282300,OS08G0184800,OS03G0389700,OS06G0262800,OS04G0116800,OS04G0578400,OS10G0571200,OS05G0110300,OS07G0282500,OS02G0178800,OS12G0586100,OS02G0626400,OS02G0627100,OS05G0217000,OS04G0518400,OS10G0533500,OS02G0626100	18	OS01G0134500,OS03G0382100,OS03G0181500,OS07G0622200,OS07G0282300,OS03G0389700,OS06G0262800,OS04G0116800,OS04G0578400,OS10G0571200,OS07G0282500,OS02G0178800,OS02G0626400,OS02G0627100,OS05G0217000,OS04G0518400,OS10G0533500,OS02G0626100	4	OS03G0162000,OS08G0184800,OS05G0110300,OS12G0586100
GO:0006555	methionine metabolic process	1	7	OS12G0623900,OS08G0342400,OS09G0294000,OS01G0101200,OS11G0525200,OS05G0438500,OS01G0323600	5	OS12G0623900,OS09G0294000,OS11G0525200,OS05G0438500,OS01G0323600	2	OS08G0342400,OS01G0101200
GO:0009911	positive regulation of flower development	1	5	OS03G0162000,OS03G0122600,OS01G0218500,OS06G0157700,OS08G0122800	1	OS03G0122600	4	OS03G0162000,OS01G0218500,OS06G0157700,OS08G0122800
GO:0046835	carbohydrate phosphorylation	1	5	OS02G0141300,OS06G0702500,OS05G0187100,OS04G0608100,OS01G0190400	0		5	OS02G0141300,OS06G0702500,OS05G0187100,OS04G0608100,OS01G0190400
GO:0044712	single-organism catabolic process	1	45	OS05G0155000,OS02G0626100,OS04G0183100,OS05G0127200,OS04G0640700,OS10G0516300,OS09G0360900,OS10G0571200,OS10G0521000,OS03G0171900,OS12G0169600,OS08G0477500,OS07G0181000,OS12G0605800,OS09G0457100,OS04G0620000,OS04G0497000,OS05G0549100,OS04G0615100,OS07G0248800,OS04G0683700,OS04G0518400,OS01G0769700,OS07G0546000,OS02G0626400,OS02G0627100,OS01G0842400,OS09G0516600,OS04G0680400,OS05G0217000,OS01G0807…	25	OS02G0626100,OS05G0127200,OS04G0640700,OS10G0571200,OS10G0521000,OS12G0169600,OS08G0477500,OS09G0457100,OS04G0497000,OS05G0549100,OS04G0683700,OS04G0518400,OS01G0769700,OS07G0546000,OS02G0626400,OS02G0627100,OS01G0842400,OS09G0516600,OS05G0217000,OS01G0642000,OS06G0561000,OS02G0781400,OS03G0273200,OS01G0746400,OS11G0641800	20	OS05G0155000,OS04G0183100,OS10G0516300,OS09G0360900,OS03G0171900,OS07G0181000,OS12G0605800,OS04G0620000,OS04G0615100,OS07G0248800,OS04G0680400,OS01G0807900,OS01G0190400,OS03G0429800,OS01G0850700,OS05G0187100,OS02G0581400,OS04G0650700,OS10G0389200,OS02G0125600
GO:0009607	response to biotic stimulus	1	62	OS05G0574400,OS03G0122300,OS01G0750300,OS04G0465600,OS03G0606600,OS06G0488200,OS04G0171600,OS10G0430200,OS10G0543400,OS01G0702000,OS04G0683700,OS03G0146200,OS03G0738600,OS10G0407000,OS11G0603200,OS03G0736300,OS03G0765400,OS05G0430900,OS03G0300400,OS02G0736200,OS02G0770800,OS05G0591900,OS03G0234900,OS06G0634500,OS04G0650000,OS07G0543100,OS04G0605500,OS11G0569500,OS01G0954000,OS06G0566300,OS02G0214…	37	OS05G0574400,OS03G0122300,OS01G0750300,OS04G0465600,OS10G0430200,OS10G0543400,OS04G0683700,OS03G0146200,OS03G0738600,OS10G0407000,OS11G0603200,OS03G0736300,OS05G0430900,OS03G0300400,OS02G0770800,OS03G0234900,OS06G0634500,OS07G0543100,OS04G0605500,OS01G0954000,OS06G0566300,OS12G0132800,OS02G0629200,OS01G0382000,OS08G0509200,OS06G0637500,OS03G0146100,OS01G0769700,OS01G0511000,OS07G0523600,OS10G0553…	25	OS03G0606600,OS06G0488200,OS04G0171600,OS01G0702000,OS03G0765400,OS02G0736200,OS05G0591900,OS04G0650000,OS11G0569500,OS02G0214900,OS12G0586100,OS08G0509100,OS04G0493400,OS05G0110300,OS08G0184800,OS10G0389200,OS08G0357000,OS04G0679400,OS08G0198700,OS08G0517200,OS08G0508800,OS01G0855700,OS04G0587300,OS07G0675000,OS04G0171800
GO:2000243	positive regulation of reproductive process	1	6	OS02G0719800,OS03G0122600,OS01G0218500,OS03G0162000,OS08G0122800,OS06G0157700	1	OS03G0122600	5	OS02G0719800,OS01G0218500,OS03G0162000,OS08G0122800,OS06G0157700
GO:0009628	response to abiotic stimulus	1	133	OS08G0127100,OS11G0443700,OS06G0727200,OS03G0729000,OS05G0459700,OS03G0661300,OS11G0186200,OS07G0178800,OS10G0516300,OS02G0770800,OS05G0405000,OS03G0670700,OS06G0320200,OS05G0534400,OS10G0154700,OS01G0225000,OS06G0229000,OS03G0401300,OS01G0733500,OS08G0509200,OS06G0637500,OS04G0444800,OS07G0598300,OS02G0626400,OS10G0113900,OS02G0175000,OS05G0210600,OS01G0635200,OS08G0445000,OS03G0626700,OS10G0100…	82	OS03G0729000,OS05G0459700,OS03G0661300,OS07G0178800,OS02G0770800,OS05G0405000,OS06G0320200,OS05G0534400,OS10G0154700,OS06G0229000,OS03G0401300,OS01G0733500,OS08G0509200,OS06G0637500,OS04G0444800,OS02G0626400,OS02G0175000,OS05G0210600,OS08G0445000,OS03G0626700,OS12G0623900,OS04G0403500,OS01G0875500,OS01G0750300,OS12G0104400,OS03G0736300,OS01G0954000,OS02G0743400,OS01G0378100,OS12G0115700,OS03G0291…	51	OS08G0127100,OS11G0443700,OS06G0727200,OS11G0186200,OS10G0516300,OS03G0670700,OS01G0225000,OS07G0598300,OS10G0113900,OS01G0635200,OS10G0100700,OS06G0157700,OS02G0758000,OS12G0143900,OS05G0110300,OS05G0579600,OS01G0218500,OS01G0221100,OS03G0815100,OS11G0102200,OS12G0557800,OS08G0546800,OS09G0439500,OS03G0162000,OS06G0476200,OS02G0612900,OS04G0690800,OS01G0733200,OS10G0572300,OS03G0737000,OS01G0928…
GO:0009739	response to gibberellin	1	8	OS04G0493100,OS01G0511000,OS01G0948200,OS05G0432200,OS12G0586100,OS01G0950900,OS06G0637500,OS03G0122600	6	OS04G0493100,OS01G0511000,OS01G0948200,OS05G0432200,OS06G0637500,OS03G0122600	2	OS12G0586100,OS01G0950900
GO:0000272	polysaccharide catabolic process	1	11	OS01G0134900,OS10G0543400,OS06G0247900,OS02G0605900,OS09G0533900,OS04G0493400,OS05G0110300,OS01G0715400,OS03G0736300,OS07G0543100,OS04G0640700	8	OS01G0134900,OS10G0543400,OS06G0247900,OS02G0605900,OS09G0533900,OS03G0736300,OS07G0543100,OS04G0640700	3	OS04G0493400,OS05G0110300,OS01G0715400
GO:0006091	generation of precursor metabolites and energy	1	41	OS12G0557800,OS01G0281600,OS07G0489800,OS09G0515400,OS11G0525200,OS02G0781400,OS06G0229000,OS05G0187100,OS02G0640300,OS04G0444800,OS09G0439500,OS08G0566600,OS07G0630800,OS01G0720500,OS04G0690800,OS03G0826800,OS10G0144700,OS08G0508800,OS05G0555600,OS01G0769700,OS07G0546000,OS03G0659200,OS08G0520900,OS04G0171800,OS08G0276100,OS01G0190400,OS07G0181000,OS12G0169600,OS05G0574400,OS03G0738600,OS04G0171…	17	OS01G0281600,OS11G0525200,OS02G0781400,OS06G0229000,OS02G0640300,OS04G0444800,OS08G0566600,OS07G0630800,OS01G0720500,OS10G0144700,OS01G0769700,OS07G0546000,OS12G0169600,OS05G0574400,OS03G0738600,OS02G0770800,OS10G0571200	24	OS12G0557800,OS07G0489800,OS09G0515400,OS05G0187100,OS09G0439500,OS04G0690800,OS03G0826800,OS08G0508800,OS05G0555600,OS03G0659200,OS08G0520900,OS04G0171800,OS08G0276100,OS01G0190400,OS07G0181000,OS04G0171600,OS03G0279950,OS07G0136800,OS01G0627933,OS08G0509100,OS05G0110300,OS02G0827600,OS03G0748300,OS03G0579000
GO:0006950	response to stress	1	210	OS01G0378100,OS05G0529700,OS12G0143900,OS05G0110300,OS11G0605100,OS06G0619000,OS01G0720400,OS05G0135500,OS03G0736300,OS03G0765400,OS01G0954000,OS12G0491800,OS04G0119000,OS07G0413700,OS12G0539700,OS01G0750300,OS12G0516300,OS02G0758000,OS03G0146200,OS02G0285800,OS10G0100700,OS02G0282000,OS12G0623900,OS04G0403500,OS10G0521000,OS11G0106700,OS11G0265900,OS05G0557700,OS02G0197200,OS06G0336200,OS06G0476…	119	OS01G0378100,OS05G0529700,OS01G0720400,OS05G0135500,OS03G0736300,OS01G0954000,OS01G0750300,OS03G0146200,OS02G0285800,OS12G0623900,OS04G0403500,OS10G0521000,OS11G0106700,OS02G0197200,OS06G0336200,OS01G0511000,OS02G0627100,OS03G0146100,OS01G0270300,OS04G0518400,OS07G0630800,OS01G0314800,OS03G0291800,OS02G0629200,OS08G0157500,OS01G0799500,OS01G0246400,OS01G0382000,OS01G0172600,OS01G0327400,OS01G0946…	91	OS12G0143900,OS05G0110300,OS11G0605100,OS06G0619000,OS03G0765400,OS12G0491800,OS04G0119000,OS07G0413700,OS12G0539700,OS12G0516300,OS02G0758000,OS10G0100700,OS02G0282000,OS11G0265900,OS05G0557700,OS06G0476200,OS02G0612900,OS08G0546800,OS03G0162000,OS03G0815100,OS12G0557800,OS11G0229600,OS06G0104400,OS05G0376300,OS04G0493400,OS01G0225000,OS11G0186200,OS03G0670700,OS04G0680700,OS11G0569500,OS10G0389…
GO:0042214	terpene metabolic process	1	3	OS04G0578400,OS10G0533500,OS01G0746400	3	OS04G0578400,OS10G0533500,OS01G0746400	0
GO:2000028	regulation of photoperiodism, flowering	1	3	OS06G0298200,OS02G0724000,OS02G0511900	0		3	OS06G0298200,OS02G0724000,OS02G0511900
GO:0016556	mRNA modification	1	7	OS08G0323600,OS05G0460600,OS05G0594500,OS08G0114100,OS04G0644600,OS03G0279950,OS09G0413300	2	OS08G0114100,OS04G0644600	5	OS08G0323600,OS05G0460600,OS05G0594500,OS03G0279950,OS09G0413300
GO:0009932	cell tip growth	1	14	OS02G0120800,OS11G0146100,OS01G0142800,OS05G0548900,OS02G0639600,OS03G0211800,OS01G0897700,OS02G0708400,OS07G0413800,OS02G0269200,OS06G0320200,OS04G0474500,OS10G0389000,OS04G0639200	9	OS02G0120800,OS05G0548900,OS02G0639600,OS03G0211800,OS01G0897700,OS02G0708400,OS07G0413800,OS06G0320200,OS04G0474500	5	OS11G0146100,OS01G0142800,OS02G0269200,OS10G0389000,OS04G0639200
GO:0019432	triglyceride biosynthetic process	1	2	OS09G0509500,OS12G0586100	0		2	OS09G0509500,OS12G0586100
GO:0043101	purine-containing compound salvage	1	2	OS02G0613900,OS04G0504000	1	OS02G0613900	1	OS04G0504000
GO:0046500	S-adenosylmethionine metabolic process	1	2	OS01G0101200,OS01G0323600	1	OS01G0323600	1	OS01G0101200
GO:0072523	purine-containing compound catabolic process	1	2	OS04G0680400,OS03G0429800	0		2	OS04G0680400,OS03G0429800
GO:2000031	regulation of salicylic acid mediated signaling pathway	1	2	OS06G0488200,OS06G0637500	1	OS06G0637500	1	OS06G0488200
GO:2000652	regulation of secondary cell wall biogenesis	1	2	OS05G0563000,OS03G0123500	2	OS05G0563000,OS03G0123500	0
GO:0008610	lipid biosynthetic process	1	43	OS05G0349700,OS03G0805100,OS04G0469700,OS01G0746400,OS02G0498300,OS02G0173100,OS07G0489800,OS09G0515400,OS11G0525200,OS02G0781400,OS03G0181500,OS08G0276100,OS01G0681000,OS04G0578400,OS06G0262800,OS04G0116800,OS03G0659200,OS02G0178800,OS01G0950900,OS02G0639600,OS07G0546000,OS08G0109300,OS03G0231800,OS10G0533500,OS01G0134500,OS01G0928800,OS08G0512700,OS11G0286800,OS06G0712300,OS11G0562100,OS03G0382…	23	OS03G0805100,OS01G0746400,OS02G0498300,OS11G0525200,OS02G0781400,OS03G0181500,OS04G0578400,OS06G0262800,OS04G0116800,OS02G0178800,OS02G0639600,OS07G0546000,OS08G0109300,OS03G0231800,OS10G0533500,OS01G0134500,OS08G0512700,OS06G0712300,OS03G0382100,OS02G0114400,OS10G0571200,OS05G0405000,OS05G0408900	20	OS05G0349700,OS04G0469700,OS02G0173100,OS07G0489800,OS09G0515400,OS08G0276100,OS01G0681000,OS03G0659200,OS01G0950900,OS01G0928800,OS11G0286800,OS11G0562100,OS07G0181000,OS09G0509500,OS02G0570400,OS12G0586100,OS05G0110300,OS04G0630900,OS05G0393400,OS11G0189600
GO:0051493	regulation of cytoskeleton organization	1	7	OS02G0120800,OS09G0517600,OS07G0148800,OS01G0944000,OS05G0153000,OS04G0512300,OS01G0897700	6	OS02G0120800,OS09G0517600,OS07G0148800,OS05G0153000,OS04G0512300,OS01G0897700	1	OS01G0944000
GO:0009611	response to wounding	1	17	OS05G0554000,OS08G0508800,OS03G0231800,OS08G0509100,OS02G0214900,OS02G0194700,OS08G0157500,OS06G0680500,OS07G0622200,OS08G0184800,OS06G0112100,OS05G0102000,OS03G0389700,OS04G0639200,OS11G0530600,OS03G0738600,OS08G0434100	10	OS03G0231800,OS02G0194700,OS08G0157500,OS06G0680500,OS07G0622200,OS05G0102000,OS03G0389700,OS11G0530600,OS03G0738600,OS08G0434100	7	OS05G0554000,OS08G0508800,OS08G0509100,OS02G0214900,OS08G0184800,OS06G0112100,OS04G0639200
GO:0055075	potassium ion homeostasis	1	3	OS05G0534400,OS06G0318500,OS11G0648000	2	OS05G0534400,OS06G0318500	1	OS11G0648000
GO:0010393	galacturonan metabolic process	1	5	OS04G0650000,OS12G0443500,OS03G0211800,OS10G0407000,OS09G0422500	4	OS12G0443500,OS03G0211800,OS10G0407000,OS09G0422500	1	OS04G0650000
GO:0045488	pectin metabolic process	1	5	OS09G0422500,OS12G0443500,OS04G0650000,OS03G0211800,OS10G0407000	4	OS09G0422500,OS12G0443500,OS03G0211800,OS10G0407000	1	OS04G0650000
GO:0010565	regulation of cellular ketone metabolic process	1	4	OS04G0492600,OS11G0603200,OS01G0750300,OS09G0494200	3	OS11G0603200,OS01G0750300,OS09G0494200	1	OS04G0492600
GO:0015996	chlorophyll catabolic process	1	4	OS05G0549100,OS04G0183100,OS07G0248800,OS10G0389200	1	OS05G0549100	3	OS04G0183100,OS07G0248800,OS10G0389200
GO:0046149	pigment catabolic process	1	4	OS10G0389200,OS07G0248800,OS04G0183100,OS05G0549100	1	OS05G0549100	3	OS10G0389200,OS07G0248800,OS04G0183100
GO:0009657	plastid organization	1	23	OS04G0475500,OS05G0349700,OS04G0583000,OS08G0323600,OS11G0562100,OS05G0519600,OS01G0829000,OS11G0102200,OS09G0515400,OS06G0229000,OS02G0781400,OS12G0101800,OS03G0579000,OS09G0477900,OS01G0901900,OS09G0553900,OS08G0378900,OS03G0646100,OS05G0594500,OS04G0692600,OS04G0690800,OS05G0393400,OS02G0610500	7	OS04G0583000,OS06G0229000,OS02G0781400,OS09G0553900,OS03G0646100,OS04G0692600,OS02G0610500	16	OS04G0475500,OS05G0349700,OS08G0323600,OS11G0562100,OS05G0519600,OS01G0829000,OS11G0102200,OS09G0515400,OS12G0101800,OS03G0579000,OS09G0477900,OS01G0901900,OS08G0378900,OS05G0594500,OS04G0690800,OS05G0393400
GO:0019439	aromatic compound catabolic process	1	16	OS03G0429800,OS01G0842400,OS04G0680400,OS05G0217000,OS02G0626400,OS02G0627100,OS04G0183100,OS11G0641800,OS07G0248800,OS10G0389200,OS04G0629300,OS06G0698785,OS05G0549100,OS08G0278750,OS01G0850700,OS03G0273200	7	OS01G0842400,OS05G0217000,OS02G0626400,OS02G0627100,OS11G0641800,OS05G0549100,OS03G0273200	9	OS03G0429800,OS04G0680400,OS04G0183100,OS07G0248800,OS10G0389200,OS04G0629300,OS06G0698785,OS08G0278750,OS01G0850700
GO:0072593	reactive oxygen species metabolic process	1	10	OS02G0770800,OS01G0249200,OS01G0326000,OS06G0229000,OS06G0727200,OS08G0198700,OS03G0234900,OS09G0538600,OS03G0429800,OS04G0434800	5	OS02G0770800,OS01G0249200,OS01G0326000,OS06G0229000,OS03G0234900	5	OS06G0727200,OS08G0198700,OS09G0538600,OS03G0429800,OS04G0434800
GO:0005996	monosaccharide metabolic process	1	14	OS03G0278000,OS02G0141300,OS03G0316200,OS04G0458300,OS02G0781400,OS08G0374800,OS05G0187100,OS04G0608100,OS01G0769700,OS11G0131900,OS02G0195500,OS02G0525900,OS06G0702500,OS01G0190400	5	OS03G0278000,OS03G0316200,OS02G0781400,OS08G0374800,OS01G0769700	9	OS02G0141300,OS04G0458300,OS05G0187100,OS04G0608100,OS11G0131900,OS02G0195500,OS02G0525900,OS06G0702500,OS01G0190400
GO:0006782	protoporphyrinogen IX biosynthetic process	1	2	OS06G0704600,OS10G0502400	2	OS06G0704600,OS10G0502400	0
GO:0009423	chorismate biosynthetic process	1	2	OS07G0622200,OS03G0389700	2	OS07G0622200,OS03G0389700	0
GO:0046373	L-arabinose metabolic process	1	2	OS11G0131900,OS02G0195500	0		2	OS11G0131900,OS02G0195500
GO:0046501	protoporphyrinogen IX metabolic process	1	2	OS06G0704600,OS10G0502400	2	OS06G0704600,OS10G0502400	0
GO:0000910	cytokinesis	1	11	OS03G0837100,OS02G0617500,OS08G0531100,OS04G0252400,OS08G0278750,OS07G0252400,OS05G0153000,OS07G0208500,OS05G0176100,OS09G0450300,OS07G0424400	8	OS03G0837100,OS08G0531100,OS07G0252400,OS05G0153000,OS07G0208500,OS05G0176100,OS09G0450300,OS07G0424400	3	OS02G0617500,OS04G0252400,OS08G0278750
GO:0009637	response to blue light	1	9	OS07G0178800,OS12G0101800,OS11G0102200,OS01G0246400,OS01G0720500,OS08G0566600,OS09G0439500,OS07G0178700,OS03G0719800	5	OS07G0178800,OS01G0246400,OS01G0720500,OS08G0566600,OS07G0178700	4	OS12G0101800,OS11G0102200,OS09G0439500,OS03G0719800
GO:0010411	xyloglucan metabolic process	1	3	OS06G0696600,OS06G0697000,OS08G0374800	3	OS06G0696600,OS06G0697000,OS08G0374800	0
GO:0008219	cell death	1	11	OS01G0971400,OS01G0190400,OS11G0229600,OS02G0605900,OS08G0539700,OS06G0488200,OS11G0569500,OS06G0727200,OS11G0673600,OS05G0187100,OS06G0126500	4	OS01G0971400,OS02G0605900,OS11G0673600,OS06G0126500	7	OS01G0190400,OS11G0229600,OS08G0539700,OS06G0488200,OS11G0569500,OS06G0727200,OS05G0187100
GO:0048868	pollen tube development	1	13	OS03G0211800,OS02G0639600,OS01G0142800,OS05G0548900,OS02G0120800,OS11G0146100,OS04G0639200,OS04G0474500,OS02G0269200,OS02G0708400,OS07G0413800,OS09G0244900,OS06G0320200	8	OS03G0211800,OS02G0639600,OS05G0548900,OS02G0120800,OS04G0474500,OS02G0708400,OS07G0413800,OS06G0320200	5	OS01G0142800,OS11G0146100,OS04G0639200,OS02G0269200,OS09G0244900
GO:1901361	organic cyclic compound catabolic process	1	16	OS07G0248800,OS10G0389200,OS11G0641800,OS04G0629300,OS08G0278750,OS05G0549100,OS01G0850700,OS03G0273200,OS03G0429800,OS01G0807900,OS02G0626400,OS02G0627100,OS01G0842400,OS05G0217000,OS04G0680400,OS04G0183100	7	OS11G0641800,OS05G0549100,OS03G0273200,OS02G0626400,OS02G0627100,OS01G0842400,OS05G0217000	9	OS07G0248800,OS10G0389200,OS04G0629300,OS08G0278750,OS01G0850700,OS03G0429800,OS01G0807900,OS04G0680400,OS04G0183100
GO:0009767	photosynthetic electron transport chain	1	5	OS07G0489800,OS04G0444800,OS08G0566600,OS08G0276100,OS03G0748300	2	OS04G0444800,OS08G0566600	3	OS07G0489800,OS08G0276100,OS03G0748300
GO:0005984	disaccharide metabolic process	1	12	OS12G0586100,OS01G0645200,OS02G0661100,OS02G0125600,OS03G0401300,OS04G0690800,OS09G0376800,OS10G0521000,OS03G0163100,OS08G0409100,OS06G0476200,OS05G0594500	5	OS01G0645200,OS02G0661100,OS03G0401300,OS10G0521000,OS08G0409100	7	OS12G0586100,OS02G0125600,OS04G0690800,OS09G0376800,OS03G0163100,OS06G0476200,OS05G0594500
GO:0006787	porphyrin-containing compound catabolic process	1	4	OS07G0248800,OS10G0389200,OS04G0183100,OS05G0549100	1	OS05G0549100	3	OS07G0248800,OS10G0389200,OS04G0183100
GO:0033015	tetrapyrrole catabolic process	1	4	OS05G0549100,OS04G0183100,OS10G0389200,OS07G0248800	1	OS05G0549100	3	OS04G0183100,OS10G0389200,OS07G0248800
GO:0051187	cofactor catabolic process	1	4	OS10G0389200,OS07G0248800,OS05G0549100,OS04G0183100	1	OS05G0549100	3	OS10G0389200,OS07G0248800,OS04G0183100
GO:0006833	water transport	1	6	OS02G0232900,OS05G0187100,OS01G0769700,OS02G0629200,OS01G0190400,OS06G0336200	4	OS02G0232900,OS01G0769700,OS02G0629200,OS06G0336200	2	OS05G0187100,OS01G0190400
GO:0042044	fluid transport	1	6	OS05G0187100,OS01G0769700,OS02G0629200,OS01G0190400,OS06G0336200,OS02G0232900	4	OS01G0769700,OS02G0629200,OS06G0336200,OS02G0232900	2	OS05G0187100,OS01G0190400
GO:0009605	response to external stimulus	1	80	OS05G0557700,OS06G0336200,OS02G0194700,OS10G0467800,OS03G0146100,OS06G0476200,OS01G0511000,OS01G0769700,OS01G0855700,OS08G0508800,OS08G0517200,OS08G0434100,OS02G0629200,OS11G0102200,OS12G0101800,OS12G0586100,OS06G0566300,OS05G0110300,OS05G0579600,OS08G0509100,OS05G0430900,OS03G0736300,OS03G0765400,OS01G0720400,OS02G0736200,OS04G0650000,OS02G0743400,OS05G0591900,OS01G0954000,OS04G0605500,OS07G0543…	43	OS06G0336200,OS02G0194700,OS10G0467800,OS03G0146100,OS01G0511000,OS01G0769700,OS08G0434100,OS02G0629200,OS06G0566300,OS05G0430900,OS03G0736300,OS01G0720400,OS02G0743400,OS01G0954000,OS04G0605500,OS07G0543100,OS10G0430200,OS01G0750300,OS03G0146200,OS04G0403500,OS01G0584900,OS01G0557500,OS10G0553800,OS07G0523600,OS05G0495900,OS08G0509200,OS06G0637500,OS02G0498300,OS12G0132800,OS01G0913300,OS06G0680…	37	OS05G0557700,OS06G0476200,OS01G0855700,OS08G0508800,OS08G0517200,OS11G0102200,OS12G0101800,OS12G0586100,OS05G0110300,OS05G0579600,OS08G0509100,OS03G0765400,OS02G0736200,OS04G0650000,OS05G0591900,OS06G0488200,OS04G0171600,OS03G0719800,OS10G0580400,OS04G0587300,OS07G0675000,OS01G0807900,OS04G0171800,OS01G0635200,OS04G0680400,OS08G0198700,OS10G0389200,OS04G0679400,OS08G0357000,OS04G0639200,OS08G0184…
GO:0043207	response to external biotic stimulus	1	59	OS04G0171800,OS01G0557500,OS02G0194700,OS07G0675000,OS10G0467800,OS04G0587300,OS06G0336200,OS01G0584900,OS01G0855700,OS05G0495900,OS08G0508800,OS08G0517200,OS08G0198700,OS10G0553800,OS07G0523600,OS01G0511000,OS01G0769700,OS03G0146100,OS06G0637500,OS08G0357000,OS04G0679400,OS10G0389200,OS08G0509200,OS08G0184800,OS12G0132800,OS02G0629200,OS05G0110300,OS04G0493400,OS08G0509100,OS12G0586100,OS02G0214…	34	OS01G0557500,OS02G0194700,OS10G0467800,OS06G0336200,OS01G0584900,OS05G0495900,OS10G0553800,OS07G0523600,OS01G0511000,OS01G0769700,OS03G0146100,OS06G0637500,OS08G0509200,OS12G0132800,OS02G0629200,OS06G0566300,OS01G0954000,OS07G0543100,OS04G0605500,OS06G0634500,OS03G0234900,OS02G0770800,OS05G0430900,OS03G0736300,OS11G0603200,OS10G0407000,OS03G0738600,OS03G0146200,OS10G0543400,OS04G0683700,OS10G0430…	25	OS04G0171800,OS07G0675000,OS04G0587300,OS01G0855700,OS08G0508800,OS08G0517200,OS08G0198700,OS08G0357000,OS04G0679400,OS10G0389200,OS08G0184800,OS05G0110300,OS04G0493400,OS08G0509100,OS12G0586100,OS02G0214900,OS11G0569500,OS04G0650000,OS05G0591900,OS02G0736200,OS03G0765400,OS01G0702000,OS06G0488200,OS04G0171600,OS03G0606600
GO:0051707	response to other organism	1	59	OS02G0736200,OS02G0770800,OS05G0430900,OS03G0736300,OS11G0603200,OS03G0765400,OS11G0569500,OS01G0954000,OS04G0605500,OS07G0543100,OS04G0650000,OS06G0634500,OS05G0591900,OS03G0234900,OS05G0110300,OS04G0493400,OS08G0509100,OS12G0586100,OS02G0214900,OS06G0566300,OS05G0574400,OS03G0122300,OS10G0543400,OS01G0702000,OS04G0683700,OS06G0488200,OS04G0171600,OS10G0430200,OS03G0606600,OS01G0750300,OS10G0407…	34	OS02G0770800,OS05G0430900,OS03G0736300,OS11G0603200,OS01G0954000,OS04G0605500,OS07G0543100,OS06G0634500,OS03G0234900,OS06G0566300,OS05G0574400,OS03G0122300,OS10G0543400,OS04G0683700,OS10G0430200,OS01G0750300,OS10G0407000,OS03G0738600,OS03G0146200,OS01G0511000,OS01G0769700,OS03G0146100,OS05G0495900,OS10G0553800,OS07G0523600,OS02G0194700,OS10G0467800,OS06G0336200,OS01G0584900,OS01G0557500,OS12G0132…	25	OS02G0736200,OS03G0765400,OS11G0569500,OS04G0650000,OS05G0591900,OS05G0110300,OS04G0493400,OS08G0509100,OS12G0586100,OS02G0214900,OS01G0702000,OS06G0488200,OS04G0171600,OS03G0606600,OS01G0855700,OS08G0508800,OS08G0517200,OS08G0198700,OS07G0675000,OS04G0587300,OS04G0171800,OS08G0184800,OS10G0389200,OS08G0357000,OS04G0679400
GO:0005992	trehalose biosynthetic process	1	3	OS02G0661100,OS08G0409100,OS09G0376800	2	OS02G0661100,OS08G0409100	1	OS09G0376800
GO:0006284	base-excision repair	1	3	OS08G0489300,OS01G0799500,OS09G0420300	3	OS08G0489300,OS01G0799500,OS09G0420300	0
GO:0009651	response to salt stress	1	43	OS12G0623900,OS05G0574400,OS10G0100700,OS01G0292200,OS03G0737000,OS07G0191200,OS05G0176100,OS03G0670700,OS06G0320200,OS03G0736300,OS03G0661300,OS05G0459700,OS11G0186200,OS04G0650000,OS05G0534400,OS03G0234900,OS11G0648000,OS01G0750000,OS01G0954000,OS04G0474500,OS05G0386800,OS12G0143900,OS06G0643700,OS12G0586100,OS03G0266300,OS03G0291800,OS10G0114300,OS03G0316200,OS12G0557800,OS02G0781400,OS08G0509…	30	OS12G0623900,OS05G0574400,OS01G0292200,OS07G0191200,OS05G0176100,OS06G0320200,OS03G0736300,OS03G0661300,OS05G0459700,OS05G0534400,OS03G0234900,OS01G0750000,OS01G0954000,OS04G0474500,OS05G0386800,OS06G0643700,OS03G0291800,OS03G0316200,OS02G0781400,OS08G0509200,OS01G0733500,OS06G0637500,OS01G0769700,OS01G0805900,OS02G0175000,OS01G0323600,OS05G0210600,OS02G0661100,OS09G0494200,OS05G0456300	13	OS10G0100700,OS03G0737000,OS03G0670700,OS11G0186200,OS04G0650000,OS11G0648000,OS12G0143900,OS12G0586100,OS03G0266300,OS10G0114300,OS12G0557800,OS10G0113900,OS02G0612900
GO:0006566	threonine metabolic process	1	2	OS09G0294000,OS08G0342400	1	OS09G0294000	1	OS08G0342400
GO:0010148	transpiration	1	2	OS01G0190400,OS05G0187100	0		2	OS01G0190400,OS05G0187100
GO:0010255	glucose mediated signaling pathway	1	2	OS05G0187100,OS01G0190400	0		2	OS05G0187100,OS01G0190400
GO:0010497	plasmodesmata-mediated intercellular transport	1	2	OS01G0249200,OS01G0952000	2	OS01G0249200,OS01G0952000	0
GO:0015800	acidic amino acid transport	1	2	OS01G0607200,OS05G0424000	1	OS05G0424000	1	OS01G0607200
GO:0031056	regulation of histone modification	1	2	OS01G0702000,OS08G0357000	0		2	OS01G0702000,OS08G0357000
GO:0045926	negative regulation of growth	1	2	OS03G0234900,OS08G0184800	1	OS03G0234900	1	OS08G0184800
GO:0046460	neutral lipid biosynthetic process	1	2	OS12G0586100,OS09G0509500	0		2	OS12G0586100,OS09G0509500
GO:0046463	acylglycerol biosynthetic process	1	2	OS12G0586100,OS09G0509500	0		2	OS12G0586100,OS09G0509500
GO:0060968	regulation of gene silencing	1	2	OS08G0512700,OS02G0736200	1	OS08G0512700	1	OS02G0736200
GO:0009086	methionine biosynthetic process	1	6	OS08G0342400,OS12G0623900,OS05G0438500,OS01G0101200,OS11G0525200,OS09G0294000	4	OS12G0623900,OS05G0438500,OS11G0525200,OS09G0294000	2	OS08G0342400,OS01G0101200
GO:0012501	programmed cell death	1	9	OS08G0539700,OS02G0605900,OS11G0229600,OS01G0190400,OS01G0971400,OS06G0126500,OS05G0187100,OS11G0569500,OS11G0673600	4	OS02G0605900,OS01G0971400,OS06G0126500,OS11G0673600	5	OS08G0539700,OS11G0229600,OS01G0190400,OS05G0187100,OS11G0569500
GO:0016052	carbohydrate catabolic process	1	22	OS02G0605900,OS02G0125600,OS10G0543400,OS01G0134900,OS06G0247900,OS01G0715400,OS05G0187100,OS12G0169600,OS07G0181000,OS02G0781400,OS06G0561000,OS10G0521000,OS09G0533900,OS10G0571200,OS01G0190400,OS05G0110300,OS04G0493400,OS03G0736300,OS07G0546000,OS01G0769700,OS04G0640700,OS07G0543100	15	OS02G0605900,OS10G0543400,OS01G0134900,OS06G0247900,OS12G0169600,OS02G0781400,OS06G0561000,OS10G0521000,OS09G0533900,OS10G0571200,OS03G0736300,OS07G0546000,OS01G0769700,OS04G0640700,OS07G0543100	7	OS02G0125600,OS01G0715400,OS05G0187100,OS07G0181000,OS01G0190400,OS05G0110300,OS04G0493400
GO:0009642	response to light intensity	1	13	OS04G0469700,OS07G0178700,OS03G0719800,OS03G0266300,OS08G0566600,OS01G0246400,OS03G0316200,OS07G0523600,OS04G0639200,OS03G0729000,OS06G0229000,OS07G0178800,OS10G0516300	8	OS07G0178700,OS08G0566600,OS01G0246400,OS03G0316200,OS07G0523600,OS03G0729000,OS06G0229000,OS07G0178800	5	OS04G0469700,OS03G0719800,OS03G0266300,OS04G0639200,OS10G0516300
GO:0016126	sterol biosynthetic process	1	5	OS08G0512700,OS01G0134500,OS03G0231800,OS11G0525200,OS07G0181000	4	OS08G0512700,OS01G0134500,OS03G0231800,OS11G0525200	1	OS07G0181000
GO:1903825	organic acid transmembrane transport	1	5	OS11G0432400,OS05G0208000,OS01G0607200,OS05G0424000,OS08G0127100	3	OS11G0432400,OS05G0208000,OS05G0424000	2	OS01G0607200,OS08G0127100
GO:1905039	carboxylic acid transmembrane transport	1	5	OS08G0127100,OS05G0208000,OS11G0432400,OS05G0424000,OS01G0607200	3	OS05G0208000,OS11G0432400,OS05G0424000	2	OS08G0127100,OS01G0607200
GO:0048588	developmental cell growth	1	16	OS01G0897700,OS02G0639600,OS11G0146100,OS02G0120800,OS07G0675000,OS04G0474500,OS02G0708400,OS06G0320200,OS01G0769700,OS03G0211800,OS04G0429600,OS01G0142800,OS05G0548900,OS04G0639200,OS02G0269200,OS07G0413800	10	OS01G0897700,OS02G0639600,OS02G0120800,OS04G0474500,OS02G0708400,OS06G0320200,OS01G0769700,OS03G0211800,OS05G0548900,OS07G0413800	6	OS11G0146100,OS07G0675000,OS04G0429600,OS01G0142800,OS04G0639200,OS02G0269200
GO:0000160	phosphorelay signal transduction system	1	7	OS06G0183100,OS02G0796500,OS01G0848700,OS11G0143300,OS12G0101800,OS11G0102200,OS03G0719800	1	OS01G0848700	6	OS06G0183100,OS02G0796500,OS11G0143300,OS12G0101800,OS11G0102200,OS03G0719800
GO:0016108	tetraterpenoid metabolic process	1	7	OS10G0533500,OS01G0746400,OS05G0393400,OS08G0109300,OS04G0578400,OS08G0276100,OS05G0349700	4	OS10G0533500,OS01G0746400,OS08G0109300,OS04G0578400	3	OS05G0393400,OS08G0276100,OS05G0349700
GO:0016116	carotenoid metabolic process	1	7	OS04G0578400,OS05G0349700,OS08G0276100,OS10G0533500,OS05G0393400,OS01G0746400,OS08G0109300	4	OS04G0578400,OS10G0533500,OS01G0746400,OS08G0109300	3	OS05G0349700,OS08G0276100,OS05G0393400
GO:0006790	sulfur compound metabolic process	1	21	OS10G0553800,OS01G0323600,OS09G0516600,OS06G0320200,OS05G0408900,OS07G0282500,OS01G0151500,OS04G0175900,OS04G0175600,OS01G0102300,OS09G0515400,OS07G0489800,OS01G0913300,OS03G0130100,OS01G0645200,OS02G0525900,OS01G0101200,OS08G0512700,OS12G0189300,OS08G0509200,OS01G0134500	14	OS10G0553800,OS01G0323600,OS09G0516600,OS06G0320200,OS05G0408900,OS07G0282500,OS01G0151500,OS01G0913300,OS03G0130100,OS01G0645200,OS08G0512700,OS12G0189300,OS08G0509200,OS01G0134500	7	OS04G0175900,OS04G0175600,OS01G0102300,OS09G0515400,OS07G0489800,OS02G0525900,OS01G0101200
GO:0009225	nucleotide-sugar metabolic process	1	4	OS06G0476200,OS04G0613700,OS03G0278000,OS12G0443500	3	OS04G0613700,OS03G0278000,OS12G0443500	1	OS06G0476200
GO:0051640	organelle localization	1	9	OS06G0488200,OS05G0349700,OS08G0323600,OS02G0120800,OS05G0594500,OS09G0553900,OS10G0389000,OS11G0102200,OS12G0101800	2	OS02G0120800,OS09G0553900	7	OS06G0488200,OS05G0349700,OS08G0323600,OS05G0594500,OS10G0389000,OS11G0102200,OS12G0101800
GO:0009066	aspartate family amino acid metabolic process	1	8	OS04G0650700,OS01G0101200,OS12G0623900,OS08G0342400,OS09G0294000,OS11G0525200,OS05G0438500,OS01G0323600	5	OS12G0623900,OS09G0294000,OS11G0525200,OS05G0438500,OS01G0323600	3	OS04G0650700,OS01G0101200,OS08G0342400
GO:0009113	purine nucleobase biosynthetic process	1	2	OS04G0504000,OS02G0613900	1	OS02G0613900	1	OS04G0504000
GO:0009757	hexose mediated signaling	1	2	OS01G0190400,OS05G0187100	0		2	OS01G0190400,OS05G0187100
GO:0010351	lithium ion transport	1	2	OS01G0557500,OS06G0318500	2	OS01G0557500,OS06G0318500	0
GO:1903338	regulation of cell wall organization or biogenesis	1	2	OS03G0123500,OS05G0563000	2	OS03G0123500,OS05G0563000	0
GO:0042592	homeostatic process	1	32	OS06G0323100,OS07G0258400,OS07G0489800,OS12G0459300,OS05G0187100,OS04G0469700,OS05G0587300,OS03G0684400,OS06G0318500,OS08G0156600,OS05G0210600,OS03G0146100,OS07G0598300,OS08G0378900,OS01G0557500,OS06G0336200,OS05G0557700,OS01G0190400,OS05G0438500,OS11G0106700,OS06G0727200,OS03G0146200,OS04G0578600,OS12G0562100,OS03G0606600,OS12G0539700,OS04G0538400,OS03G0737000,OS02G0514500,OS11G0648000,OS05G0534…	15	OS05G0587300,OS03G0684400,OS06G0318500,OS08G0156600,OS05G0210600,OS03G0146100,OS01G0557500,OS06G0336200,OS05G0438500,OS11G0106700,OS03G0146200,OS04G0538400,OS02G0514500,OS05G0534400,OS12G0106000	17	OS06G0323100,OS07G0258400,OS07G0489800,OS12G0459300,OS05G0187100,OS04G0469700,OS07G0598300,OS08G0378900,OS05G0557700,OS01G0190400,OS06G0727200,OS04G0578600,OS12G0562100,OS03G0606600,OS12G0539700,OS03G0737000,OS11G0648000
GO:0006829	zinc II ion transport	1	3	OS06G0566300,OS03G0411800,OS04G0613000	2	OS06G0566300,OS04G0613000	1	OS03G0411800
GO:0051186	cofactor metabolic process	1	40	OS07G0248800,OS08G0512700,OS01G0134500,OS05G0549100,OS09G0327300,OS10G0100700,OS10G0567400,OS12G0169600,OS07G0181000,OS10G0571200,OS05G0110300,OS05G0408900,OS09G0446800,OS04G0429800,OS04G0183100,OS10G0389200,OS05G0349700,OS03G0102100,OS10G0502400,OS06G0617800,OS02G0581400,OS01G0101200,OS02G0525900,OS03G0323200,OS05G0187100,OS04G0678700,OS02G0781400,OS09G0515400,OS07G0489800,OS01G0190400,OS08G0276…	16	OS08G0512700,OS01G0134500,OS05G0549100,OS10G0567400,OS12G0169600,OS10G0571200,OS05G0408900,OS10G0502400,OS06G0617800,OS03G0323200,OS04G0678700,OS02G0781400,OS07G0546000,OS01G0769700,OS06G0704600,OS01G0323600	24	OS07G0248800,OS09G0327300,OS10G0100700,OS07G0181000,OS05G0110300,OS09G0446800,OS04G0429800,OS04G0183100,OS10G0389200,OS05G0349700,OS03G0102100,OS02G0581400,OS01G0101200,OS02G0525900,OS05G0187100,OS09G0515400,OS07G0489800,OS01G0190400,OS08G0276100,OS12G0507000,OS03G0659200,OS06G0677400,OS05G0594500,OS03G0318500
GO:0015706	nitrate transport	1	4	OS02G0605900,OS04G0683700,OS01G0913300,OS01G0852200	3	OS02G0605900,OS04G0683700,OS01G0913300	1	OS01G0852200
GO:0019684	photosynthesis, light reaction	1	14	OS09G0515400,OS07G0489800,OS04G0690800,OS06G0229000,OS03G0279950,OS08G0276100,OS02G0827600,OS03G0748300,OS03G0579000,OS01G0720500,OS05G0110300,OS08G0566600,OS09G0439500,OS04G0444800	4	OS06G0229000,OS01G0720500,OS08G0566600,OS04G0444800	10	OS09G0515400,OS07G0489800,OS04G0690800,OS03G0279950,OS08G0276100,OS02G0827600,OS03G0748300,OS03G0579000,OS05G0110300,OS09G0439500
GO:0015802	basic amino acid transport	1	3	OS01G0225000,OS05G0424000,OS01G0607200	1	OS05G0424000	2	OS01G0225000,OS01G0607200
GO:0044070	regulation of anion transport	1	4	OS11G0102200,OS12G0586100,OS11G0569500,OS12G0101800	0		4	OS11G0102200,OS12G0586100,OS11G0569500,OS12G0101800
GO:0006641	triglyceride metabolic process	1	2	OS12G0586100,OS09G0509500	0		2	OS12G0586100,OS09G0509500
GO:0009085	lysine biosynthetic process	1	2	OS08G0342400,OS09G0294000	1	OS09G0294000	1	OS08G0342400
GO:0009089	lysine biosynthetic process via diaminopimelate	1	2	OS09G0294000,OS08G0342400	1	OS09G0294000	1	OS08G0342400
GO:0009686	gibberellin biosynthetic process	1	2	OS01G0950900,OS02G0570400	0		2	OS01G0950900,OS02G0570400
GO:0009956	radial pattern formation	1	2	OS03G0769800,OS05G0376300	0		2	OS03G0769800,OS05G0376300
GO:0015743	malate transport	1	2	OS01G0221600,OS08G0503700	2	OS01G0221600,OS08G0503700	0
GO:0046451	diaminopimelate metabolic process	1	2	OS08G0342400,OS09G0294000	1	OS09G0294000	1	OS08G0342400
GO:0046653	tetrahydrofolate metabolic process	1	2	OS03G0102100,OS09G0446800	0		2	OS03G0102100,OS09G0446800
GO:0071577	zinc II ion transmembrane transport	1	2	OS04G0613000,OS06G0566300	2	OS04G0613000,OS06G0566300	0
GO:0006694	steroid biosynthetic process	1	7	OS04G0469700,OS04G0630900,OS07G0181000,OS03G0231800,OS11G0525200,OS08G0512700,OS01G0134500	4	OS03G0231800,OS11G0525200,OS08G0512700,OS01G0134500	3	OS04G0469700,OS04G0630900,OS07G0181000
GO:0051656	establishment of organelle localization	1	7	OS02G0120800,OS09G0553900,OS08G0323600,OS05G0594500,OS05G0349700,OS12G0101800,OS11G0102200	2	OS02G0120800,OS09G0553900	5	OS08G0323600,OS05G0594500,OS05G0349700,OS12G0101800,OS11G0102200
GO:1901136	carbohydrate derivative catabolic process	1	5	OS02G0605900,OS10G0543400,OS09G0494200,OS04G0650700,OS04G0493400	3	OS02G0605900,OS10G0543400,OS09G0494200	2	OS04G0650700,OS04G0493400
GO:0015979	photosynthesis	1	21	OS09G0515400,OS07G0489800,OS06G0229000,OS04G0678700,OS11G0106700,OS03G0323200,OS01G0720500,OS09G0439500,OS08G0566600,OS04G0444800,OS12G0106000,OS04G0690800,OS03G0279950,OS05G0405000,OS07G0546000,OS12G0190200,OS05G0110300,OS02G0827600,OS08G0276100,OS03G0579000,OS03G0748300	11	OS06G0229000,OS04G0678700,OS11G0106700,OS03G0323200,OS01G0720500,OS08G0566600,OS04G0444800,OS12G0106000,OS05G0405000,OS07G0546000,OS12G0190200	10	OS09G0515400,OS07G0489800,OS09G0439500,OS04G0690800,OS03G0279950,OS05G0110300,OS02G0827600,OS08G0276100,OS03G0579000,OS03G0748300
GO:0000226	microtubule cytoskeleton organization	1	11	OS03G0736300,OS09G0450300,OS02G0269200,OS05G0117798,OS07G0424400,OS02G0120800,OS03G0837100,OS05G0153000,OS04G0629700,OS07G0252400,OS08G0531100	10	OS03G0736300,OS09G0450300,OS05G0117798,OS07G0424400,OS02G0120800,OS03G0837100,OS05G0153000,OS04G0629700,OS07G0252400,OS08G0531100	1	OS02G0269200
GO:0006760	folic acid-containing compound metabolic process	1	3	OS03G0102100,OS09G0446800,OS09G0327300	0		3	OS03G0102100,OS09G0446800,OS09G0327300
GO:0044282	small molecule catabolic process	1	22	OS02G0581400,OS04G0650700,OS04G0683700,OS07G0248800,OS03G0171900,OS06G0561000,OS12G0605800,OS09G0457100,OS05G0187100,OS01G0807900,OS01G0190400,OS01G0642000,OS02G0626100,OS04G0183100,OS05G0155000,OS04G0518400,OS02G0626400,OS10G0516300,OS02G0627100,OS01G0769700,OS09G0516600,OS05G0217000	11	OS04G0683700,OS06G0561000,OS09G0457100,OS01G0642000,OS02G0626100,OS04G0518400,OS02G0626400,OS02G0627100,OS01G0769700,OS09G0516600,OS05G0217000	11	OS02G0581400,OS04G0650700,OS07G0248800,OS03G0171900,OS12G0605800,OS05G0187100,OS01G0807900,OS01G0190400,OS04G0183100,OS05G0155000,OS10G0516300
GO:0071555	cell wall organization	1	20	OS05G0477600,OS05G0386700,OS07G0148800,OS03G0416200,OS04G0650000,OS02G0120800,OS01G0172600,OS11G0146100,OS01G0944000,OS05G0386800,OS05G0110300,OS02G0639600,OS01G0897700,OS06G0234200,OS05G0499400,OS04G0639200,OS09G0422500,OS10G0407000,OS12G0443500,OS03G0211800	14	OS05G0386700,OS07G0148800,OS03G0416200,OS02G0120800,OS01G0172600,OS05G0386800,OS02G0639600,OS01G0897700,OS06G0234200,OS05G0499400,OS09G0422500,OS10G0407000,OS12G0443500,OS03G0211800	6	OS05G0477600,OS04G0650000,OS11G0146100,OS01G0944000,OS05G0110300,OS04G0639200
GO:1990267	response to transition metal nanoparticle	1	9	OS12G0623900,OS03G0670700,OS03G0234900,OS12G0106000,OS11G0106700,OS01G0323600,OS04G0538400,OS04G0613000,OS03G0266300	7	OS12G0623900,OS03G0234900,OS12G0106000,OS11G0106700,OS01G0323600,OS04G0538400,OS04G0613000	2	OS03G0670700,OS03G0266300
GO:0001678	cellular glucose homeostasis	1	2	OS05G0187100,OS01G0190400	0		2	OS05G0187100,OS01G0190400
GO:0006553	lysine metabolic process	1	2	OS09G0294000,OS08G0342400	1	OS09G0294000	1	OS08G0342400
GO:0006949	syncytium formation	1	2	OS05G0477600,OS06G0561000	1	OS06G0561000	1	OS05G0477600
GO:0009396	folic acid-containing compound biosynthetic process	1	2	OS09G0327300,OS09G0446800	0		2	OS09G0327300,OS09G0446800
GO:0009785	blue light signaling pathway	1	2	OS12G0101800,OS11G0102200	0		2	OS12G0101800,OS11G0102200
GO:0010496	intercellular transport	1	2	OS01G0249200,OS01G0952000	2	OS01G0249200,OS01G0952000	0
GO:0016143	S-glycoside metabolic process	1	2	OS04G0175900,OS04G0175600	0		2	OS04G0175900,OS04G0175600
GO:0019632	shikimate metabolic process	1	2	OS03G0389700,OS07G0622200	2	OS03G0389700,OS07G0622200	0
GO:0030522	intracellular receptor signaling pathway	1	2	OS12G0101800,OS11G0102200	0		2	OS12G0101800,OS11G0102200
GO:0042343	indole glucosinolate metabolic process	1	2	OS04G0175900,OS04G0175600	0		2	OS04G0175900,OS04G0175600
GO:0071333	cellular response to glucose stimulus	1	2	OS01G0190400,OS05G0187100	0		2	OS01G0190400,OS05G0187100
GO:0009072	aromatic amino acid family metabolic process	1	9	OS12G0210300,OS05G0217000,OS07G0622200,OS11G0245100,OS10G0523700,OS09G0515400,OS03G0389700,OS09G0539100,OS05G0349700	5	OS05G0217000,OS07G0622200,OS10G0523700,OS03G0389700,OS09G0539100	4	OS12G0210300,OS11G0245100,OS09G0515400,OS05G0349700
GO:0016125	sterol metabolic process	1	5	OS11G0525200,OS03G0231800,OS07G0181000,OS01G0134500,OS08G0512700	4	OS11G0525200,OS03G0231800,OS01G0134500,OS08G0512700	1	OS07G0181000
GO:0009856	pollination	1	21	OS02G0639600,OS03G0709300,OS02G0120800,OS11G0146100,OS08G0160500,OS04G0474500,OS06G0320200,OS02G0708400,OS01G0769700,OS04G0226600,OS03G0211800,OS04G0302400,OS01G0142800,OS04G0302300,OS05G0548900,OS01G0668700,OS04G0639200,OS07G0413800,OS09G0244900,OS02G0269200,OS08G0160600	12	OS02G0639600,OS03G0709300,OS02G0120800,OS08G0160500,OS04G0474500,OS06G0320200,OS02G0708400,OS01G0769700,OS03G0211800,OS05G0548900,OS07G0413800,OS08G0160600	9	OS11G0146100,OS04G0226600,OS04G0302400,OS01G0142800,OS04G0302300,OS01G0668700,OS04G0639200,OS09G0244900,OS02G0269200
GO:0044706	multi-multicellular organism process	1	21	OS05G0548900,OS04G0302300,OS01G0668700,OS01G0142800,OS04G0302400,OS03G0211800,OS04G0226600,OS08G0160600,OS02G0269200,OS07G0413800,OS09G0244900,OS04G0639200,OS11G0146100,OS02G0120800,OS03G0709300,OS02G0639600,OS01G0769700,OS06G0320200,OS02G0708400,OS04G0474500,OS08G0160500	12	OS05G0548900,OS03G0211800,OS08G0160600,OS07G0413800,OS02G0120800,OS03G0709300,OS02G0639600,OS01G0769700,OS06G0320200,OS02G0708400,OS04G0474500,OS08G0160500	9	OS04G0302300,OS01G0668700,OS01G0142800,OS04G0302400,OS04G0226600,OS02G0269200,OS09G0244900,OS04G0639200,OS11G0146100
GO:0044763	single-organism cellular process	1	347	OS12G0586100,OS08G0509100,OS05G0176100,OS07G0148800,OS05G0477600,OS03G0845300,OS04G0624600,OS05G0155000,OS04G0183100,OS05G0393400,OS10G0539600,OS03G0752800,OS06G0488200,OS04G0171600,OS08G0323600,OS05G0460600,OS04G0497000,OS04G0578600,OS04G0252400,OS07G0191200,OS04G0434800,OS07G0413800,OS10G0523700,OS10G0567400,OS07G0522600,OS03G0409100,OS02G0762400,OS08G0276100,OS01G0944000,OS09G0494200,OS04G0116…	195	OS05G0176100,OS07G0148800,OS03G0845300,OS04G0624600,OS10G0539600,OS04G0497000,OS07G0191200,OS07G0413800,OS10G0523700,OS10G0567400,OS02G0762400,OS09G0494200,OS04G0116800,OS10G0467800,OS07G0546000,OS01G0769700,OS08G0109300,OS11G0644800,OS11G0673600,OS01G0323600,OS01G0971400,OS10G0502400,OS01G0746400,OS03G0323200,OS06G0160700,OS05G0102000,OS03G0287800,OS05G0584600,OS08G0547500,OS01G0897700,OS03G0850…	152	OS12G0586100,OS08G0509100,OS05G0477600,OS05G0155000,OS04G0183100,OS05G0393400,OS03G0752800,OS06G0488200,OS04G0171600,OS08G0323600,OS05G0460600,OS04G0578600,OS04G0252400,OS04G0434800,OS07G0522600,OS03G0409100,OS08G0276100,OS01G0944000,OS01G0102300,OS08G0278750,OS02G0581400,OS12G0210300,OS09G0515400,OS12G0101800,OS03G0326200,OS01G0357100,OS01G0627933,OS01G0142800,OS03G0737000,OS04G0226600,OS04G0175…
GO:0009687	abscisic acid metabolic process	1	3	OS07G0282300,OS07G0282500,OS09G0457100	3	OS07G0282300,OS07G0282500,OS09G0457100	0
GO:0009765	photosynthesis, light harvesting	1	3	OS01G0720500,OS06G0229000,OS09G0439500	2	OS01G0720500,OS06G0229000	1	OS09G0439500
GO:0010639	negative regulation of organelle organization	1	3	OS01G0897700,OS05G0153000,OS09G0517600	3	OS01G0897700,OS05G0153000,OS09G0517600	0
GO:0030245	cellulose catabolic process	1	3	OS06G0247900,OS09G0533900,OS03G0736300	3	OS06G0247900,OS09G0533900,OS03G0736300	0
GO:0051129	negative regulation of cellular component organization	1	3	OS09G0517600,OS01G0897700,OS05G0153000	3	OS09G0517600,OS01G0897700,OS05G0153000	0
GO:0051275	beta-glucan catabolic process	1	3	OS06G0247900,OS03G0736300,OS09G0533900	3	OS06G0247900,OS03G0736300,OS09G0533900	0
GO:0051188	cofactor biosynthetic process	1	20	OS03G0659200,OS12G0507000,OS05G0110300,OS01G0323600,OS04G0429800,OS09G0446800,OS06G0704600,OS05G0408900,OS07G0546000,OS02G0525900,OS02G0581400,OS06G0617800,OS10G0502400,OS05G0349700,OS09G0515400,OS10G0567400,OS04G0678700,OS10G0100700,OS09G0327300,OS03G0323200	9	OS01G0323600,OS06G0704600,OS05G0408900,OS07G0546000,OS06G0617800,OS10G0502400,OS10G0567400,OS04G0678700,OS03G0323200	11	OS03G0659200,OS12G0507000,OS05G0110300,OS04G0429800,OS09G0446800,OS02G0525900,OS02G0581400,OS05G0349700,OS09G0515400,OS10G0100700,OS09G0327300
GO:0000281	mitotic cytokinesis	1	9	OS07G0208500,OS05G0176100,OS07G0424400,OS02G0617500,OS03G0837100,OS08G0278750,OS07G0252400,OS05G0153000,OS04G0252400	6	OS07G0208500,OS05G0176100,OS07G0424400,OS03G0837100,OS07G0252400,OS05G0153000	3	OS02G0617500,OS08G0278750,OS04G0252400
GO:0015849	organic acid transport	1	10	OS01G0607200,OS11G0432400,OS08G0127100,OS05G0424000,OS01G0225000,OS01G0645200,OS05G0208000,OS04G0497000,OS01G0908600,OS02G0605900	7	OS11G0432400,OS05G0424000,OS01G0645200,OS05G0208000,OS04G0497000,OS01G0908600,OS02G0605900	3	OS01G0607200,OS08G0127100,OS01G0225000
GO:0009251	glucan catabolic process	1	5	OS07G0543100,OS06G0247900,OS01G0715400,OS03G0736300,OS09G0533900	4	OS07G0543100,OS06G0247900,OS03G0736300,OS09G0533900	1	OS01G0715400
GO:0044247	cellular polysaccharide catabolic process	1	5	OS03G0736300,OS09G0533900,OS06G0247900,OS01G0715400,OS07G0543100	4	OS03G0736300,OS09G0533900,OS06G0247900,OS07G0543100	1	OS01G0715400
GO:0031407	oxylipin metabolic process	1	4	OS02G0194700,OS03G0738600,OS08G0508800,OS08G0509100	2	OS02G0194700,OS03G0738600	2	OS08G0508800,OS08G0509100
GO:0031408	oxylipin biosynthetic process	1	4	OS08G0509100,OS08G0508800,OS03G0738600,OS02G0194700	2	OS03G0738600,OS02G0194700	2	OS08G0509100,OS08G0508800
GO:0006869	lipid transport	1	8	OS01G0645200,OS10G0552700,OS03G0326200,OS03G0793800,OS04G0438600,OS12G0115000,OS12G0115100,OS11G0115400	6	OS01G0645200,OS10G0552700,OS03G0793800,OS12G0115000,OS12G0115100,OS11G0115400	2	OS03G0326200,OS04G0438600
GO:0016109	tetraterpenoid biosynthetic process	1	6	OS04G0578400,OS05G0349700,OS08G0276100,OS05G0393400,OS10G0533500,OS08G0109300	3	OS04G0578400,OS10G0533500,OS08G0109300	3	OS05G0349700,OS08G0276100,OS05G0393400
GO:0016117	carotenoid biosynthetic process	1	6	OS05G0393400,OS10G0533500,OS08G0109300,OS04G0578400,OS05G0349700,OS08G0276100	3	OS10G0533500,OS08G0109300,OS04G0578400	3	OS05G0393400,OS05G0349700,OS08G0276100
GO:0009311	oligosaccharide metabolic process	1	12	OS12G0586100,OS01G0645200,OS02G0661100,OS02G0125600,OS10G0521000,OS03G0401300,OS09G0376800,OS04G0690800,OS06G0476200,OS05G0594500,OS03G0163100,OS08G0409100	5	OS01G0645200,OS02G0661100,OS10G0521000,OS03G0401300,OS08G0409100	7	OS12G0586100,OS02G0125600,OS09G0376800,OS04G0690800,OS06G0476200,OS05G0594500,OS03G0163100
GO:0006536	glutamate metabolic process	1	2	OS05G0555600,OS03G0171900	0		2	OS05G0555600,OS03G0171900
GO:0006801	superoxide metabolic process	1	2	OS01G0249200,OS03G0429800	1	OS01G0249200	1	OS03G0429800
GO:0009065	glutamine family amino acid catabolic process	1	2	OS04G0650700,OS03G0171900	0		2	OS04G0650700,OS03G0171900
GO:0015740	C4-dicarboxylate transport	1	2	OS01G0221600,OS08G0503700	2	OS01G0221600,OS08G0503700	0
GO:0046417	chorismate metabolic process	1	2	OS07G0622200,OS03G0389700	2	OS07G0622200,OS03G0389700	0
GO:0051592	response to calcium ion	1	2	OS01G0557500,OS05G0534400	2	OS01G0557500,OS05G0534400	0
GO:0071326	cellular response to monosaccharide stimulus	1	2	OS05G0187100,OS01G0190400	0		2	OS05G0187100,OS01G0190400
GO:0071331	cellular response to hexose stimulus	1	2	OS01G0190400,OS05G0187100	0		2	OS01G0190400,OS05G0187100
GO:0090332	stomatal closure	1	2	OS05G0187100,OS01G0190400	0		2	OS05G0187100,OS01G0190400
GO:0042558	pteridine-containing compound metabolic process	1	3	OS03G0102100,OS09G0446800,OS09G0327300	0		3	OS03G0102100,OS09G0446800,OS09G0327300
GO:0009644	response to high light intensity	1	9	OS08G0566600,OS03G0266300,OS07G0178700,OS06G0229000,OS01G0246400,OS03G0316200,OS04G0639200,OS03G0729000,OS07G0178800	7	OS08G0566600,OS07G0178700,OS06G0229000,OS01G0246400,OS03G0316200,OS03G0729000,OS07G0178800	2	OS03G0266300,OS04G0639200
GO:0061640	cytoskeleton-dependent cytokinesis	1	9	OS02G0617500,OS03G0837100,OS08G0278750,OS07G0252400,OS05G0153000,OS04G0252400,OS05G0176100,OS07G0424400,OS07G0208500	6	OS03G0837100,OS07G0252400,OS05G0153000,OS05G0176100,OS07G0424400,OS07G0208500	3	OS02G0617500,OS08G0278750,OS04G0252400
GO:0019725	cellular homeostasis	1	17	OS12G0106000,OS05G0534400,OS05G0210600,OS08G0378900,OS01G0557500,OS01G0190400,OS07G0489800,OS06G0727200,OS11G0106700,OS05G0187100,OS04G0469700,OS04G0578600,OS03G0737000,OS12G0562100,OS02G0514500,OS03G0684400,OS05G0587300	8	OS12G0106000,OS05G0534400,OS05G0210600,OS01G0557500,OS11G0106700,OS02G0514500,OS03G0684400,OS05G0587300	9	OS08G0378900,OS01G0190400,OS07G0489800,OS06G0727200,OS05G0187100,OS04G0469700,OS04G0578600,OS03G0737000,OS12G0562100
GO:0050832	defense response to fungus	1	15	OS03G0765400,OS01G0769700,OS04G0650000,OS10G0553800,OS05G0591900,OS03G0234900,OS08G0184800,OS08G0509200,OS01G0750300,OS01G0584900,OS01G0702000,OS04G0683700,OS10G0467800,OS06G0637500,OS08G0357000	9	OS01G0769700,OS10G0553800,OS03G0234900,OS08G0509200,OS01G0750300,OS01G0584900,OS04G0683700,OS10G0467800,OS06G0637500	6	OS03G0765400,OS04G0650000,OS05G0591900,OS08G0184800,OS01G0702000,OS08G0357000
GO:0009827	plant-type cell wall modification	1	4	OS11G0146100,OS02G0120800,OS04G0639200,OS02G0639600	2	OS02G0120800,OS02G0639600	2	OS11G0146100,OS04G0639200
GO:0009826	unidimensional cell growth	1	18	OS03G0661300,OS02G0282600,OS02G0708400,OS03G0736300,OS06G0320200,OS04G0474500,OS10G0389000,OS03G0234900,OS02G0120800,OS11G0146100,OS02G0639600,OS01G0897700,OS07G0413800,OS02G0269200,OS04G0639200,OS05G0548900,OS01G0142800,OS03G0211800	12	OS03G0661300,OS02G0708400,OS03G0736300,OS06G0320200,OS04G0474500,OS03G0234900,OS02G0120800,OS02G0639600,OS01G0897700,OS07G0413800,OS05G0548900,OS03G0211800	6	OS02G0282600,OS10G0389000,OS11G0146100,OS02G0269200,OS04G0639200,OS01G0142800
GO:0071705	nitrogen compound transport	1	26	OS01G0225000,OS01G0871900,OS05G0424000,OS06G0153200,OS06G0336200,OS01G0908600,OS10G0111700,OS01G0872100,OS05G0430900,OS03G0670700,OS12G0503000,OS04G0497000,OS01G0871800,OS01G0852200,OS03G0638200,OS01G0142800,OS02G0605900,OS10G0573700,OS10G0579800,OS04G0683700,OS03G0401300,OS01G0913300,OS01G0607200,OS08G0127100,OS10G0580400,OS04G0620000	15	OS05G0424000,OS06G0153200,OS06G0336200,OS01G0908600,OS10G0111700,OS05G0430900,OS12G0503000,OS04G0497000,OS03G0638200,OS02G0605900,OS10G0573700,OS10G0579800,OS04G0683700,OS03G0401300,OS01G0913300	11	OS01G0225000,OS01G0871900,OS01G0872100,OS03G0670700,OS01G0871800,OS01G0852200,OS01G0142800,OS01G0607200,OS08G0127100,OS10G0580400,OS04G0620000
GO:0006575	cellular modified amino acid metabolic process	1	5	OS03G0102100,OS09G0516600,OS09G0446800,OS09G0327300,OS01G0151500	2	OS09G0516600,OS01G0151500	3	OS03G0102100,OS09G0446800,OS09G0327300
GO:0009851	auxin biosynthetic process	1	4	OS05G0217000,OS07G0282300,OS07G0282500,OS03G0162000	3	OS05G0217000,OS07G0282300,OS07G0282500	1	OS03G0162000
GO:0010167	response to nitrate	1	4	OS02G0605900,OS04G0683700,OS09G0494200,OS01G0357100	3	OS02G0605900,OS04G0683700,OS09G0494200	1	OS01G0357100
GO:0019344	cysteine biosynthetic process	1	6	OS09G0516600,OS05G0349700,OS04G0690800,OS05G0591900,OS03G0279950,OS02G0781400	2	OS09G0516600,OS02G0781400	4	OS05G0349700,OS04G0690800,OS05G0591900,OS03G0279950
GO:0033043	regulation of organelle organization	1	12	OS09G0517600,OS01G0944000,OS02G0120800,OS01G0702000,OS01G0897700,OS05G0153000,OS08G0357000,OS07G0148800,OS07G0598300,OS06G0348800,OS02G0719800,OS04G0512300	7	OS09G0517600,OS02G0120800,OS01G0897700,OS05G0153000,OS07G0148800,OS06G0348800,OS04G0512300	5	OS01G0944000,OS01G0702000,OS08G0357000,OS07G0598300,OS02G0719800
GO:0048589	developmental growth	1	24	OS04G0639200,OS07G0413800,OS02G0269200,OS03G0211800,OS05G0548900,OS01G0142800,OS04G0429600,OS10G0389000,OS03G0234900,OS04G0474500,OS05G0555600,OS03G0736300,OS02G0708400,OS06G0320200,OS07G0148800,OS01G0769700,OS02G0282600,OS03G0661300,OS01G0897700,OS02G0639600,OS01G0944000,OS11G0146100,OS07G0675000,OS02G0120800	14	OS07G0413800,OS03G0211800,OS05G0548900,OS03G0234900,OS04G0474500,OS03G0736300,OS02G0708400,OS06G0320200,OS07G0148800,OS01G0769700,OS03G0661300,OS01G0897700,OS02G0639600,OS02G0120800	10	OS04G0639200,OS02G0269200,OS01G0142800,OS04G0429600,OS10G0389000,OS05G0555600,OS02G0282600,OS01G0944000,OS11G0146100,OS07G0675000
GO:0009416	response to light stimulus	1	45	OS09G0439500,OS04G0444800,OS08G0566600,OS01G0720500,OS07G0178700,OS04G0469700,OS12G0101800,OS06G0229000,OS03G0181500,OS03G0316200,OS04G0639200,OS01G0246400,OS11G0102200,OS01G0635200,OS02G0612900,OS02G0627100,OS02G0626400,OS02G0610500,OS04G0690800,OS07G0523600,OS02G0816600,OS10G0572300,OS01G0928800,OS03G0719800,OS11G0530600,OS10G0100700,OS08G0122800,OS06G0157700,OS06G0727200,OS03G0729000,OS02G0120…	24	OS04G0444800,OS08G0566600,OS01G0720500,OS07G0178700,OS06G0229000,OS03G0181500,OS03G0316200,OS01G0246400,OS02G0627100,OS02G0626400,OS02G0610500,OS07G0523600,OS02G0816600,OS11G0530600,OS03G0729000,OS02G0120800,OS10G0154700,OS01G0897700,OS02G0770800,OS07G0178800,OS03G0661300,OS11G0603200,OS05G0405000,OS03G0234900	21	OS09G0439500,OS04G0469700,OS12G0101800,OS04G0639200,OS11G0102200,OS01G0635200,OS02G0612900,OS04G0690800,OS10G0572300,OS01G0928800,OS03G0719800,OS10G0100700,OS08G0122800,OS06G0157700,OS06G0727200,OS03G0266300,OS01G0218500,OS01G0221100,OS05G0579600,OS10G0516300,OS05G0393400
GO:0006108	malate metabolic process	1	2	OS07G0630800,OS05G0574400	2	OS07G0630800,OS05G0574400	0
GO:0009718	anthocyanin-containing compound biosynthetic process	1	2	OS08G0434100,OS06G0192100	2	OS08G0434100,OS06G0192100	0
GO:0042559	pteridine-containing compound biosynthetic process	1	2	OS09G0446800,OS09G0327300	0		2	OS09G0446800,OS09G0327300
GO:0045927	positive regulation of growth	1	2	OS03G0332900,OS02G0719800	1	OS03G0332900	1	OS02G0719800
GO:0051501	diterpene phytoalexin metabolic process	1	2	OS02G0570400,OS12G0491800	0		2	OS02G0570400,OS12G0491800
GO:0071941	nitrogen cycle metabolic process	1	2	OS01G0357100,OS02G0770800	1	OS02G0770800	1	OS01G0357100
GO:1902275	regulation of chromatin organization	1	2	OS01G0702000,OS08G0357000	0		2	OS01G0702000,OS08G0357000
GO:0009411	response to UV	1	10	OS02G0816600,OS01G0897700,OS07G0178700,OS11G0530600,OS02G0627100,OS07G0178800,OS10G0100700,OS02G0626400,OS04G0639200,OS01G0246400	8	OS02G0816600,OS01G0897700,OS07G0178700,OS11G0530600,OS02G0627100,OS07G0178800,OS02G0626400,OS01G0246400	2	OS10G0100700,OS04G0639200
GO:0032787	monocarboxylic acid metabolic process	1	47	OS04G0683700,OS01G0134500,OS03G0382100,OS09G0457100,OS03G0130100,OS07G0282300,OS07G0622200,OS03G0389700,OS07G0181000,OS12G0169600,OS12G0143900,OS10G0571200,OS07G0282500,OS05G0110300,OS12G0586100,OS10G0516300,OS05G0405000,OS02G0626100,OS05G0155000,OS05G0349700,OS02G0525900,OS03G0162000,OS04G0608100,OS05G0187100,OS02G0173100,OS08G0184800,OS03G0181500,OS02G0781400,OS07G0489800,OS05G0102000,OS09G0515…	29	OS04G0683700,OS01G0134500,OS03G0382100,OS09G0457100,OS03G0130100,OS07G0282300,OS07G0622200,OS03G0389700,OS12G0169600,OS10G0571200,OS07G0282500,OS05G0405000,OS02G0626100,OS03G0181500,OS02G0781400,OS05G0102000,OS04G0578400,OS04G0116800,OS06G0262800,OS01G0642000,OS02G0178800,OS02G0626400,OS02G0627100,OS07G0546000,OS01G0769700,OS05G0217000,OS09G0516600,OS10G0533500,OS04G0518400	18	OS07G0181000,OS12G0143900,OS05G0110300,OS12G0586100,OS10G0516300,OS05G0155000,OS05G0349700,OS02G0525900,OS03G0162000,OS04G0608100,OS05G0187100,OS02G0173100,OS08G0184800,OS07G0489800,OS09G0515400,OS01G0190400,OS01G0807900,OS03G0659200
GO:0000302	response to reactive oxygen species	1	15	OS03G0266300,OS06G0253100,OS11G0587600,OS03G0429800,OS12G0143900,OS02G0125600,OS06G0229000,OS08G0157500,OS11G0106700,OS12G0106000,OS03G0316200,OS03G0729000,OS02G0285800,OS01G0769700,OS01G0249200	9	OS06G0229000,OS08G0157500,OS11G0106700,OS12G0106000,OS03G0316200,OS03G0729000,OS02G0285800,OS01G0769700,OS01G0249200	6	OS03G0266300,OS06G0253100,OS11G0587600,OS03G0429800,OS12G0143900,OS02G0125600
GO:0007155	cell adhesion	1	4	OS09G0520800,OS07G0148800,OS01G0944000,OS05G0345500	2	OS09G0520800,OS07G0148800	2	OS01G0944000,OS05G0345500
GO:0010039	response to iron ion	1	4	OS04G0538400,OS01G0323600,OS11G0106700,OS12G0106000	4	OS04G0538400,OS01G0323600,OS11G0106700,OS12G0106000	0
GO:0022610	biological adhesion	1	4	OS09G0520800,OS07G0148800,OS01G0944000,OS05G0345500	2	OS09G0520800,OS07G0148800	2	OS01G0944000,OS05G0345500
GO:2000377	regulation of reactive oxygen species metabolic process	1	4	OS01G0511000,OS02G0781400,OS04G0679400,OS12G0586100	2	OS01G0511000,OS02G0781400	2	OS04G0679400,OS12G0586100
GO:0001934	positive regulation of protein phosphorylation	1	3	OS01G0664200,OS06G0488200,OS05G0405000	2	OS01G0664200,OS05G0405000	1	OS06G0488200
GO:0006783	heme biosynthetic process	1	3	OS06G0704600,OS06G0617800,OS10G0502400	3	OS06G0704600,OS06G0617800,OS10G0502400	0
GO:0033674	positive regulation of kinase activity	1	3	OS06G0488200,OS05G0405000,OS01G0664200	2	OS05G0405000,OS01G0664200	1	OS06G0488200
GO:0042327	positive regulation of phosphorylation	1	3	OS01G0664200,OS05G0405000,OS06G0488200	2	OS01G0664200,OS05G0405000	1	OS06G0488200
GO:0045860	positive regulation of protein kinase activity	1	3	OS05G0405000,OS06G0488200,OS01G0664200	2	OS05G0405000,OS01G0664200	1	OS06G0488200
GO:0048510	regulation of timing of transition from vegetative to reproductive phase	1	3	OS03G0122600,OS01G0218500,OS06G0157700	1	OS03G0122600	2	OS01G0218500,OS06G0157700
GO:0009240	isopentenyl diphosphate biosynthetic process	1	9	OS02G0781400,OS07G0489800,OS09G0515400,OS07G0546000,OS02G0173100,OS05G0110300,OS03G0659200,OS08G0512700,OS05G0349700	3	OS02G0781400,OS07G0546000,OS08G0512700	6	OS07G0489800,OS09G0515400,OS02G0173100,OS05G0110300,OS03G0659200,OS05G0349700
GO:0046490	isopentenyl diphosphate metabolic process	1	9	OS09G0515400,OS07G0489800,OS02G0781400,OS02G0173100,OS07G0546000,OS03G0659200,OS05G0110300,OS05G0349700,OS08G0512700	3	OS02G0781400,OS07G0546000,OS08G0512700	6	OS09G0515400,OS07G0489800,OS02G0173100,OS03G0659200,OS05G0110300,OS05G0349700
GO:0006534	cysteine metabolic process	1	6	OS09G0516600,OS05G0349700,OS03G0279950,OS02G0781400,OS05G0591900,OS04G0690800	2	OS09G0516600,OS02G0781400	4	OS05G0349700,OS03G0279950,OS05G0591900,OS04G0690800
GO:0009902	chloroplast relocation	1	6	OS08G0323600,OS09G0553900,OS05G0594500,OS05G0349700,OS12G0101800,OS11G0102200	1	OS09G0553900	5	OS08G0323600,OS05G0594500,OS05G0349700,OS12G0101800,OS11G0102200
GO:0051667	establishment of plastid localization	1	6	OS11G0102200,OS12G0101800,OS05G0349700,OS08G0323600,OS09G0553900,OS05G0594500	1	OS09G0553900	5	OS11G0102200,OS12G0101800,OS05G0349700,OS08G0323600,OS05G0594500
GO:0019852	L-ascorbic acid metabolic process	1	2	OS10G0417600,OS06G0561000	1	OS06G0561000	1	OS10G0417600
GO:0019853	L-ascorbic acid biosynthetic process	1	2	OS10G0417600,OS06G0561000	1	OS06G0561000	1	OS10G0417600
GO:0042593	glucose homeostasis	1	2	OS01G0190400,OS05G0187100	0		2	OS01G0190400,OS05G0187100
GO:0051645	Golgi localization	1	2	OS10G0389000,OS06G0488200	0		2	OS10G0389000,OS06G0488200
GO:0060151	peroxisome localization	1	2	OS10G0389000,OS06G0488200	0		2	OS10G0389000,OS06G0488200
GO:0010035	response to inorganic substance	1	68	OS02G0629200,OS03G0815100,OS03G0291800,OS08G0157500,OS03G0316200,OS03G0273200,OS02G0125600,OS04G0269100,OS01G0140100,OS08G0566600,OS02G0258800,OS03G0162000,OS04G0623300,OS02G0627100,OS01G0265100,OS01G0805900,OS07G0546000,OS06G0476200,OS01G0769700,OS05G0555600,OS01G0249200,OS03G0231800,OS01G0323600,OS09G0494200,OS03G0429800,OS11G0260100,OS04G0403500,OS12G0623900,OS11G0106700,OS03G0171900,OS07G0181…	44	OS02G0629200,OS03G0291800,OS08G0157500,OS03G0316200,OS03G0273200,OS01G0140100,OS08G0566600,OS02G0258800,OS04G0623300,OS02G0627100,OS01G0265100,OS01G0805900,OS07G0546000,OS01G0769700,OS01G0249200,OS03G0231800,OS01G0323600,OS09G0494200,OS04G0403500,OS12G0623900,OS11G0106700,OS01G0750300,OS04G0497000,OS02G0716800,OS04G0613000,OS02G0781400,OS06G0229000,OS03G0401300,OS01G0733500,OS02G0605900,OS06G0637…	24	OS03G0815100,OS02G0125600,OS04G0269100,OS03G0162000,OS06G0476200,OS05G0555600,OS03G0429800,OS11G0260100,OS03G0171900,OS07G0181000,OS06G0488200,OS01G0950300,OS12G0143900,OS02G0704900,OS12G0586100,OS07G0468100,OS11G0443700,OS03G0606600,OS11G0186200,OS09G0446800,OS03G0670700,OS12G0228400,OS03G0266300,OS01G0357100
GO:0009746	response to hexose	1	6	OS01G0190400,OS05G0187100,OS07G0523600,OS12G0605800,OS03G0401300,OS01G0720500	3	OS07G0523600,OS03G0401300,OS01G0720500	3	OS01G0190400,OS05G0187100,OS12G0605800
GO:0019750	chloroplast localization	1	6	OS05G0349700,OS05G0594500,OS09G0553900,OS08G0323600,OS11G0102200,OS12G0101800	1	OS09G0553900	5	OS05G0349700,OS05G0594500,OS08G0323600,OS11G0102200,OS12G0101800
GO:0051644	plastid localization	1	6	OS11G0102200,OS12G0101800,OS05G0349700,OS09G0553900,OS08G0323600,OS05G0594500	1	OS09G0553900	5	OS11G0102200,OS12G0101800,OS05G0349700,OS08G0323600,OS05G0594500
GO:0006084	acetyl-CoA metabolic process	1	3	OS01G0134500,OS08G0512700,OS02G0525900	2	OS01G0134500,OS08G0512700	1	OS02G0525900
GO:0010562	positive regulation of phosphorus metabolic process	1	3	OS01G0664200,OS06G0488200,OS05G0405000	2	OS01G0664200,OS05G0405000	1	OS06G0488200
GO:0015718	monocarboxylic acid transport	1	3	OS02G0232900,OS01G0645200,OS07G0523600	3	OS02G0232900,OS01G0645200,OS07G0523600	0
GO:0045937	positive regulation of phosphate metabolic process	1	3	OS01G0664200,OS05G0405000,OS06G0488200	2	OS01G0664200,OS05G0405000	1	OS06G0488200
GO:0048506	regulation of timing of meristematic phase transition	1	3	OS06G0157700,OS01G0218500,OS03G0122600	1	OS03G0122600	2	OS06G0157700,OS01G0218500
GO:0051156	glucose 6-phosphate metabolic process	1	9	OS05G0187100,OS05G0594500,OS07G0489800,OS03G0318500,OS05G0349700,OS08G0276100,OS01G0190400,OS03G0659200,OS06G0677400	0		9	OS05G0187100,OS05G0594500,OS07G0489800,OS03G0318500,OS05G0349700,OS08G0276100,OS01G0190400,OS03G0659200,OS06G0677400
GO:0042744	hydrogen peroxide catabolic process	1	4	OS01G0326000,OS09G0538600,OS04G0434800,OS06G0727200	1	OS01G0326000	3	OS09G0538600,OS04G0434800,OS06G0727200
GO:0009073	aromatic amino acid family biosynthetic process	1	6	OS03G0389700,OS09G0515400,OS10G0523700,OS07G0622200,OS05G0349700,OS09G0539100	4	OS03G0389700,OS10G0523700,OS07G0622200,OS09G0539100	2	OS09G0515400,OS05G0349700
GO:0042364	water-soluble vitamin biosynthetic process	1	5	OS06G0561000,OS10G0417600,OS10G0100700,OS05G0460600,OS05G0408900	2	OS06G0561000,OS05G0408900	3	OS10G0417600,OS10G0100700,OS05G0460600
GO:0060560	developmental growth involved in morphogenesis	1	21	OS02G0269200,OS07G0413800,OS04G0639200,OS05G0548900,OS01G0142800,OS04G0429600,OS03G0211800,OS01G0769700,OS02G0282600,OS03G0661300,OS03G0736300,OS02G0708400,OS06G0320200,OS04G0474500,OS10G0389000,OS03G0234900,OS07G0675000,OS11G0146100,OS02G0120800,OS02G0639600,OS01G0897700	13	OS07G0413800,OS05G0548900,OS03G0211800,OS01G0769700,OS03G0661300,OS03G0736300,OS02G0708400,OS06G0320200,OS04G0474500,OS03G0234900,OS02G0120800,OS02G0639600,OS01G0897700	8	OS02G0269200,OS04G0639200,OS01G0142800,OS04G0429600,OS02G0282600,OS10G0389000,OS07G0675000,OS11G0146100
GO:0042168	heme metabolic process	1	3	OS06G0704600,OS06G0617800,OS10G0502400	3	OS06G0704600,OS06G0617800,OS10G0502400	0
GO:0051347	positive regulation of transferase activity	1	3	OS05G0405000,OS06G0488200,OS01G0664200	2	OS05G0405000,OS01G0664200	1	OS06G0488200
GO:0032535	regulation of cellular component size	1	7	OS02G0120800,OS09G0517600,OS01G0944000,OS07G0148800,OS05G0153000,OS04G0512300,OS01G0897700	6	OS02G0120800,OS09G0517600,OS07G0148800,OS05G0153000,OS04G0512300,OS01G0897700	1	OS01G0944000
GO:0090066	regulation of anatomical structure size	1	7	OS02G0120800,OS09G0517600,OS07G0148800,OS01G0944000,OS04G0512300,OS05G0153000,OS01G0897700	6	OS02G0120800,OS09G0517600,OS07G0148800,OS04G0512300,OS05G0153000,OS01G0897700	1	OS01G0944000
GO:0071496	cellular response to external stimulus	1	12	OS05G0557700,OS08G0434100,OS01G0807900,OS02G0498300,OS04G0403500,OS04G0680400,OS01G0720400,OS06G0476200,OS10G0580400,OS01G0913300,OS06G0727200,OS06G0680500	6	OS08G0434100,OS02G0498300,OS04G0403500,OS01G0720400,OS01G0913300,OS06G0680500	6	OS05G0557700,OS01G0807900,OS04G0680400,OS06G0476200,OS10G0580400,OS06G0727200
GO:0006638	neutral lipid metabolic process	1	2	OS09G0509500,OS12G0586100	0		2	OS09G0509500,OS12G0586100
GO:0006639	acylglycerol metabolic process	1	2	OS12G0586100,OS09G0509500	0		2	OS12G0586100,OS09G0509500
GO:0009646	response to absence of light	1	2	OS04G0469700,OS10G0516300	0		2	OS04G0469700,OS10G0516300
GO:0051646	mitochondrion localization	1	2	OS10G0389000,OS06G0488200	0		2	OS10G0389000,OS06G0488200
GO:0034284	response to monosaccharide	1	6	OS05G0187100,OS01G0190400,OS03G0401300,OS07G0523600,OS12G0605800,OS01G0720500	3	OS03G0401300,OS07G0523600,OS01G0720500	3	OS05G0187100,OS01G0190400,OS12G0605800
GO:1901607	alpha-amino acid biosynthetic process	1	15	OS08G0342400,OS05G0555600,OS09G0516600,OS12G0623900,OS03G0713000,OS03G0279950,OS05G0438500,OS11G0525200,OS02G0781400,OS04G0690800,OS05G0591900,OS09G0294000,OS05G0349700,OS01G0101200,OS01G0225000	6	OS09G0516600,OS12G0623900,OS05G0438500,OS11G0525200,OS02G0781400,OS09G0294000	9	OS08G0342400,OS05G0555600,OS03G0713000,OS03G0279950,OS04G0690800,OS05G0591900,OS05G0349700,OS01G0101200,OS01G0225000
GO:0010029	regulation of seed germination	1	5	OS07G0178700,OS01G0246400,OS12G0586100,OS07G0178800,OS04G0683700	4	OS07G0178700,OS01G0246400,OS07G0178800,OS04G0683700	1	OS12G0586100
GO:0009409	response to cold	1	28	OS05G0110300,OS05G0456300,OS01G0952000,OS02G0661100,OS01G0323600,OS02G0612900,OS07G0178800,OS01G0805900,OS03G0661300,OS03G0290300,OS06G0697000,OS03G0670700,OS01G0249200,OS04G0434800,OS07G0630800,OS03G0122600,OS04G0623300,OS07G0178700,OS02G0781400,OS06G0727200,OS06G0680500,OS03G0181500,OS04G0639200,OS03G0316200,OS01G0246400,OS03G0401300,OS03G0291800,OS05G0574400	22	OS05G0456300,OS01G0952000,OS02G0661100,OS01G0323600,OS07G0178800,OS01G0805900,OS03G0661300,OS03G0290300,OS06G0697000,OS01G0249200,OS07G0630800,OS03G0122600,OS04G0623300,OS07G0178700,OS02G0781400,OS06G0680500,OS03G0181500,OS03G0316200,OS01G0246400,OS03G0401300,OS03G0291800,OS05G0574400	6	OS05G0110300,OS02G0612900,OS03G0670700,OS04G0434800,OS06G0727200,OS04G0639200
GO:0009067	aspartate family amino acid biosynthetic process	1	6	OS09G0294000,OS01G0101200,OS05G0438500,OS11G0525200,OS12G0623900,OS08G0342400	4	OS09G0294000,OS05G0438500,OS11G0525200,OS12G0623900	2	OS01G0101200,OS08G0342400
GO:0006915	apoptotic process	1	4	OS06G0126500,OS08G0539700,OS11G0229600,OS11G0673600	2	OS06G0126500,OS11G0673600	2	OS08G0539700,OS11G0229600
GO:0007067	mitotic nuclear division	1	4	OS02G0762400,OS09G0307300,OS05G0376300,OS02G0617500	2	OS02G0762400,OS09G0307300	2	OS05G0376300,OS02G0617500
GO:0006732	coenzyme metabolic process	1	27	OS01G0134500,OS08G0512700,OS05G0349700,OS03G0102100,OS02G0581400,OS01G0101200,OS02G0525900,OS10G0100700,OS05G0187100,OS09G0327300,OS02G0781400,OS07G0489800,OS07G0181000,OS12G0169600,OS01G0190400,OS08G0276100,OS10G0571200,OS12G0507000,OS06G0677400,OS03G0659200,OS05G0594500,OS07G0546000,OS01G0769700,OS04G0429800,OS09G0446800,OS01G0323600,OS03G0318500	8	OS01G0134500,OS08G0512700,OS02G0781400,OS12G0169600,OS10G0571200,OS07G0546000,OS01G0769700,OS01G0323600	19	OS05G0349700,OS03G0102100,OS02G0581400,OS01G0101200,OS02G0525900,OS10G0100700,OS05G0187100,OS09G0327300,OS07G0489800,OS07G0181000,OS01G0190400,OS08G0276100,OS12G0507000,OS06G0677400,OS03G0659200,OS05G0594500,OS04G0429800,OS09G0446800,OS03G0318500
GO:0006885	regulation of pH	1	2	OS06G0318500,OS11G0648000	1	OS06G0318500	1	OS11G0648000
GO:0007215	glutamate receptor signaling pathway	1	2	OS06G0680500,OS07G0522600	1	OS06G0680500	1	OS07G0522600
GO:0010025	wax biosynthetic process	1	2	OS02G0736200,OS02G0178800	1	OS02G0178800	1	OS02G0736200
GO:0033865	nucleoside bisphosphate metabolic process	1	2	OS05G0161500,OS08G0512700	2	OS05G0161500,OS08G0512700	0
GO:0033875	ribonucleoside bisphosphate metabolic process	1	2	OS05G0161500,OS08G0512700	2	OS05G0161500,OS08G0512700	0
GO:0034032	purine nucleoside bisphosphate metabolic process	1	2	OS08G0512700,OS05G0161500	2	OS08G0512700,OS05G0161500	0
GO:0035235	ionotropic glutamate receptor signaling pathway	1	2	OS06G0680500,OS07G0522600	1	OS06G0680500	1	OS07G0522600
GO:0042335	cuticle development	1	2	OS02G0178800,OS04G0509000	2	OS02G0178800,OS04G0509000	0
GO:0000904	cell morphogenesis involved in differentiation	1	15	OS03G0211800,OS02G0639600,OS05G0548900,OS01G0944000,OS01G0142800,OS11G0146100,OS02G0120800,OS04G0639200,OS04G0474500,OS02G0122600,OS02G0708400,OS02G0269200,OS07G0148800,OS06G0320200,OS07G0413800	9	OS03G0211800,OS02G0639600,OS05G0548900,OS02G0120800,OS04G0474500,OS02G0708400,OS07G0148800,OS06G0320200,OS07G0413800	6	OS01G0944000,OS01G0142800,OS11G0146100,OS04G0639200,OS02G0122600,OS02G0269200
GO:0044255	cellular lipid metabolic process	1	52	OS05G0408900,OS05G0393400,OS05G0155000,OS12G0491800,OS11G0189600,OS08G0104700,OS12G0143900,OS10G0571200,OS08G0509100,OS05G0110300,OS12G0586100,OS03G0382100,OS03G0130100,OS09G0509500,OS02G0570400,OS02G0114400,OS11G0562100,OS01G0928800,OS01G0134500,OS08G0512700,OS11G0286800,OS06G0712300,OS08G0425500,OS04G0615100,OS03G0738600,OS07G0546000,OS10G0533500,OS08G0508800,OS08G0109300,OS04G0578400,OS11G0146…	25	OS05G0408900,OS10G0571200,OS03G0382100,OS03G0130100,OS02G0114400,OS01G0134500,OS08G0512700,OS06G0712300,OS08G0425500,OS03G0738600,OS07G0546000,OS10G0533500,OS08G0109300,OS04G0578400,OS06G0262800,OS02G0194700,OS04G0116800,OS01G0642000,OS02G0639600,OS02G0178800,OS02G0498300,OS11G0525200,OS02G0781400,OS03G0181500,OS01G0746400	27	OS05G0393400,OS05G0155000,OS12G0491800,OS11G0189600,OS08G0104700,OS12G0143900,OS08G0509100,OS05G0110300,OS12G0586100,OS09G0509500,OS02G0570400,OS11G0562100,OS01G0928800,OS11G0286800,OS04G0615100,OS08G0508800,OS11G0146100,OS08G0276100,OS01G0681000,OS01G0950900,OS01G0807900,OS03G0659200,OS03G0856700,OS02G0173100,OS07G0489800,OS09G0515400,OS05G0349700
GO:0006767	water-soluble vitamin metabolic process	1	5	OS05G0408900,OS10G0100700,OS10G0417600,OS05G0460600,OS06G0561000	2	OS05G0408900,OS06G0561000	3	OS10G0100700,OS10G0417600,OS05G0460600
GO:1900140	regulation of seedling development	1	5	OS04G0683700,OS07G0178800,OS07G0178700,OS01G0246400,OS12G0586100	4	OS04G0683700,OS07G0178800,OS07G0178700,OS01G0246400	1	OS12G0586100
GO:0009314	response to radiation	1	46	OS01G0635200,OS02G0610500,OS04G0690800,OS07G0523600,OS02G0612900,OS02G0627100,OS02G0626400,OS07G0598300,OS09G0439500,OS04G0444800,OS08G0566600,OS01G0720500,OS04G0469700,OS07G0178700,OS12G0101800,OS03G0181500,OS06G0229000,OS04G0639200,OS03G0316200,OS11G0102200,OS01G0246400,OS03G0266300,OS01G0218500,OS01G0221100,OS05G0579600,OS10G0154700,OS01G0897700,OS02G0120800,OS05G0393400,OS03G0234900,OS02G0770…	24	OS02G0610500,OS07G0523600,OS02G0627100,OS02G0626400,OS04G0444800,OS08G0566600,OS01G0720500,OS07G0178700,OS03G0181500,OS06G0229000,OS03G0316200,OS01G0246400,OS10G0154700,OS01G0897700,OS02G0120800,OS03G0234900,OS02G0770800,OS07G0178800,OS03G0661300,OS11G0603200,OS05G0405000,OS11G0530600,OS02G0816600,OS03G0729000	22	OS01G0635200,OS04G0690800,OS02G0612900,OS07G0598300,OS09G0439500,OS04G0469700,OS12G0101800,OS04G0639200,OS11G0102200,OS03G0266300,OS01G0218500,OS01G0221100,OS05G0579600,OS05G0393400,OS10G0516300,OS03G0719800,OS10G0572300,OS01G0928800,OS06G0727200,OS08G0122800,OS10G0100700,OS06G0157700
GO:0009749	response to glucose	1	4	OS03G0401300,OS07G0523600,OS05G0187100,OS01G0190400	2	OS03G0401300,OS07G0523600	2	OS05G0187100,OS01G0190400
GO:0042793	transcription from plastid promoter	1	4	OS05G0349700,OS01G0901900,OS08G0323600,OS08G0378900	0		4	OS05G0349700,OS01G0901900,OS08G0323600,OS08G0378900
GO:0009685	gibberellin metabolic process	1	3	OS03G0856700,OS02G0570400,OS01G0950900	0		3	OS03G0856700,OS02G0570400,OS01G0950900
GO:0040034	regulation of development, heterochronic	1	3	OS01G0218500,OS03G0122600,OS06G0157700	1	OS03G0122600	2	OS01G0218500,OS06G0157700
GO:0042398	cellular modified amino acid biosynthetic process	1	3	OS09G0327300,OS09G0516600,OS09G0446800	1	OS09G0516600	2	OS09G0327300,OS09G0446800
GO:0006468	protein phosphorylation	1	93	OS02G0153700,OS04G0288500,OS06G0168800,OS08G0203600,OS08G0109300,OS05G0207700,OS02G0298100,OS04G0492500,OS04G0689500,OS03G0183800,OS01G0769700,OS03G0424000,OS03G0332900,OS03G0364400,OS10G0468500,OS11G0102200,OS12G0101800,OS11G0678000,OS08G0506400,OS11G0171800,OS11G0173500,OS12G0586100,OS01G0699100,OS03G0319400,OS04G0492600,OS04G0616700,OS11G0607200,OS10G0180800,OS05G0261700,OS04G0649700,OS07G0130…	41	OS08G0109300,OS05G0207700,OS04G0689500,OS03G0183800,OS01G0769700,OS03G0332900,OS10G0468500,OS08G0506400,OS01G0699100,OS03G0319400,OS04G0649700,OS11G0108800,OS02G0549200,OS08G0540400,OS10G0539600,OS02G0816600,OS02G0648100,OS01G0292200,OS04G0430000,OS11G0448000,OS03G0294800,OS01G0323000,OS04G0509000,OS04G0439600,OS08G0109800,OS03G0241600,OS07G0637300,OS04G0611200,OS12G0108100,OS03G0113000,OS06G0634…	52	OS02G0153700,OS04G0288500,OS06G0168800,OS08G0203600,OS02G0298100,OS04G0492500,OS03G0424000,OS03G0364400,OS11G0102200,OS12G0101800,OS11G0678000,OS11G0171800,OS11G0173500,OS12G0586100,OS04G0492600,OS04G0616700,OS11G0607200,OS10G0180800,OS05G0261700,OS07G0130800,OS03G0719800,OS05G0258400,OS01G0138400,OS01G0259200,OS12G0210400,OS06G0488200,OS12G0611100,OS02G0615500,OS04G0517500,OS09G0359500,OS04G0655…
GO:0009408	response to heat	1	16	OS03G0729000,OS03G0316200,OS01G0246400,OS06G0229000,OS01G0733200,OS07G0178700,OS02G0758000,OS08G0546800,OS04G0549700,OS06G0697000,OS07G0178800,OS02G0612900,OS12G0228400,OS09G0494200,OS06G0253100,OS03G0266300	9	OS03G0729000,OS03G0316200,OS01G0246400,OS06G0229000,OS07G0178700,OS04G0549700,OS06G0697000,OS07G0178800,OS09G0494200	7	OS01G0733200,OS02G0758000,OS08G0546800,OS02G0612900,OS12G0228400,OS06G0253100,OS03G0266300
GO:0045229	external encapsulating structure organization	1	21	OS05G0499400,OS04G0639200,OS06G0234200,OS06G0488200,OS09G0422500,OS12G0443500,OS03G0211800,OS10G0407000,OS07G0148800,OS05G0477600,OS05G0386700,OS04G0650000,OS03G0416200,OS05G0386800,OS01G0944000,OS02G0120800,OS01G0172600,OS11G0146100,OS01G0897700,OS05G0110300,OS02G0639600	14	OS05G0499400,OS06G0234200,OS09G0422500,OS12G0443500,OS03G0211800,OS10G0407000,OS07G0148800,OS05G0386700,OS03G0416200,OS05G0386800,OS02G0120800,OS01G0172600,OS01G0897700,OS02G0639600	7	OS04G0639200,OS06G0488200,OS05G0477600,OS04G0650000,OS01G0944000,OS11G0146100,OS05G0110300
GO:0006633	fatty acid biosynthetic process	1	10	OS04G0578400,OS06G0262800,OS04G0116800,OS01G0134500,OS10G0571200,OS12G0586100,OS02G0178800,OS03G0382100,OS10G0533500,OS03G0181500	9	OS04G0578400,OS06G0262800,OS04G0116800,OS01G0134500,OS10G0571200,OS02G0178800,OS03G0382100,OS10G0533500,OS03G0181500	1	OS12G0586100
GO:0006749	glutathione metabolic process	1	2	OS01G0151500,OS09G0516600	2	OS01G0151500,OS09G0516600	0
GO:0006863	purine nucleobase transport	1	2	OS06G0153200,OS12G0503000	2	OS06G0153200,OS12G0503000	0
GO:0009269	response to desiccation	1	2	OS01G0733500,OS11G0186200	1	OS01G0733500	1	OS11G0186200
GO:0009838	abscission	1	2	OS03G0122600,OS05G0345500	1	OS03G0122600	1	OS05G0345500
GO:0045493	xylan catabolic process	1	2	OS01G0134900,OS04G0640700	2	OS01G0134900,OS04G0640700	0
GO:0046352	disaccharide catabolic process	1	2	OS02G0125600,OS10G0521000	1	OS10G0521000	1	OS02G0125600
GO:0007264	small GTPase mediated signal transduction	1	6	OS06G0234200,OS01G0750000,OS02G0120800,OS01G0265100,OS01G0848700,OS05G0280200	6	OS06G0234200,OS01G0750000,OS02G0120800,OS01G0265100,OS01G0848700,OS05G0280200	0
GO:0009744	response to sucrose	1	6	OS02G0816600,OS06G0643700,OS03G0401300,OS07G0523600,OS12G0605800,OS08G0566600	5	OS02G0816600,OS06G0643700,OS03G0401300,OS07G0523600,OS08G0566600	1	OS12G0605800
GO:0034285	response to disaccharide	1	6	OS03G0401300,OS07G0523600,OS12G0605800,OS08G0566600,OS02G0816600,OS06G0643700	5	OS03G0401300,OS07G0523600,OS08G0566600,OS02G0816600,OS06G0643700	1	OS12G0605800
GO:0010229	inflorescence development	1	4	OS06G0157700,OS01G0218500,OS02G0743400,OS03G0162000	1	OS02G0743400	3	OS06G0157700,OS01G0218500,OS03G0162000
GO:0043269	regulation of ion transport	1	7	OS12G0101800,OS08G0566600,OS08G0540400,OS11G0569500,OS12G0586100,OS08G0109300,OS11G0102200	3	OS08G0566600,OS08G0540400,OS08G0109300	4	OS12G0101800,OS11G0569500,OS12G0586100,OS11G0102200
GO:0046351	disaccharide biosynthetic process	1	3	OS09G0376800,OS08G0409100,OS02G0661100	2	OS08G0409100,OS02G0661100	1	OS09G0376800
GO:0055067	monovalent inorganic cation homeostasis	1	3	OS11G0648000,OS06G0318500,OS05G0534400	2	OS06G0318500,OS05G0534400	1	OS11G0648000
GO:0046777	protein autophosphorylation	1	11	OS08G0109300,OS01G0769700,OS07G0637300,OS11G0108800,OS04G0430000,OS05G0405000,OS02G0549200,OS12G0108100,OS01G0323000,OS04G0509000,OS06G0488200	10	OS08G0109300,OS01G0769700,OS07G0637300,OS11G0108800,OS04G0430000,OS05G0405000,OS02G0549200,OS12G0108100,OS01G0323000,OS04G0509000	1	OS06G0488200
GO:0006418	tRNA aminoacylation for protein translation	1	5	OS01G0185200,OS10G0506200,OS09G0294000,OS08G0342400,OS06G0289900	2	OS09G0294000,OS06G0289900	3	OS01G0185200,OS10G0506200,OS08G0342400
GO:0042430	indole-containing compound metabolic process	1	5	OS04G0171800,OS04G0175900,OS04G0171600,OS05G0217000,OS04G0175600	1	OS05G0217000	4	OS04G0171800,OS04G0175900,OS04G0171600,OS04G0175600
GO:0010638	positive regulation of organelle organization	1	6	OS02G0719800,OS05G0153000,OS06G0348800,OS01G0897700,OS01G0944000,OS07G0148800	4	OS05G0153000,OS06G0348800,OS01G0897700,OS07G0148800	2	OS02G0719800,OS01G0944000
GO:0051258	protein polymerization	1	4	OS05G0117798,OS01G0805900,OS03G0646100,OS03G0661300	4	OS05G0117798,OS01G0805900,OS03G0646100,OS03G0661300	0
GO:0006952	defense response	1	70	OS06G0637500,OS06G0158300,OS04G0679400,OS08G0357000,OS02G0605900,OS08G0539700,OS08G0509200,OS10G0389200,OS08G0184800,OS09G0322600,OS04G0171800,OS01G0584900,OS01G0944700,OS06G0158500,OS10G0553800,OS08G0198700,OS03G0130300,OS10G0407000,OS04G0465600,OS01G0702000,OS04G0683700,OS05G0574400,OS11G0222900,OS02G0214900,OS04G0493400,OS01G0946500,OS11G0229600,OS03G0234900,OS11G0569500,OS03G0670700,OS03G0300…	27	OS06G0637500,OS02G0605900,OS08G0509200,OS01G0584900,OS10G0553800,OS03G0130300,OS10G0407000,OS04G0465600,OS04G0683700,OS05G0574400,OS01G0946500,OS03G0234900,OS03G0300400,OS03G0133400,OS01G0382000,OS02G0197200,OS06G0336200,OS10G0467800,OS11G0673600,OS03G0146100,OS01G0511000,OS01G0769700,OS03G0146200,OS06G0693100,OS01G0750300,OS08G0477500,OS01G0954000	43	OS06G0158300,OS04G0679400,OS08G0357000,OS08G0539700,OS10G0389200,OS08G0184800,OS09G0322600,OS04G0171800,OS01G0944700,OS06G0158500,OS08G0198700,OS01G0702000,OS11G0222900,OS02G0214900,OS04G0493400,OS11G0229600,OS11G0569500,OS03G0670700,OS05G0240200,OS11G0237900,OS10G0125600,OS11G0590700,OS04G0512900,OS09G0272900,OS03G0409100,OS06G0267900,OS11G0265900,OS01G0855700,OS11G0606400,OS12G0516300,OS04G0171…
GO:0009081	branched-chain amino acid metabolic process	1	2	OS03G0713000,OS04G0559400	0		2	OS03G0713000,OS04G0559400
GO:0009688	abscisic acid biosynthetic process	1	2	OS07G0282300,OS07G0282500	2	OS07G0282300,OS07G0282500	0
GO:0009789	positive regulation of abscisic acid-activated signaling pathway	1	2	OS12G0586100,OS05G0210600	1	OS05G0210600	1	OS12G0586100
GO:0015693	magnesium ion transport	1	2	OS03G0684400,OS02G0498300	2	OS03G0684400,OS02G0498300	0
GO:0015851	nucleobase transport	1	2	OS06G0153200,OS12G0503000	2	OS06G0153200,OS12G0503000	0
GO:0033500	carbohydrate homeostasis	1	2	OS05G0187100,OS01G0190400	0		2	OS05G0187100,OS01G0190400
GO:0046470	phosphatidylcholine metabolic process	1	2	OS05G0548900,OS06G0607100	2	OS05G0548900,OS06G0607100	0
GO:1901421	positive regulation of response to alcohol	1	2	OS05G0210600,OS12G0586100	1	OS05G0210600	1	OS12G0586100
GO:0035556	intracellular signal transduction	1	18	OS06G0234200,OS06G0680500,OS05G0486100,OS12G0101800,OS11G0102200,OS12G0541700,OS12G0210400,OS03G0425300,OS11G0143300,OS03G0719800,OS05G0127200,OS01G0750000,OS06G0183100,OS01G0265100,OS01G0848700,OS05G0280200,OS02G0120800,OS02G0796500	9	OS06G0234200,OS06G0680500,OS12G0541700,OS05G0127200,OS01G0750000,OS01G0265100,OS01G0848700,OS05G0280200,OS02G0120800	9	OS05G0486100,OS12G0101800,OS11G0102200,OS12G0210400,OS03G0425300,OS11G0143300,OS03G0719800,OS06G0183100,OS02G0796500
GO:0008202	steroid metabolic process	1	7	OS08G0512700,OS01G0134500,OS03G0231800,OS11G0525200,OS04G0630900,OS04G0469700,OS07G0181000	4	OS08G0512700,OS01G0134500,OS03G0231800,OS11G0525200	3	OS04G0630900,OS04G0469700,OS07G0181000
GO:0051049	regulation of transport	1	8	OS08G0540400,OS08G0566600,OS12G0586100,OS02G0120800,OS11G0569500,OS12G0101800,OS08G0109300,OS11G0102200	4	OS08G0540400,OS08G0566600,OS02G0120800,OS08G0109300	4	OS12G0586100,OS11G0569500,OS12G0101800,OS11G0102200
GO:0044248	cellular catabolic process	1	57	OS10G0521000,OS06G0727200,OS03G0171900,OS12G0605800,OS06G0113800,OS04G0620000,OS09G0457100,OS08G0122800,OS04G0434800,OS05G0549100,OS04G0497000,OS04G0615100,OS07G0248800,OS10G0543400,OS04G0683700,OS06G0698785,OS05G0155000,OS04G0183100,OS02G0626100,OS07G0543100,OS12G0622900,OS10G0516300,OS01G0326000,OS03G0736300,OS04G0493400,OS09G0538600,OS09G0533900,OS09G0360900,OS06G0297800,OS06G0561000,OS06G0229…	27	OS10G0521000,OS09G0457100,OS05G0549100,OS04G0497000,OS10G0543400,OS04G0683700,OS02G0626100,OS07G0543100,OS01G0326000,OS03G0736300,OS09G0533900,OS06G0561000,OS06G0229000,OS03G0273200,OS01G0746400,OS03G0108300,OS11G0641800,OS06G0247900,OS02G0605900,OS04G0518400,OS02G0626400,OS02G0627100,OS01G0842400,OS09G0516600,OS05G0217000,OS09G0494200,OS01G0642000	30	OS06G0727200,OS03G0171900,OS12G0605800,OS06G0113800,OS04G0620000,OS08G0122800,OS04G0434800,OS04G0615100,OS07G0248800,OS06G0698785,OS05G0155000,OS04G0183100,OS12G0622900,OS10G0516300,OS04G0493400,OS09G0538600,OS09G0360900,OS06G0297800,OS01G0850700,OS01G0715400,OS08G0278750,OS02G0581400,OS02G0525900,OS04G0650700,OS10G0389200,OS04G0629300,OS02G0125600,OS04G0680400,OS01G0807900,OS03G0429800
GO:0000902	cell morphogenesis	1	23	OS04G0639200,OS07G0413800,OS02G0269200,OS04G0472300,OS03G0211800,OS05G0548900,OS01G0142800,OS04G0474500,OS02G0122600,OS03G0234900,OS10G0389000,OS02G0282600,OS01G0769700,OS03G0661300,OS03G0736300,OS06G0320200,OS02G0708400,OS07G0148800,OS02G0639600,OS01G0897700,OS11G0146100,OS02G0120800,OS01G0944000	15	OS07G0413800,OS04G0472300,OS03G0211800,OS05G0548900,OS04G0474500,OS03G0234900,OS01G0769700,OS03G0661300,OS03G0736300,OS06G0320200,OS02G0708400,OS07G0148800,OS02G0639600,OS01G0897700,OS02G0120800	8	OS04G0639200,OS02G0269200,OS01G0142800,OS02G0122600,OS10G0389000,OS02G0282600,OS11G0146100,OS01G0944000
GO:0001666	response to hypoxia	1	4	OS02G0232900,OS03G0401300,OS04G0679400,OS01G0511000	3	OS02G0232900,OS03G0401300,OS01G0511000	1	OS04G0679400
GO:0009787	regulation of abscisic acid-activated signaling pathway	1	4	OS12G0586100,OS05G0210600,OS06G0234200,OS06G0488200	2	OS05G0210600,OS06G0234200	2	OS12G0586100,OS06G0488200
GO:0051495	positive regulation of cytoskeleton organization	1	4	OS07G0148800,OS01G0944000,OS05G0153000,OS01G0897700	3	OS07G0148800,OS05G0153000,OS01G0897700	1	OS01G0944000
GO:1901419	regulation of response to alcohol	1	4	OS06G0488200,OS12G0586100,OS05G0210600,OS06G0234200	2	OS05G0210600,OS06G0234200	2	OS06G0488200,OS12G0586100
GO:0009620	response to fungus	1	19	OS01G0769700,OS02G0770800,OS03G0765400,OS04G0650000,OS03G0234900,OS10G0553800,OS05G0591900,OS07G0675000,OS02G0194700,OS10G0467800,OS01G0584900,OS08G0184800,OS03G0122300,OS01G0702000,OS04G0683700,OS08G0509200,OS01G0750300,OS06G0637500,OS08G0357000	12	OS01G0769700,OS02G0770800,OS03G0234900,OS10G0553800,OS02G0194700,OS10G0467800,OS01G0584900,OS03G0122300,OS04G0683700,OS08G0509200,OS01G0750300,OS06G0637500	7	OS03G0765400,OS04G0650000,OS05G0591900,OS07G0675000,OS08G0184800,OS01G0702000,OS08G0357000
GO:0016101	diterpenoid metabolic process	1	5	OS02G0570400,OS09G0509500,OS12G0491800,OS01G0950900,OS03G0856700	0		5	OS02G0570400,OS09G0509500,OS12G0491800,OS01G0950900,OS03G0856700
GO:0043038	amino acid activation	1	5	OS08G0342400,OS06G0289900,OS01G0185200,OS10G0506200,OS09G0294000	2	OS06G0289900,OS09G0294000	3	OS08G0342400,OS01G0185200,OS10G0506200
GO:0043039	tRNA aminoacylation	1	5	OS08G0342400,OS06G0289900,OS10G0506200,OS01G0185200,OS09G0294000	2	OS06G0289900,OS09G0294000	3	OS08G0342400,OS10G0506200,OS01G0185200
GO:0009070	serine family amino acid biosynthetic process	1	6	OS02G0781400,OS03G0279950,OS05G0591900,OS04G0690800,OS05G0349700,OS09G0516600	2	OS02G0781400,OS09G0516600	4	OS03G0279950,OS05G0591900,OS04G0690800,OS05G0349700
GO:0007186	G-protein coupled receptor signaling pathway	1	3	OS07G0522600,OS06G0680500,OS03G0425300	1	OS06G0680500	2	OS07G0522600,OS03G0425300
GO:0031401	positive regulation of protein modification process	1	3	OS06G0488200,OS05G0405000,OS01G0664200	2	OS05G0405000,OS01G0664200	1	OS06G0488200
GO:0016311	dephosphorylation	1	20	OS08G0409100,OS05G0190300,OS05G0192100,OS01G0800500,OS08G0280100,OS02G0114400,OS09G0376800,OS02G0226200,OS08G0425500,OS01G0101200,OS05G0189300,OS02G0282600,OS01G0720400,OS05G0189900,OS05G0358500,OS08G0531000,OS01G0777700,OS01G0583100,OS05G0190500,OS02G0661100	15	OS08G0409100,OS05G0190300,OS05G0192100,OS01G0800500,OS08G0280100,OS02G0114400,OS08G0425500,OS05G0189300,OS01G0720400,OS05G0189900,OS05G0358500,OS08G0531000,OS01G0583100,OS05G0190500,OS02G0661100	5	OS09G0376800,OS02G0226200,OS01G0101200,OS02G0282600,OS01G0777700
GO:0007010	cytoskeleton organization	1	17	OS06G0488200,OS05G0153000,OS07G0252400,OS02G0525900,OS07G0424400,OS02G0269200,OS04G0604000,OS02G0120800,OS04G0629700,OS08G0531100,OS01G0897700,OS03G0837100,OS07G0148800,OS03G0736300,OS09G0450300,OS05G0117798,OS03G0820500	14	OS05G0153000,OS07G0252400,OS07G0424400,OS04G0604000,OS02G0120800,OS04G0629700,OS08G0531100,OS01G0897700,OS03G0837100,OS07G0148800,OS03G0736300,OS09G0450300,OS05G0117798,OS03G0820500	3	OS06G0488200,OS02G0525900,OS02G0269200
GO:0007051	spindle organization	1	2	OS04G0629700,OS05G0153000	2	OS04G0629700,OS05G0153000	0
GO:0009626	plant-type hypersensitive response	1	2	OS11G0569500,OS02G0605900	1	OS02G0605900	1	OS11G0569500
GO:0043255	regulation of carbohydrate biosynthetic process	1	2	OS07G0208500,OS09G0494200	2	OS07G0208500,OS09G0494200	0
GO:0046112	nucleobase biosynthetic process	1	2	OS04G0504000,OS02G0613900	1	OS02G0613900	1	OS04G0504000
GO:0051225	spindle assembly	1	2	OS05G0153000,OS04G0629700	2	OS05G0153000,OS04G0629700	0
GO:0052314	phytoalexin metabolic process	1	2	OS02G0570400,OS12G0491800	0		2	OS02G0570400,OS12G0491800
GO:0009404	toxin metabolic process	1	5	OS09G0360900,OS04G0620000,OS04G0497000,OS12G0491800,OS02G0570400	1	OS04G0497000	4	OS09G0360900,OS04G0620000,OS12G0491800,OS02G0570400
GO:0043085	positive regulation of catalytic activity	1	9	OS05G0405000,OS05G0594500,OS04G0690800,OS02G0781400,OS02G0139100,OS06G0488200,OS01G0645200,OS01G0951100,OS01G0664200	5	OS05G0405000,OS02G0781400,OS01G0645200,OS01G0951100,OS01G0664200	4	OS05G0594500,OS04G0690800,OS02G0139100,OS06G0488200
GO:1901615	organic hydroxy compound metabolic process	1	14	OS01G0134500,OS01G0928800,OS08G0512700,OS09G0248900,OS02G0514500,OS04G0469700,OS04G0472300,OS10G0100700,OS07G0181000,OS02G0588500,OS03G0231800,OS11G0525200,OS06G0561000,OS09G0509500	9	OS01G0134500,OS08G0512700,OS09G0248900,OS02G0514500,OS04G0472300,OS02G0588500,OS03G0231800,OS11G0525200,OS06G0561000	5	OS01G0928800,OS04G0469700,OS10G0100700,OS07G0181000,OS09G0509500
GO:0006637	acyl-CoA metabolic process	1	3	OS08G0512700,OS01G0134500,OS02G0525900	2	OS08G0512700,OS01G0134500	1	OS02G0525900
GO:0019320	hexose catabolic process	1	3	OS01G0190400,OS05G0187100,OS01G0769700	1	OS01G0769700	2	OS01G0190400,OS05G0187100
GO:0035383	thioester metabolic process	1	3	OS08G0512700,OS01G0134500,OS02G0525900	2	OS08G0512700,OS01G0134500	1	OS02G0525900
GO:0046365	monosaccharide catabolic process	1	3	OS01G0769700,OS05G0187100,OS01G0190400	1	OS01G0769700	2	OS05G0187100,OS01G0190400
GO:0000023	maltose metabolic process	1	5	OS03G0163100,OS06G0476200,OS05G0594500,OS01G0645200,OS04G0690800	1	OS01G0645200	4	OS03G0163100,OS06G0476200,OS05G0594500,OS04G0690800
GO:0009846	pollen germination	1	4	OS08G0160600,OS11G0146100,OS07G0413800,OS08G0160500	3	OS08G0160600,OS07G0413800,OS08G0160500	1	OS11G0146100
GO:0048653	anther development	1	4	OS03G0709300,OS06G0634500,OS05G0376300,OS06G0131700	3	OS03G0709300,OS06G0634500,OS06G0131700	1	OS05G0376300
GO:0009735	response to cytokinin	1	8	OS03G0319400,OS11G0143300,OS09G0494200,OS04G0683700,OS09G0538600,OS08G0198700,OS09G0446800,OS03G0736300	4	OS03G0319400,OS09G0494200,OS04G0683700,OS03G0736300	4	OS11G0143300,OS09G0538600,OS08G0198700,OS09G0446800
GO:0006972	hyperosmotic response	1	7	OS01G0750000,OS01G0225000,OS03G0736300,OS05G0176100,OS10G0100700,OS02G0612900,OS01G0769700	4	OS01G0750000,OS03G0736300,OS05G0176100,OS01G0769700	3	OS01G0225000,OS10G0100700,OS02G0612900
GO:0042446	hormone biosynthetic process	1	7	OS05G0217000,OS01G0134500,OS03G0162000,OS04G0469700,OS09G0403300,OS07G0282500,OS07G0282300	5	OS05G0217000,OS01G0134500,OS09G0403300,OS07G0282500,OS07G0282300	2	OS03G0162000,OS04G0469700
GO:0000186	activation of MAPKK activity	1	2	OS06G0488200,OS01G0664200	1	OS01G0664200	1	OS06G0488200
GO:0009313	oligosaccharide catabolic process	1	2	OS02G0125600,OS10G0521000	1	OS10G0521000	1	OS02G0125600
GO:0010166	wax metabolic process	1	2	OS02G0178800,OS02G0736200	1	OS02G0178800	1	OS02G0736200
GO:0046283	anthocyanin-containing compound metabolic process	1	2	OS06G0192100,OS08G0434100	2	OS06G0192100,OS08G0434100	0
GO:0072525	pyridine-containing compound biosynthetic process	1	2	OS04G0429800,OS10G0100700	0		2	OS04G0429800,OS10G0100700
GO:0097164	ammonium ion metabolic process	1	2	OS05G0548900,OS06G0607100	2	OS05G0548900,OS06G0607100	0
GO:0051130	positive regulation of cellular component organization	1	6	OS07G0148800,OS01G0944000,OS06G0348800,OS01G0897700,OS02G0719800,OS05G0153000	4	OS07G0148800,OS06G0348800,OS01G0897700,OS05G0153000	2	OS01G0944000,OS02G0719800
GO:0019318	hexose metabolic process	1	9	OS01G0190400,OS02G0525900,OS08G0374800,OS05G0187100,OS04G0608100,OS01G0769700,OS03G0316200,OS04G0458300,OS02G0781400	4	OS08G0374800,OS01G0769700,OS03G0316200,OS02G0781400	5	OS01G0190400,OS02G0525900,OS05G0187100,OS04G0608100,OS04G0458300
GO:0009617	response to bacterium	1	24	OS01G0750300,OS08G0509200,OS04G0171600,OS10G0430200,OS03G0606600,OS03G0146200,OS06G0637500,OS10G0407000,OS05G0574400,OS03G0122300,OS06G0336200,OS01G0584900,OS10G0467800,OS02G0194700,OS12G0586100,OS04G0171800,OS05G0110300,OS03G0146100,OS03G0234900,OS08G0198700,OS11G0569500,OS01G0954000,OS01G0855700,OS05G0495900	16	OS01G0750300,OS08G0509200,OS10G0430200,OS03G0146200,OS06G0637500,OS10G0407000,OS05G0574400,OS03G0122300,OS06G0336200,OS01G0584900,OS10G0467800,OS02G0194700,OS03G0146100,OS03G0234900,OS01G0954000,OS05G0495900	8	OS04G0171600,OS03G0606600,OS12G0586100,OS04G0171800,OS05G0110300,OS08G0198700,OS11G0569500,OS01G0855700
GO:0072524	pyridine-containing compound metabolic process	1	17	OS06G0677400,OS03G0659200,OS01G0190400,OS08G0276100,OS10G0571200,OS03G0318500,OS05G0594500,OS07G0546000,OS01G0769700,OS04G0429800,OS05G0349700,OS02G0781400,OS07G0181000,OS07G0489800,OS12G0169600,OS10G0100700,OS05G0187100	5	OS10G0571200,OS07G0546000,OS01G0769700,OS02G0781400,OS12G0169600	12	OS06G0677400,OS03G0659200,OS01G0190400,OS08G0276100,OS03G0318500,OS05G0594500,OS04G0429800,OS05G0349700,OS07G0181000,OS07G0489800,OS10G0100700,OS05G0187100
GO:0031668	cellular response to extracellular stimulus	1	11	OS01G0807900,OS08G0434100,OS05G0557700,OS06G0727200,OS01G0913300,OS10G0580400,OS06G0476200,OS01G0720400,OS04G0403500,OS02G0498300,OS04G0680400	5	OS08G0434100,OS01G0913300,OS01G0720400,OS04G0403500,OS02G0498300	6	OS01G0807900,OS05G0557700,OS06G0727200,OS10G0580400,OS06G0476200,OS04G0680400
GO:0030198	extracellular matrix organization	1	4	OS03G0416200,OS06G0488200,OS05G0386800,OS05G0386700	3	OS03G0416200,OS05G0386800,OS05G0386700	1	OS06G0488200
GO:0043062	extracellular structure organization	1	4	OS06G0488200,OS05G0386800,OS05G0386700,OS03G0416200	3	OS05G0386800,OS05G0386700,OS03G0416200	1	OS06G0488200
GO:0001101	response to acid chemical	1	56	OS12G0586100,OS03G0319400,OS05G0110300,OS12G0143900,OS12G0106000,OS03G0127500,OS07G0413700,OS03G0670700,OS05G0358500,OS11G0186200,OS02G0736200,OS03G0738600,OS11G0530600,OS03G0122600,OS06G0488200,OS01G0750300,OS01G0292200,OS11G0106700,OS04G0403500,OS05G0456300,OS01G0950900,OS01G0642000,OS07G0522600,OS01G0948200,OS03G0429800,OS01G0584900,OS09G0494200,OS02G0194700,OS01G0855700,OS03G0231800,OS04G0493…	38	OS03G0319400,OS12G0106000,OS03G0127500,OS05G0358500,OS03G0738600,OS11G0530600,OS03G0122600,OS01G0750300,OS01G0292200,OS11G0106700,OS04G0403500,OS05G0456300,OS01G0642000,OS01G0948200,OS01G0584900,OS09G0494200,OS02G0194700,OS03G0231800,OS04G0493100,OS01G0511000,OS01G0769700,OS02G0626400,OS02G0627100,OS04G0623300,OS06G0637500,OS08G0566600,OS05G0432200,OS01G0140100,OS08G0509200,OS01G0733500,OS03G0401…	18	OS12G0586100,OS05G0110300,OS12G0143900,OS07G0413700,OS03G0670700,OS11G0186200,OS02G0736200,OS06G0488200,OS01G0950900,OS07G0522600,OS03G0429800,OS01G0855700,OS06G0476200,OS03G0162000,OS04G0679400,OS12G0557800,OS09G0244900,OS03G0815100
GO:1901700	response to oxygen-containing compound	1	83	OS05G0210600,OS07G0523600,OS02G0626400,OS01G0950900,OS05G0456300,OS01G0584900,OS06G0680500,OS06G0229000,OS03G0401300,OS06G0254600,OS04G0679400,OS06G0637500,OS01G0720500,OS01G0733500,OS05G0587300,OS08G0509200,OS02G0605900,OS12G0106000,OS11G0186200,OS05G0358500,OS03G0670700,OS03G0266300,OS01G0357100,OS06G0643700,OS03G0729000,OS03G0122600,OS03G0738600,OS11G0530600,OS11G0587600,OS04G0683700,OS03G0231…	54	OS05G0210600,OS07G0523600,OS02G0626400,OS05G0456300,OS01G0584900,OS06G0680500,OS06G0229000,OS03G0401300,OS06G0254600,OS06G0637500,OS01G0720500,OS01G0733500,OS05G0587300,OS08G0509200,OS02G0605900,OS12G0106000,OS05G0358500,OS06G0643700,OS03G0729000,OS03G0122600,OS03G0738600,OS11G0530600,OS04G0683700,OS03G0231800,OS02G0627100,OS01G0769700,OS01G0511000,OS02G0628600,OS04G0493100,OS01G0249200,OS09G0494…	29	OS01G0950900,OS04G0679400,OS11G0186200,OS03G0670700,OS03G0266300,OS01G0357100,OS11G0587600,OS01G0855700,OS06G0476200,OS06G0253100,OS01G0190400,OS03G0429800,OS07G0522600,OS12G0557800,OS03G0815100,OS05G0187100,OS09G0244900,OS03G0162000,OS02G0125600,OS07G0413700,OS02G0736200,OS05G0110300,OS12G0586100,OS12G0143900,OS07G0676200,OS12G0605800,OS10G0100700,OS04G0252400,OS06G0488200
GO:0009110	vitamin biosynthetic process	1	5	OS06G0561000,OS10G0417600,OS10G0100700,OS05G0460600,OS05G0408900	2	OS06G0561000,OS05G0408900	3	OS10G0417600,OS10G0100700,OS05G0460600
GO:0010043	response to zinc ion	1	4	OS03G0234900,OS03G0670700,OS12G0623900,OS04G0613000	3	OS03G0234900,OS12G0623900,OS04G0613000	1	OS03G0670700
GO:1901617	organic hydroxy compound biosynthetic process	1	9	OS07G0181000,OS03G0231800,OS11G0525200,OS10G0100700,OS04G0469700,OS08G0512700,OS09G0248900,OS01G0928800,OS01G0134500	5	OS03G0231800,OS11G0525200,OS08G0512700,OS09G0248900,OS01G0134500	4	OS07G0181000,OS10G0100700,OS04G0469700,OS01G0928800
GO:0072521	purine-containing compound metabolic process	1	19	OS07G0546000,OS01G0769700,OS04G0680400,OS05G0161500,OS02G0613900,OS01G0190400,OS10G0571200,OS03G0429800,OS05G0187100,OS02G0781400,OS04G0504000,OS12G0169600,OS07G0181000,OS12G0557800,OS08G0512700,OS03G0102100,OS07G0191200,OS01G0101200,OS09G0403300	10	OS07G0546000,OS01G0769700,OS05G0161500,OS02G0613900,OS10G0571200,OS02G0781400,OS12G0169600,OS08G0512700,OS07G0191200,OS09G0403300	9	OS04G0680400,OS01G0190400,OS03G0429800,OS05G0187100,OS04G0504000,OS07G0181000,OS12G0557800,OS03G0102100,OS01G0101200
GO:0009610	response to symbiotic fungus	1	2	OS07G0675000,OS02G0770800	1	OS02G0770800	1	OS07G0675000
GO:0030148	sphingolipid biosynthetic process	1	2	OS01G0928800,OS02G0639600	1	OS02G0639600	1	OS01G0928800
GO:0048598	embryonic morphogenesis	1	2	OS02G0743400,OS02G0511900	1	OS02G0743400	1	OS02G0511900
GO:0044724	single-organism carbohydrate catabolic process	1	12	OS01G0190400,OS10G0571200,OS02G0125600,OS10G0521000,OS06G0561000,OS02G0781400,OS12G0169600,OS07G0181000,OS04G0640700,OS05G0187100,OS07G0546000,OS01G0769700	8	OS10G0571200,OS10G0521000,OS06G0561000,OS02G0781400,OS12G0169600,OS04G0640700,OS07G0546000,OS01G0769700	4	OS01G0190400,OS02G0125600,OS07G0181000,OS05G0187100
GO:0010207	photosystem II assembly	1	6	OS02G0827600,OS08G0276100,OS03G0579000,OS09G0515400,OS04G0690800,OS03G0279950	0		6	OS02G0827600,OS08G0276100,OS03G0579000,OS09G0515400,OS04G0690800,OS03G0279950
GO:0048468	cell development	1	21	OS02G0120800,OS11G0146100,OS07G0675000,OS01G0944000,OS02G0639600,OS01G0897700,OS01G0769700,OS02G0708400,OS06G0320200,OS07G0148800,OS02G0122600,OS04G0474500,OS01G0142800,OS04G0429600,OS05G0548900,OS04G0472300,OS01G0971400,OS03G0211800,OS02G0269200,OS07G0413800,OS04G0639200	13	OS02G0120800,OS02G0639600,OS01G0897700,OS01G0769700,OS02G0708400,OS06G0320200,OS07G0148800,OS04G0474500,OS05G0548900,OS04G0472300,OS01G0971400,OS03G0211800,OS07G0413800	8	OS11G0146100,OS07G0675000,OS01G0944000,OS02G0122600,OS01G0142800,OS04G0429600,OS02G0269200,OS04G0639200
GO:0015698	inorganic anion transport	1	8	OS02G0232900,OS01G0913300,OS04G0620000,OS06G0228200,OS01G0852200,OS04G0683700,OS05G0557700,OS02G0605900	5	OS02G0232900,OS01G0913300,OS06G0228200,OS04G0683700,OS02G0605900	3	OS04G0620000,OS01G0852200,OS05G0557700
GO:1901362	organic cyclic compound biosynthetic process	1	62	OS06G0476200,OS07G0546000,OS02G0626400,OS06G0704600,OS02G0627100,OS08G0378900,OS01G0842400,OS04G0518400,OS01G0323600,OS03G0231800,OS07G0208500,OS02G0613900,OS08G0109300,OS02G0177600,OS09G0539100,OS09G0494200,OS06G0131700,OS12G0507000,OS03G0659200,OS03G0323200,OS04G0504000,OS04G0678700,OS11G0525200,OS03G0401300,OS09G0515400,OS03G0273200,OS03G0102100,OS05G0349700,OS10G0502400,OS01G0746400,OS06G0617…	37	OS07G0546000,OS02G0626400,OS06G0704600,OS02G0627100,OS01G0842400,OS04G0518400,OS01G0323600,OS03G0231800,OS07G0208500,OS02G0613900,OS08G0109300,OS02G0177600,OS09G0539100,OS09G0494200,OS06G0131700,OS03G0323200,OS04G0678700,OS11G0525200,OS03G0401300,OS03G0273200,OS10G0502400,OS01G0746400,OS06G0617800,OS09G0403300,OS05G0408900,OS03G0845300,OS08G0498100,OS02G0626100,OS07G0622200,OS10G0567400,OS10G0523…	25	OS06G0476200,OS08G0378900,OS12G0507000,OS03G0659200,OS04G0504000,OS09G0515400,OS03G0102100,OS05G0349700,OS04G0469700,OS02G0736200,OS09G0446800,OS04G0429800,OS11G0189600,OS04G0630900,OS01G0901900,OS05G0110300,OS09G0327300,OS10G0100700,OS08G0122800,OS07G0181000,OS08G0323600,OS02G0522300,OS11G0562100,OS05G0460600,OS11G0286800
GO:0010876	lipid localization	1	9	OS12G0115000,OS05G0438500,OS12G0115100,OS11G0115400,OS10G0552700,OS01G0645200,OS03G0793800,OS04G0438600,OS03G0326200	7	OS12G0115000,OS05G0438500,OS12G0115100,OS11G0115400,OS10G0552700,OS01G0645200,OS03G0793800	2	OS04G0438600,OS03G0326200
GO:0016310	phosphorylation	1	122	OS04G0655300,OS08G0378000,OS11G0146100,OS11G0448000,OS07G0283125,OS03G0294800,OS06G0159900,OS08G0118900,OS12G0266200,OS05G0161500,OS02G0298200,OS04G0302400,OS10G0200000,OS06G0702500,OS03G0637600,OS09G0570100,OS06G0241200,OS01G0323000,OS04G0509000,OS04G0302300,OS02G0781400,OS08G0109800,OS08G0343000,OS04G0439600,OS12G0290100,OS04G0611200,OS04G0608100,OS07G0637300,OS03G0241600,OS05G0481100,OS03G0703…	53	OS11G0448000,OS03G0294800,OS08G0118900,OS05G0161500,OS03G0637600,OS01G0323000,OS04G0509000,OS02G0781400,OS08G0109800,OS04G0439600,OS04G0611200,OS07G0637300,OS03G0241600,OS12G0108100,OS07G0176400,OS10G0571200,OS04G0654600,OS07G0678300,OS06G0634500,OS03G0113000,OS05G0405000,OS11G0603200,OS03G0850400,OS05G0180300,OS05G0153000,OS03G0717000,OS05G0549100,OS10G0389800,OS02G0186500,OS02G0655800,OS03G0183…	69	OS04G0655300,OS08G0378000,OS11G0146100,OS07G0283125,OS06G0159900,OS12G0266200,OS02G0298200,OS04G0302400,OS10G0200000,OS06G0702500,OS09G0570100,OS06G0241200,OS04G0302300,OS08G0343000,OS12G0290100,OS04G0608100,OS05G0481100,OS03G0703200,OS05G0253200,OS01G0115600,OS11G0569500,OS07G0569800,OS03G0670700,OS05G0577700,OS04G0226600,OS01G0668700,OS04G0382300,OS05G0486100,OS12G0406000,OS02G0141300,OS07G0575…
GO:0009967	positive regulation of signal transduction	1	4	OS12G0586100,OS01G0664200,OS05G0210600,OS06G0488200	2	OS01G0664200,OS05G0210600	2	OS12G0586100,OS06G0488200
GO:0023056	positive regulation of signaling	1	4	OS06G0488200,OS05G0210600,OS01G0664200,OS12G0586100	2	OS05G0210600,OS01G0664200	2	OS06G0488200,OS12G0586100
GO:0051704	multi-organism process	1	82	OS05G0574400,OS02G0269200,OS08G0160600,OS03G0122300,OS05G0548900,OS01G0668700,OS01G0142800,OS03G0606600,OS10G0543400,OS01G0702000,OS04G0683700,OS03G0211800,OS03G0738600,OS04G0226600,OS03G0130300,OS10G0407000,OS02G0708400,OS11G0603200,OS06G0320200,OS02G0770800,OS03G0234900,OS06G0634500,OS04G0474500,OS11G0569500,OS05G0584600,OS02G0120800,OS02G0214900,OS04G0493400,OS12G0132800,OS04G0639200,OS08G0184…	48	OS05G0574400,OS08G0160600,OS03G0122300,OS05G0548900,OS10G0543400,OS04G0683700,OS03G0211800,OS03G0738600,OS03G0130300,OS10G0407000,OS02G0708400,OS11G0603200,OS06G0320200,OS02G0770800,OS03G0234900,OS06G0634500,OS04G0474500,OS05G0584600,OS02G0120800,OS12G0132800,OS08G0509200,OS06G0637500,OS07G0523600,OS10G0553800,OS08G0160500,OS05G0495900,OS01G0584900,OS01G0557500,OS02G0639600,OS07G0413800,OS01G0750…	34	OS02G0269200,OS01G0668700,OS01G0142800,OS03G0606600,OS01G0702000,OS04G0226600,OS11G0569500,OS02G0214900,OS04G0493400,OS04G0639200,OS08G0184800,OS04G0302300,OS10G0389200,OS08G0357000,OS04G0679400,OS04G0302400,OS08G0198700,OS04G0587300,OS11G0146100,OS07G0675000,OS04G0171800,OS06G0488200,OS04G0171600,OS03G0765400,OS02G0736200,OS05G0591900,OS04G0650000,OS12G0586100,OS08G0509100,OS05G0110300,OS09G0244…
GO:0009696	salicylic acid metabolic process	1	3	OS05G0110300,OS02G0626400,OS02G0627100	2	OS02G0626400,OS02G0627100	1	OS05G0110300
GO:0046939	nucleotide phosphorylation	1	10	OS10G0571200,OS01G0190400,OS08G0118900,OS05G0187100,OS07G0546000,OS01G0769700,OS07G0181000,OS12G0169600,OS08G0109300,OS02G0781400	7	OS10G0571200,OS08G0118900,OS07G0546000,OS01G0769700,OS12G0169600,OS08G0109300,OS02G0781400	3	OS01G0190400,OS05G0187100,OS07G0181000
GO:0009743	response to carbohydrate	1	11	OS01G0720500,OS08G0566600,OS02G0816600,OS01G0190400,OS06G0643700,OS07G0676200,OS03G0401300,OS05G0582000,OS12G0605800,OS07G0523600,OS05G0187100	7	OS01G0720500,OS08G0566600,OS02G0816600,OS06G0643700,OS03G0401300,OS05G0582000,OS07G0523600	4	OS01G0190400,OS07G0676200,OS12G0605800,OS05G0187100
GO:0010310	regulation of hydrogen peroxide metabolic process	1	2	OS04G0679400,OS01G0511000	1	OS01G0511000	1	OS04G0679400
GO:0019722	calcium-mediated signaling	1	2	OS12G0541700,OS06G0680500	2	OS12G0541700,OS06G0680500	0
GO:0034050	host programmed cell death induced by symbiont	1	2	OS11G0569500,OS02G0605900	1	OS02G0605900	1	OS11G0569500
GO:0046496	nicotinamide nucleotide metabolic process	1	16	OS05G0349700,OS02G0781400,OS07G0489800,OS07G0181000,OS12G0169600,OS05G0187100,OS06G0677400,OS03G0659200,OS01G0190400,OS08G0276100,OS10G0571200,OS03G0318500,OS05G0594500,OS01G0769700,OS07G0546000,OS04G0429800	5	OS02G0781400,OS12G0169600,OS10G0571200,OS01G0769700,OS07G0546000	11	OS05G0349700,OS07G0489800,OS07G0181000,OS05G0187100,OS06G0677400,OS03G0659200,OS01G0190400,OS08G0276100,OS03G0318500,OS05G0594500,OS04G0429800
GO:0031669	cellular response to nutrient levels	1	9	OS01G0807900,OS08G0434100,OS05G0557700,OS06G0727200,OS01G0913300,OS10G0580400,OS01G0720400,OS02G0498300,OS04G0680400	4	OS08G0434100,OS01G0913300,OS01G0720400,OS02G0498300	5	OS01G0807900,OS05G0557700,OS06G0727200,OS10G0580400,OS04G0680400
GO:0044093	positive regulation of molecular function	1	9	OS05G0405000,OS05G0594500,OS04G0690800,OS02G0781400,OS06G0488200,OS02G0139100,OS01G0664200,OS01G0951100,OS01G0645200	5	OS05G0405000,OS02G0781400,OS01G0664200,OS01G0951100,OS01G0645200	4	OS05G0594500,OS04G0690800,OS06G0488200,OS02G0139100
GO:0019362	pyridine nucleotide metabolic process	1	16	OS06G0677400,OS03G0659200,OS01G0190400,OS08G0276100,OS10G0571200,OS03G0318500,OS05G0594500,OS07G0546000,OS01G0769700,OS04G0429800,OS05G0349700,OS02G0781400,OS07G0489800,OS07G0181000,OS12G0169600,OS05G0187100	5	OS10G0571200,OS07G0546000,OS01G0769700,OS02G0781400,OS12G0169600	11	OS06G0677400,OS03G0659200,OS01G0190400,OS08G0276100,OS03G0318500,OS05G0594500,OS04G0429800,OS05G0349700,OS07G0489800,OS07G0181000,OS05G0187100
GO:0019751	polyol metabolic process	1	5	OS01G0928800,OS02G0514500,OS02G0588500,OS06G0561000,OS04G0472300	4	OS02G0514500,OS02G0588500,OS06G0561000,OS04G0472300	1	OS01G0928800
GO:0023014	signal transduction by protein phosphorylation	1	5	OS11G0102200,OS03G0719800,OS12G0210400,OS05G0486100,OS12G0101800	0		5	OS11G0102200,OS03G0719800,OS12G0210400,OS05G0486100,OS12G0101800
GO:1903047	mitotic cell cycle process	1	12	OS02G0617500,OS03G0837100,OS04G0252400,OS05G0376300,OS07G0252400,OS08G0278750,OS05G0153000,OS02G0762400,OS07G0208500,OS09G0307300,OS05G0176100,OS07G0424400	8	OS03G0837100,OS07G0252400,OS05G0153000,OS02G0762400,OS07G0208500,OS09G0307300,OS05G0176100,OS07G0424400	4	OS02G0617500,OS04G0252400,OS05G0376300,OS08G0278750
GO:0009312	oligosaccharide biosynthetic process	1	3	OS09G0376800,OS08G0409100,OS02G0661100	2	OS08G0409100,OS02G0661100	1	OS09G0376800
GO:1901657	glycosyl compound metabolic process	1	19	OS05G0187100,OS06G0112100,OS02G0781400,OS04G0504000,OS07G0181000,OS12G0557800,OS12G0169600,OS08G0512700,OS06G0617800,OS01G0101200,OS07G0191200,OS07G0546000,OS01G0769700,OS05G0161500,OS02G0613900,OS01G0190400,OS04G0175600,OS10G0571200,OS04G0175900	10	OS02G0781400,OS12G0169600,OS08G0512700,OS06G0617800,OS07G0191200,OS07G0546000,OS01G0769700,OS05G0161500,OS02G0613900,OS10G0571200	9	OS05G0187100,OS06G0112100,OS04G0504000,OS07G0181000,OS12G0557800,OS01G0101200,OS01G0190400,OS04G0175600,OS04G0175900
GO:0009608	response to symbiont	1	2	OS02G0770800,OS07G0675000	1	OS02G0770800	1	OS07G0675000
GO:0010091	trichome branching	1	2	OS01G0944000,OS02G0122600	0		2	OS01G0944000,OS02G0122600
GO:0032147	activation of protein kinase activity	1	2	OS01G0664200,OS06G0488200	1	OS01G0664200	1	OS06G0488200
GO:0043090	amino acid import	1	2	OS08G0127100,OS01G0225000	0		2	OS08G0127100,OS01G0225000
GO:0043410	positive regulation of MAPK cascade	1	2	OS01G0664200,OS06G0488200	1	OS01G0664200	1	OS06G0488200
GO:1902533	positive regulation of intracellular signal transduction	1	2	OS01G0664200,OS06G0488200	1	OS01G0664200	1	OS06G0488200
GO:0032879	regulation of localization	1	8	OS11G0102200,OS08G0109300,OS11G0569500,OS12G0101800,OS12G0586100,OS08G0540400,OS08G0566600,OS02G0120800	4	OS08G0109300,OS08G0540400,OS08G0566600,OS02G0120800	4	OS11G0102200,OS11G0569500,OS12G0101800,OS12G0586100
GO:0009108	coenzyme biosynthetic process	1	8	OS01G0323600,OS09G0446800,OS04G0429800,OS09G0327300,OS10G0100700,OS02G0525900,OS02G0581400,OS12G0507000	1	OS01G0323600	7	OS09G0446800,OS04G0429800,OS09G0327300,OS10G0100700,OS02G0525900,OS02G0581400,OS12G0507000
GO:0005983	starch catabolic process	1	2	OS07G0543100,OS01G0715400	1	OS07G0543100	1	OS01G0715400
GO:0006730	one-carbon metabolic process	1	2	OS09G0446800,OS01G0323600	1	OS01G0323600	1	OS09G0446800
GO:0009226	nucleotide-sugar biosynthetic process	1	2	OS06G0476200,OS12G0443500	1	OS12G0443500	1	OS06G0476200
GO:0009684	indoleacetic acid biosynthetic process	1	2	OS05G0217000,OS03G0162000	1	OS05G0217000	1	OS03G0162000
GO:0009056	catabolic process	1	71	OS04G0640700,OS05G0127200,OS07G0543100,OS02G0626100,OS04G0183100,OS05G0155000,OS03G0736300,OS01G0326000,OS12G0622900,OS05G0110300,OS07G0181000,OS12G0605800,OS08G0477500,OS12G0169600,OS03G0171900,OS10G0521000,OS04G0620000,OS09G0457100,OS08G0122800,OS04G0615100,OS04G0497000,OS04G0434800,OS07G0248800,OS04G0518400,OS02G0627100,OS01G0769700,OS07G0546000,OS03G0429800,OS01G0642000,OS01G0190400,OS09G0494…	37	OS04G0640700,OS05G0127200,OS07G0543100,OS02G0626100,OS03G0736300,OS01G0326000,OS08G0477500,OS12G0169600,OS10G0521000,OS09G0457100,OS04G0497000,OS04G0518400,OS02G0627100,OS01G0769700,OS07G0546000,OS01G0642000,OS09G0494200,OS03G0273200,OS06G0561000,OS04G0623300,OS01G0746400,OS01G0134900,OS06G0247900,OS09G0533900,OS10G0571200,OS05G0549100,OS10G0543400,OS04G0683700,OS05G0217000,OS09G0516600,OS01G0842…	34	OS04G0183100,OS05G0155000,OS12G0622900,OS05G0110300,OS07G0181000,OS12G0605800,OS03G0171900,OS04G0620000,OS08G0122800,OS04G0615100,OS04G0434800,OS07G0248800,OS03G0429800,OS01G0190400,OS06G0297800,OS05G0187100,OS01G0715400,OS02G0525900,OS08G0278750,OS02G0581400,OS02G0125600,OS04G0629300,OS10G0516300,OS04G0493400,OS09G0360900,OS09G0538600,OS06G0727200,OS06G0113800,OS06G0698785,OS04G0680400,OS01G0807…
GO:0036293	response to decreased oxygen levels	1	4	OS01G0511000,OS04G0679400,OS03G0401300,OS02G0232900	3	OS01G0511000,OS03G0401300,OS02G0232900	1	OS04G0679400
GO:0042538	hyperosmotic salinity response	1	5	OS01G0750000,OS02G0612900,OS10G0100700,OS05G0176100,OS03G0736300	3	OS01G0750000,OS05G0176100,OS03G0736300	2	OS02G0612900,OS10G0100700
GO:0008652	cellular amino acid biosynthetic process	1	10	OS01G0225000,OS01G0101200,OS12G0138900,OS09G0294000,OS05G0438500,OS11G0525200,OS10G0523700,OS03G0850400,OS12G0623900,OS08G0342400	6	OS09G0294000,OS05G0438500,OS11G0525200,OS10G0523700,OS03G0850400,OS12G0623900	4	OS01G0225000,OS01G0101200,OS12G0138900,OS08G0342400
GO:0009639	response to red or far red light	1	14	OS01G0928800,OS07G0178700,OS10G0154700,OS03G0719800,OS01G0720500,OS05G0579600,OS09G0439500,OS08G0566600,OS01G0635200,OS11G0603200,OS08G0122800,OS07G0178800,OS01G0246400,OS02G0610500	8	OS07G0178700,OS10G0154700,OS01G0720500,OS08G0566600,OS11G0603200,OS07G0178800,OS01G0246400,OS02G0610500	6	OS01G0928800,OS03G0719800,OS05G0579600,OS09G0439500,OS01G0635200,OS08G0122800
GO:0032989	cellular component morphogenesis	1	24	OS11G0146100,OS02G0120800,OS01G0944000,OS02G0639600,OS01G0897700,OS01G0769700,OS02G0282600,OS03G0661300,OS06G0320200,OS03G0736300,OS02G0708400,OS07G0148800,OS04G0474500,OS02G0122600,OS03G0234900,OS10G0389000,OS05G0548900,OS06G0488200,OS01G0142800,OS04G0472300,OS03G0211800,OS02G0269200,OS07G0413800,OS04G0639200	15	OS02G0120800,OS02G0639600,OS01G0897700,OS01G0769700,OS03G0661300,OS06G0320200,OS03G0736300,OS02G0708400,OS07G0148800,OS04G0474500,OS03G0234900,OS05G0548900,OS04G0472300,OS03G0211800,OS07G0413800	9	OS11G0146100,OS01G0944000,OS02G0282600,OS02G0122600,OS10G0389000,OS06G0488200,OS01G0142800,OS02G0269200,OS04G0639200
GO:1901605	alpha-amino acid metabolic process	1	19	OS01G0225000,OS09G0516600,OS05G0555600,OS05G0217000,OS01G0323600,OS03G0279950,OS03G0713000,OS04G0690800,OS05G0591900,OS05G0349700,OS01G0101200,OS04G0650700,OS08G0342400,OS12G0623900,OS02G0781400,OS05G0438500,OS11G0525200,OS03G0171900,OS09G0294000	8	OS09G0516600,OS05G0217000,OS01G0323600,OS12G0623900,OS02G0781400,OS05G0438500,OS11G0525200,OS09G0294000	11	OS01G0225000,OS05G0555600,OS03G0279950,OS03G0713000,OS04G0690800,OS05G0591900,OS05G0349700,OS01G0101200,OS04G0650700,OS08G0342400,OS03G0171900
GO:0098655	cation transmembrane transport	1	16	OS07G0191200,OS01G0645200,OS03G0616400,OS12G0562100,OS06G0680500,OS07G0258400,OS10G0580400,OS06G0566300,OS01G0557500,OS04G0613000,OS06G0336200,OS04G0605500,OS08G0517200,OS06G0318500,OS11G0648000,OS06G0270200	10	OS07G0191200,OS01G0645200,OS06G0680500,OS06G0566300,OS01G0557500,OS04G0613000,OS06G0336200,OS04G0605500,OS06G0318500,OS06G0270200	6	OS03G0616400,OS12G0562100,OS07G0258400,OS10G0580400,OS08G0517200,OS11G0648000
GO:0006098	pentose-phosphate shunt	1	7	OS08G0276100,OS05G0349700,OS05G0594500,OS07G0489800,OS06G0677400,OS03G0659200,OS03G0318500	0		7	OS08G0276100,OS05G0349700,OS05G0594500,OS07G0489800,OS06G0677400,OS03G0659200,OS03G0318500
GO:0030029	actin filament-based process	1	7	OS05G0153000,OS03G0820500,OS01G0897700,OS10G0389000,OS02G0120800,OS07G0148800,OS06G0488200	5	OS05G0153000,OS03G0820500,OS01G0897700,OS02G0120800,OS07G0148800	2	OS10G0389000,OS06G0488200
GO:0042743	hydrogen peroxide metabolic process	1	5	OS04G0434800,OS06G0727200,OS08G0198700,OS09G0538600,OS01G0326000	1	OS01G0326000	4	OS04G0434800,OS06G0727200,OS08G0198700,OS09G0538600
GO:0070482	response to oxygen levels	1	4	OS01G0511000,OS04G0679400,OS02G0232900,OS03G0401300	3	OS01G0511000,OS02G0232900,OS03G0401300	1	OS04G0679400
GO:0003333	amino acid transmembrane transport	1	3	OS01G0607200,OS05G0424000,OS08G0127100	1	OS05G0424000	2	OS01G0607200,OS08G0127100
GO:0006354	DNA-templated transcription, elongation	1	2	OS08G0109300,OS03G0401300	2	OS08G0109300,OS03G0401300	0
GO:0009084	glutamine family amino acid biosynthetic process	1	2	OS01G0225000,OS05G0555600	0		2	OS01G0225000,OS05G0555600
GO:0009788	negative regulation of abscisic acid-activated signaling pathway	1	2	OS06G0488200,OS06G0234200	1	OS06G0234200	1	OS06G0488200
GO:0010583	response to cyclopentenone	1	2	OS04G0497000,OS09G0360900	1	OS04G0497000	1	OS09G0360900
GO:0034219	carbohydrate transmembrane transport	1	2	OS01G0700100,OS05G0426000	2	OS01G0700100,OS05G0426000	0
GO:1901420	negative regulation of response to alcohol	1	2	OS06G0234200,OS06G0488200	1	OS06G0234200	1	OS06G0488200
GO:0009266	response to temperature stimulus	1	39	OS03G0661300,OS07G0178800,OS03G0670700,OS06G0697000,OS12G0228400,OS01G0952000,OS05G0110300,OS03G0266300,OS05G0574400,OS06G0727200,OS03G0729000,OS01G0733200,OS03G0122600,OS02G0758000,OS04G0434800,OS03G0290300,OS01G0769700,OS01G0805900,OS02G0612900,OS01G0249200,OS01G0323600,OS09G0494200,OS02G0661100,OS05G0456300,OS06G0253100,OS03G0291800,OS06G0229000,OS03G0181500,OS02G0781400,OS06G0680500,OS01G0246…	27	OS03G0661300,OS07G0178800,OS06G0697000,OS01G0952000,OS05G0574400,OS03G0729000,OS03G0122600,OS03G0290300,OS01G0769700,OS01G0805900,OS01G0249200,OS01G0323600,OS09G0494200,OS02G0661100,OS05G0456300,OS03G0291800,OS06G0229000,OS03G0181500,OS02G0781400,OS06G0680500,OS01G0246400,OS03G0401300,OS03G0316200,OS04G0549700,OS07G0630800,OS04G0623300,OS07G0178700	12	OS03G0670700,OS12G0228400,OS05G0110300,OS03G0266300,OS06G0727200,OS01G0733200,OS02G0758000,OS04G0434800,OS02G0612900,OS06G0253100,OS04G0639200,OS08G0546800
GO:0006865	amino acid transport	1	7	OS01G0225000,OS04G0497000,OS01G0607200,OS05G0424000,OS08G0127100,OS02G0605900,OS01G0908600	4	OS04G0497000,OS05G0424000,OS02G0605900,OS01G0908600	3	OS01G0225000,OS01G0607200,OS08G0127100
GO:0010053	root epidermal cell differentiation	1	11	OS10G0389000,OS01G0769700,OS08G0374800,OS02G0269200,OS07G0148800,OS04G0472300,OS01G0897700,OS09G0494200,OS07G0675000,OS01G0944000,OS04G0429600	6	OS01G0769700,OS08G0374800,OS07G0148800,OS04G0472300,OS01G0897700,OS09G0494200	5	OS10G0389000,OS02G0269200,OS07G0675000,OS01G0944000,OS04G0429600
GO:0009407	toxin catabolic process	1	3	OS04G0620000,OS09G0360900,OS04G0497000	1	OS04G0497000	2	OS04G0620000,OS09G0360900
GO:0090487	secondary metabolite catabolic process	1	3	OS04G0497000,OS04G0620000,OS09G0360900	1	OS04G0497000	2	OS04G0620000,OS09G0360900
GO:0098662	inorganic cation transmembrane transport	1	15	OS04G0613000,OS12G0562100,OS07G0191200,OS06G0566300,OS03G0616400,OS01G0645200,OS01G0557500,OS10G0580400,OS08G0517200,OS04G0605500,OS06G0680500,OS07G0258400,OS11G0648000,OS06G0318500,OS06G0270200	9	OS04G0613000,OS07G0191200,OS06G0566300,OS01G0645200,OS01G0557500,OS04G0605500,OS06G0680500,OS06G0318500,OS06G0270200	6	OS12G0562100,OS03G0616400,OS10G0580400,OS08G0517200,OS07G0258400,OS11G0648000
GO:0009069	serine family amino acid metabolic process	1	7	OS02G0781400,OS01G0101200,OS03G0279950,OS05G0591900,OS04G0690800,OS05G0349700,OS09G0516600	2	OS02G0781400,OS09G0516600	5	OS01G0101200,OS03G0279950,OS05G0591900,OS04G0690800,OS05G0349700
GO:0019288	isopentenyl diphosphate biosynthetic process, methylerythritol 4-phosphate pathway	1	7	OS05G0349700,OS02G0173100,OS05G0110300,OS02G0781400,OS03G0659200,OS09G0515400,OS07G0489800	1	OS02G0781400	6	OS05G0349700,OS02G0173100,OS05G0110300,OS03G0659200,OS09G0515400,OS07G0489800
GO:0046700	heterocycle catabolic process	1	10	OS05G0549100,OS08G0278750,OS01G0807900,OS03G0429800,OS04G0629300,OS07G0248800,OS10G0389200,OS04G0183100,OS05G0217000,OS04G0680400	2	OS05G0549100,OS05G0217000	8	OS08G0278750,OS01G0807900,OS03G0429800,OS04G0629300,OS07G0248800,OS10G0389200,OS04G0183100,OS04G0680400
GO:0010103	stomatal complex morphogenesis	1	4	OS06G0241200,OS04G0690800,OS01G0102300,OS05G0594500	0		4	OS06G0241200,OS04G0690800,OS01G0102300,OS05G0594500
GO:0010647	positive regulation of cell communication	1	4	OS05G0210600,OS01G0664200,OS12G0586100,OS06G0488200	2	OS05G0210600,OS01G0664200	2	OS12G0586100,OS06G0488200
GO:0042742	defense response to bacterium	1	18	OS05G0574400,OS06G0637500,OS10G0407000,OS03G0146200,OS08G0509200,OS01G0750300,OS04G0171600,OS01G0954000,OS01G0855700,OS03G0234900,OS08G0198700,OS03G0146100,OS04G0171800,OS05G0110300,OS12G0586100,OS10G0467800,OS06G0336200,OS01G0584900	12	OS05G0574400,OS06G0637500,OS10G0407000,OS03G0146200,OS08G0509200,OS01G0750300,OS01G0954000,OS03G0234900,OS03G0146100,OS10G0467800,OS06G0336200,OS01G0584900	6	OS04G0171600,OS01G0855700,OS08G0198700,OS04G0171800,OS05G0110300,OS12G0586100
GO:0009991	response to extracellular stimulus	1	11	OS06G0476200,OS01G0720400,OS10G0580400,OS04G0403500,OS04G0680400,OS02G0498300,OS06G0727200,OS01G0913300,OS05G0557700,OS08G0434100,OS01G0807900	5	OS01G0720400,OS04G0403500,OS02G0498300,OS01G0913300,OS08G0434100	6	OS06G0476200,OS10G0580400,OS04G0680400,OS06G0727200,OS05G0557700,OS01G0807900
GO:0051301	cell division	1	16	OS07G0424400,OS02G0617500,OS04G0599800,OS04G0252400,OS08G0278750,OS07G0252400,OS05G0153000,OS07G0208500,OS06G0229066,OS05G0176100,OS09G0450300,OS03G0646100,OS12G0639200,OS03G0837100,OS08G0531100,OS05G0394200	11	OS07G0424400,OS07G0252400,OS05G0153000,OS07G0208500,OS06G0229066,OS05G0176100,OS09G0450300,OS03G0646100,OS03G0837100,OS08G0531100,OS05G0394200	5	OS02G0617500,OS04G0599800,OS04G0252400,OS08G0278750,OS12G0639200
GO:0006090	pyruvate metabolic process	1	15	OS05G0110300,OS03G0659200,OS01G0190400,OS05G0349700,OS10G0571200,OS02G0781400,OS07G0489800,OS07G0181000,OS12G0169600,OS09G0515400,OS05G0187100,OS01G0769700,OS07G0546000,OS02G0173100,OS05G0405000	6	OS10G0571200,OS02G0781400,OS12G0169600,OS01G0769700,OS07G0546000,OS05G0405000	9	OS05G0110300,OS03G0659200,OS01G0190400,OS05G0349700,OS07G0489800,OS07G0181000,OS09G0515400,OS05G0187100,OS02G0173100
GO:0065008	regulation of biological quality	1	54	OS05G0217000,OS03G0146100,OS08G0378900,OS07G0598300,OS06G0318500,OS08G0156600,OS08G0198700,OS05G0210600,OS06G0336200,OS09G0517600,OS01G0944000,OS05G0557700,OS01G0190400,OS08G0460600,OS01G0557500,OS05G0187100,OS07G0489800,OS07G0258400,OS06G0323100,OS12G0459300,OS04G0512300,OS05G0587300,OS03G0684400,OS09G0403300,OS03G0162000,OS04G0469700,OS01G0746400,OS07G0148800,OS03G0234900,OS02G0743400,OS11G0648…	31	OS05G0217000,OS03G0146100,OS06G0318500,OS08G0156600,OS05G0210600,OS06G0336200,OS09G0517600,OS08G0460600,OS01G0557500,OS04G0512300,OS05G0587300,OS03G0684400,OS09G0403300,OS01G0746400,OS07G0148800,OS03G0234900,OS02G0743400,OS05G0534400,OS12G0106000,OS02G0120800,OS01G0897700,OS07G0282500,OS11G0106700,OS05G0438500,OS07G0282300,OS01G0134500,OS04G0538400,OS02G0514500,OS03G0146200,OS11G0530600,OS05G0153…	23	OS08G0378900,OS07G0598300,OS08G0198700,OS01G0944000,OS05G0557700,OS01G0190400,OS05G0187100,OS07G0489800,OS07G0258400,OS06G0323100,OS12G0459300,OS03G0162000,OS04G0469700,OS11G0648000,OS05G0554000,OS03G0326200,OS10G0506200,OS06G0727200,OS12G0562100,OS12G0539700,OS03G0606600,OS03G0737000,OS04G0578600
GO:0007166	cell surface receptor signaling pathway	1	3	OS03G0717000,OS06G0680500,OS07G0522600	2	OS03G0717000,OS06G0680500	1	OS07G0522600
GO:0009825	multidimensional cell growth	1	3	OS01G0897700,OS05G0386800,OS05G0459700	3	OS01G0897700,OS05G0386800,OS05G0459700	0
GO:0034440	lipid oxidation	1	6	OS02G0194700,OS08G0509100,OS08G0508800,OS05G0155000,OS01G0807900,OS03G0738600	2	OS02G0194700,OS03G0738600	4	OS08G0509100,OS08G0508800,OS05G0155000,OS01G0807900
GO:0010048	vernalization response	1	2	OS04G0639200,OS03G0122600	1	OS03G0122600	1	OS04G0639200
GO:0061077	chaperone-mediated protein folding	1	2	OS02G0751600,OS03G0807900	1	OS03G0807900	1	OS02G0751600
GO:0006096	glycolytic process	1	8	OS07G0181000,OS12G0169600,OS02G0781400,OS01G0769700,OS05G0187100,OS07G0546000,OS10G0571200,OS01G0190400	5	OS12G0169600,OS02G0781400,OS01G0769700,OS07G0546000,OS10G0571200	3	OS07G0181000,OS05G0187100,OS01G0190400
GO:0006757	ATP generation from ADP	1	8	OS07G0181000,OS12G0169600,OS02G0781400,OS05G0187100,OS07G0546000,OS01G0769700,OS10G0571200,OS01G0190400	5	OS12G0169600,OS02G0781400,OS07G0546000,OS01G0769700,OS10G0571200	3	OS07G0181000,OS05G0187100,OS01G0190400
GO:0009135	purine nucleoside diphosphate metabolic process	1	8	OS01G0190400,OS10G0571200,OS07G0546000,OS05G0187100,OS01G0769700,OS02G0781400,OS12G0169600,OS07G0181000	5	OS10G0571200,OS07G0546000,OS01G0769700,OS02G0781400,OS12G0169600	3	OS01G0190400,OS05G0187100,OS07G0181000
GO:0009179	purine ribonucleoside diphosphate metabolic process	1	8	OS01G0769700,OS05G0187100,OS07G0546000,OS02G0781400,OS07G0181000,OS12G0169600,OS01G0190400,OS10G0571200	5	OS01G0769700,OS07G0546000,OS02G0781400,OS12G0169600,OS10G0571200	3	OS05G0187100,OS07G0181000,OS01G0190400
GO:0009185	ribonucleoside diphosphate metabolic process	1	8	OS10G0571200,OS01G0190400,OS07G0181000,OS12G0169600,OS02G0781400,OS01G0769700,OS05G0187100,OS07G0546000	5	OS10G0571200,OS12G0169600,OS02G0781400,OS01G0769700,OS07G0546000	3	OS01G0190400,OS07G0181000,OS05G0187100
GO:0046031	ADP metabolic process	1	8	OS10G0571200,OS01G0190400,OS01G0769700,OS05G0187100,OS07G0546000,OS07G0181000,OS12G0169600,OS02G0781400	5	OS10G0571200,OS01G0769700,OS07G0546000,OS12G0169600,OS02G0781400	3	OS01G0190400,OS05G0187100,OS07G0181000
GO:0044270	cellular nitrogen compound catabolic process	1	10	OS03G0429800,OS07G0248800,OS10G0389200,OS04G0629300,OS05G0549100,OS01G0807900,OS08G0278750,OS04G0680400,OS05G0217000,OS04G0183100	2	OS05G0549100,OS05G0217000	8	OS03G0429800,OS07G0248800,OS10G0389200,OS04G0629300,OS01G0807900,OS08G0278750,OS04G0680400,OS04G0183100
GO:0008643	carbohydrate transport	1	6	OS07G0106200,OS04G0454200,OS01G0700100,OS03G0638200,OS09G0268300,OS05G0426000	4	OS04G0454200,OS01G0700100,OS03G0638200,OS05G0426000	2	OS07G0106200,OS09G0268300
GO:0090627	plant epidermal cell differentiation	1	11	OS01G0897700,OS04G0472300,OS04G0429600,OS01G0944000,OS09G0494200,OS07G0675000,OS10G0389000,OS08G0374800,OS02G0269200,OS07G0148800,OS01G0769700	6	OS01G0897700,OS04G0472300,OS09G0494200,OS08G0374800,OS07G0148800,OS01G0769700	5	OS04G0429600,OS01G0944000,OS07G0675000,OS10G0389000,OS02G0269200
GO:0051128	regulation of cellular component organization	1	14	OS07G0148800,OS07G0598300,OS06G0348800,OS08G0184800,OS02G0719800,OS04G0512300,OS09G0517600,OS01G0944000,OS01G0702000,OS02G0120800,OS01G0897700,OS08G0357000,OS05G0153000,OS08G0540400	8	OS07G0148800,OS06G0348800,OS04G0512300,OS09G0517600,OS02G0120800,OS01G0897700,OS05G0153000,OS08G0540400	6	OS07G0598300,OS08G0184800,OS02G0719800,OS01G0944000,OS01G0702000,OS08G0357000
GO:0009116	nucleoside metabolic process	1	17	OS12G0169600,OS07G0181000,OS12G0557800,OS04G0504000,OS02G0781400,OS06G0112100,OS05G0187100,OS01G0101200,OS06G0617800,OS07G0191200,OS08G0512700,OS02G0613900,OS05G0161500,OS01G0769700,OS07G0546000,OS10G0571200,OS01G0190400	10	OS12G0169600,OS02G0781400,OS06G0617800,OS07G0191200,OS08G0512700,OS02G0613900,OS05G0161500,OS01G0769700,OS07G0546000,OS10G0571200	7	OS07G0181000,OS12G0557800,OS04G0504000,OS06G0112100,OS05G0187100,OS01G0101200,OS01G0190400
GO:0006081	cellular aldehyde metabolic process	1	15	OS03G0659200,OS02G0178800,OS06G0677400,OS05G0110300,OS05G0349700,OS08G0276100,OS09G0515400,OS07G0489800,OS02G0781400,OS03G0318500,OS09G0516600,OS02G0173100,OS11G0186200,OS05G0594500,OS10G0516300	3	OS02G0178800,OS02G0781400,OS09G0516600	12	OS03G0659200,OS06G0677400,OS05G0110300,OS05G0349700,OS08G0276100,OS09G0515400,OS07G0489800,OS03G0318500,OS02G0173100,OS11G0186200,OS05G0594500,OS10G0516300
GO:0006655	phosphatidylglycerol biosynthetic process	1	2	OS02G0114400,OS06G0712300	2	OS02G0114400,OS06G0712300	0
GO:0009943	adaxial/abaxial axis specification	1	2	OS03G0769800,OS06G0323100	0		2	OS03G0769800,OS06G0323100
GO:0009944	polarity specification of adaxial/abaxial axis	1	2	OS03G0769800,OS06G0323100	0		2	OS03G0769800,OS06G0323100
GO:0043473	pigmentation	1	2	OS01G0897700,OS04G0639200	1	OS01G0897700	1	OS04G0639200
GO:0043476	pigment accumulation	1	2	OS01G0897700,OS04G0639200	1	OS01G0897700	1	OS04G0639200
GO:0043478	pigment accumulation in response to UV light	1	2	OS04G0639200,OS01G0897700	1	OS01G0897700	1	OS04G0639200
GO:0043479	pigment accumulation in tissues in response to UV light	1	2	OS01G0897700,OS04G0639200	1	OS01G0897700	1	OS04G0639200
GO:0043480	pigment accumulation in tissues	1	2	OS04G0639200,OS01G0897700	1	OS01G0897700	1	OS04G0639200
GO:0043481	anthocyanin accumulation in tissues in response to UV light	1	2	OS04G0639200,OS01G0897700	1	OS01G0897700	1	OS04G0639200
GO:0046471	phosphatidylglycerol metabolic process	1	2	OS06G0712300,OS02G0114400	2	OS06G0712300,OS02G0114400	0
GO:0005985	sucrose metabolic process	1	3	OS02G0125600,OS03G0401300,OS12G0586100	1	OS03G0401300	2	OS02G0125600,OS12G0586100
GO:0030838	positive regulation of actin filament polymerization	1	3	OS07G0148800,OS01G0897700,OS05G0153000	3	OS07G0148800,OS01G0897700,OS05G0153000	0
GO:0045010	actin nucleation	1	3	OS07G0148800,OS01G0897700,OS05G0153000	3	OS07G0148800,OS01G0897700,OS05G0153000	0
GO:2000242	negative regulation of reproductive process	1	3	OS02G0511900,OS02G0724000,OS06G0298200	0		3	OS02G0511900,OS02G0724000,OS06G0298200
GO:0044703	multi-organism reproductive process	1	26	OS01G0769700,OS06G0320200,OS02G0708400,OS08G0517200,OS04G0605500,OS04G0474500,OS08G0160500,OS07G0523600,OS02G0120800,OS11G0146100,OS05G0584600,OS03G0709300,OS02G0639600,OS02G0178800,OS08G0160600,OS07G0413800,OS02G0269200,OS09G0244900,OS04G0639200,OS01G0142800,OS04G0302300,OS05G0548900,OS01G0668700,OS04G0302400,OS04G0226600,OS03G0211800	16	OS01G0769700,OS06G0320200,OS02G0708400,OS04G0605500,OS04G0474500,OS08G0160500,OS07G0523600,OS02G0120800,OS05G0584600,OS03G0709300,OS02G0639600,OS02G0178800,OS08G0160600,OS07G0413800,OS05G0548900,OS03G0211800	10	OS08G0517200,OS11G0146100,OS02G0269200,OS09G0244900,OS04G0639200,OS01G0142800,OS04G0302300,OS01G0668700,OS04G0302400,OS04G0226600
GO:0031667	response to nutrient levels	1	9	OS10G0580400,OS01G0720400,OS04G0680400,OS02G0498300,OS06G0727200,OS01G0913300,OS08G0434100,OS05G0557700,OS01G0807900	4	OS01G0720400,OS02G0498300,OS01G0913300,OS08G0434100	5	OS10G0580400,OS04G0680400,OS06G0727200,OS05G0557700,OS01G0807900
GO:0010038	response to metal ion	1	36	OS01G0323600,OS05G0555600,OS07G0546000,OS01G0769700,OS01G0805900,OS01G0265100,OS01G0557500,OS05G0456300,OS11G0260100,OS03G0401300,OS07G0468100,OS02G0781400,OS06G0637500,OS04G0269100,OS12G0106000,OS05G0534400,OS01G0950300,OS03G0234900,OS12G0228400,OS03G0670700,OS09G0446800,OS02G0704900,OS03G0266300,OS05G0114000,OS04G0613000,OS07G0181000,OS11G0443700,OS11G0106700,OS03G0171900,OS12G0623900,OS08G0409…	22	OS01G0323600,OS07G0546000,OS01G0769700,OS01G0805900,OS01G0265100,OS01G0557500,OS05G0456300,OS03G0401300,OS02G0781400,OS06G0637500,OS12G0106000,OS05G0534400,OS03G0234900,OS05G0114000,OS04G0613000,OS11G0106700,OS12G0623900,OS08G0409100,OS05G0574400,OS04G0497000,OS04G0538400,OS04G0683700	14	OS05G0555600,OS11G0260100,OS07G0468100,OS04G0269100,OS01G0950300,OS12G0228400,OS03G0670700,OS09G0446800,OS02G0704900,OS03G0266300,OS07G0181000,OS11G0443700,OS03G0171900,OS03G0606600
GO:0010466	negative regulation of peptidase activity	1	3	OS01G0127600,OS01G0132000,OS01G0124100	3	OS01G0127600,OS01G0132000,OS01G0124100	0
GO:0010951	negative regulation of endopeptidase activity	1	3	OS01G0127600,OS01G0132000,OS01G0124100	3	OS01G0127600,OS01G0132000,OS01G0124100	0
GO:0031334	positive regulation of protein complex assembly	1	3	OS05G0153000,OS01G0897700,OS07G0148800	3	OS05G0153000,OS01G0897700,OS07G0148800	0
GO:0032273	positive regulation of protein polymerization	1	3	OS05G0153000,OS01G0897700,OS07G0148800	3	OS05G0153000,OS01G0897700,OS07G0148800	0
GO:0045861	negative regulation of proteolysis	1	3	OS01G0124100,OS01G0127600,OS01G0132000	3	OS01G0124100,OS01G0127600,OS01G0132000	0
GO:0052547	regulation of peptidase activity	1	3	OS01G0127600,OS01G0132000,OS01G0124100	3	OS01G0127600,OS01G0132000,OS01G0124100	0
GO:0052548	regulation of endopeptidase activity	1	3	OS01G0127600,OS01G0132000,OS01G0124100	3	OS01G0127600,OS01G0132000,OS01G0124100	0
GO:0018108	peptidyl-tyrosine phosphorylation	1	4	OS03G0424000,OS06G0168800,OS05G0577700,OS10G0468500	1	OS10G0468500	3	OS03G0424000,OS06G0168800,OS05G0577700
GO:0018212	peptidyl-tyrosine modification	1	4	OS03G0424000,OS05G0577700,OS06G0168800,OS10G0468500	1	OS10G0468500	3	OS03G0424000,OS05G0577700,OS06G0168800
GO:0009310	amine catabolic process	1	2	OS04G0623300,OS05G0217000	2	OS04G0623300,OS05G0217000	0
GO:0009962	regulation of flavonoid biosynthetic process	1	2	OS11G0530600,OS04G0630300	2	OS11G0530600,OS04G0630300	0
GO:0042402	cellular biogenic amine catabolic process	1	2	OS05G0217000,OS04G0623300	2	OS05G0217000,OS04G0623300	0
GO:0042631	cellular response to water deprivation	1	2	OS04G0403500,OS06G0476200	1	OS04G0403500	1	OS06G0476200
GO:0071462	cellular response to water stimulus	1	2	OS06G0476200,OS04G0403500	1	OS04G0403500	1	OS06G0476200
GO:2000280	regulation of root development	1	2	OS01G0249200,OS01G0952000	2	OS01G0249200,OS01G0952000	0
GO:1901564	organonitrogen compound metabolic process	1	107	OS07G0248800,OS05G0460600,OS08G0512700,OS04G0171600,OS07G0191200,OS09G0327300,OS02G0285800,OS10G0100700,OS12G0623900,OS10G0523700,OS05G0438500,OS03G0171900,OS10G0567400,OS09G0294000,OS12G0169600,OS12G0605800,OS03G0389700,OS07G0181000,OS04G0175600,OS06G0338200,OS05G0110300,OS03G0845300,OS02G0626100,OS04G0183100,OS05G0591900,OS05G0349700,OS02G0125600,OS10G0502400,OS06G0617800,OS02G0581400,OS04G0623…	49	OS08G0512700,OS07G0191200,OS02G0285800,OS12G0623900,OS10G0523700,OS05G0438500,OS10G0567400,OS09G0294000,OS12G0169600,OS03G0389700,OS06G0338200,OS03G0845300,OS02G0626100,OS10G0502400,OS06G0617800,OS04G0623300,OS03G0323200,OS04G0678700,OS11G0525200,OS09G0494200,OS09G0539100,OS07G0546000,OS01G0769700,OS02G0627100,OS06G0704600,OS01G0323600,OS04G0518400,OS02G0613900,OS11G0644800,OS04G0683700,OS10G0543…	58	OS07G0248800,OS05G0460600,OS04G0171600,OS09G0327300,OS10G0100700,OS03G0171900,OS12G0605800,OS07G0181000,OS04G0175600,OS05G0110300,OS04G0183100,OS05G0591900,OS05G0349700,OS02G0125600,OS02G0581400,OS05G0187100,OS12G0210300,OS06G0688100,OS04G0504000,OS09G0515400,OS07G0489800,OS12G0557800,OS01G0190400,OS08G0276100,OS03G0429800,OS12G0507000,OS03G0659200,OS05G0555600,OS11G0245100,OS02G0827900,OS04G0690…
GO:0055086	nucleobase-containing small molecule metabolic process	1	32	OS08G0512700,OS07G0191200,OS12G0169600,OS07G0181000,OS06G0112100,OS10G0571200,OS04G0429800,OS03G0845300,OS03G0102100,OS05G0349700,OS06G0617800,OS01G0101200,OS05G0187100,OS12G0557800,OS07G0489800,OS04G0504000,OS02G0781400,OS08G0276100,OS03G0429800,OS01G0190400,OS03G0659200,OS06G0677400,OS01G0807900,OS08G0118900,OS05G0161500,OS04G0680400,OS01G0769700,OS07G0546000,OS05G0594500,OS08G0109300,OS03G0318…	13	OS08G0512700,OS07G0191200,OS12G0169600,OS10G0571200,OS03G0845300,OS06G0617800,OS02G0781400,OS08G0118900,OS05G0161500,OS01G0769700,OS07G0546000,OS08G0109300,OS02G0613900	19	OS07G0181000,OS06G0112100,OS04G0429800,OS03G0102100,OS05G0349700,OS01G0101200,OS05G0187100,OS12G0557800,OS07G0489800,OS04G0504000,OS08G0276100,OS03G0429800,OS01G0190400,OS03G0659200,OS06G0677400,OS01G0807900,OS04G0680400,OS05G0594500,OS03G0318500
GO:0006165	nucleoside diphosphate phosphorylation	1	8	OS05G0187100,OS07G0546000,OS01G0769700,OS07G0181000,OS12G0169600,OS02G0781400,OS10G0571200,OS01G0190400	5	OS07G0546000,OS01G0769700,OS12G0169600,OS02G0781400,OS10G0571200	3	OS05G0187100,OS07G0181000,OS01G0190400
GO:0009064	glutamine family amino acid metabolic process	1	4	OS05G0555600,OS01G0225000,OS04G0650700,OS03G0171900	0		4	OS05G0555600,OS01G0225000,OS04G0650700,OS03G0171900
GO:0006766	vitamin metabolic process	1	5	OS06G0561000,OS05G0408900,OS05G0460600,OS10G0100700,OS10G0417600	2	OS06G0561000,OS05G0408900	3	OS05G0460600,OS10G0100700,OS10G0417600
GO:0006066	alcohol metabolic process	1	6	OS02G0514500,OS01G0928800,OS04G0472300,OS06G0561000,OS09G0509500,OS02G0588500	4	OS02G0514500,OS04G0472300,OS06G0561000,OS02G0588500	2	OS01G0928800,OS09G0509500
GO:0006739	NADP metabolic process	1	7	OS03G0659200,OS06G0677400,OS07G0489800,OS03G0318500,OS05G0349700,OS08G0276100,OS05G0594500	0		7	OS03G0659200,OS06G0677400,OS07G0489800,OS03G0318500,OS05G0349700,OS08G0276100,OS05G0594500
GO:0006109	regulation of carbohydrate metabolic process	1	2	OS07G0208500,OS09G0494200	2	OS07G0208500,OS09G0494200	0
GO:0006473	protein acetylation	1	2	OS11G0603200,OS02G0214900	1	OS11G0603200	1	OS02G0214900
GO:0006475	internal protein amino acid acetylation	1	2	OS02G0214900,OS11G0603200	1	OS11G0603200	1	OS02G0214900
GO:0016573	histone acetylation	1	2	OS11G0603200,OS02G0214900	1	OS11G0603200	1	OS02G0214900
GO:0018393	internal peptidyl-lysine acetylation	1	2	OS02G0214900,OS11G0603200	1	OS11G0603200	1	OS02G0214900
GO:0018394	peptidyl-lysine acetylation	1	2	OS02G0214900,OS11G0603200	1	OS11G0603200	1	OS02G0214900
GO:0048518	positive regulation of biological process	1	36	OS11G0569500,OS06G0348800,OS03G0234900,OS02G0736200,OS07G0178800,OS05G0405000,OS11G0603200,OS07G0148800,OS01G0218500,OS12G0586100,OS01G0897700,OS01G0901900,OS03G0748300,OS08G0122800,OS06G0157700,OS03G0122600,OS05G0153000,OS04G0683700,OS06G0488200,OS01G0750300,OS05G0210600,OS08G0378900,OS06G0131700,OS03G0659200,OS01G0944000,OS02G0781400,OS02G0719800,OS03G0401300,OS01G0246400,OS03G0332900,OS03G0291…	21	OS06G0348800,OS03G0234900,OS07G0178800,OS05G0405000,OS11G0603200,OS07G0148800,OS01G0897700,OS03G0122600,OS05G0153000,OS04G0683700,OS01G0750300,OS05G0210600,OS06G0131700,OS02G0781400,OS03G0401300,OS01G0246400,OS03G0332900,OS03G0291800,OS07G0178700,OS01G0664200,OS05G0563000	15	OS11G0569500,OS02G0736200,OS01G0218500,OS12G0586100,OS01G0901900,OS03G0748300,OS08G0122800,OS06G0157700,OS06G0488200,OS08G0378900,OS03G0659200,OS01G0944000,OS02G0719800,OS03G0162000,OS05G0349700
GO:0019682	glyceraldehyde-3-phosphate metabolic process	1	11	OS08G0276100,OS05G0349700,OS05G0110300,OS06G0677400,OS03G0659200,OS05G0594500,OS02G0173100,OS02G0781400,OS03G0318500,OS07G0489800,OS09G0515400	1	OS02G0781400	10	OS08G0276100,OS05G0349700,OS05G0110300,OS06G0677400,OS03G0659200,OS05G0594500,OS02G0173100,OS03G0318500,OS07G0489800,OS09G0515400
GO:0009850	auxin metabolic process	1	4	OS07G0282500,OS07G0282300,OS03G0162000,OS05G0217000	3	OS07G0282500,OS07G0282300,OS05G0217000	1	OS03G0162000
GO:0015980	energy derivation by oxidation of organic compounds	1	6	OS05G0574400,OS07G0546000,OS03G0826800,OS12G0557800,OS08G0520900,OS07G0630800	3	OS05G0574400,OS07G0546000,OS07G0630800	3	OS03G0826800,OS12G0557800,OS08G0520900
GO:0009606	tropism	1	7	OS12G0101800,OS01G0635200,OS05G0579600,OS03G0719800,OS06G0566300,OS02G0743400,OS11G0102200	2	OS06G0566300,OS02G0743400	5	OS12G0101800,OS01G0635200,OS05G0579600,OS03G0719800,OS11G0102200
GO:0010118	stomatal movement	1	3	OS11G0146100,OS05G0187100,OS01G0190400	0		3	OS11G0146100,OS05G0187100,OS01G0190400
GO:0030162	regulation of proteolysis	1	3	OS01G0124100,OS01G0132000,OS01G0127600	3	OS01G0124100,OS01G0132000,OS01G0127600	0
GO:0045036	protein targeting to chloroplast	1	3	OS09G0477900,OS08G0378900,OS09G0515400	0		3	OS09G0477900,OS08G0378900,OS09G0515400
GO:0072596	establishment of protein localization to chloroplast	1	3	OS09G0515400,OS09G0477900,OS08G0378900	0		3	OS09G0515400,OS09G0477900,OS08G0378900
GO:0072598	protein localization to chloroplast	1	3	OS09G0515400,OS09G0477900,OS08G0378900	0		3	OS09G0515400,OS09G0477900,OS08G0378900
GO:0009132	nucleoside diphosphate metabolic process	1	8	OS10G0571200,OS01G0190400,OS07G0181000,OS12G0169600,OS02G0781400,OS05G0187100,OS07G0546000,OS01G0769700	5	OS10G0571200,OS12G0169600,OS02G0781400,OS07G0546000,OS01G0769700	3	OS01G0190400,OS07G0181000,OS05G0187100
GO:0006793	phosphorus metabolic process	1	165	OS12G0108100,OS01G0115600,OS04G0654600,OS03G0113000,OS07G0678300,OS03G0850400,OS08G0531000,OS11G0603200,OS05G0358500,OS05G0153000,OS05G0180300,OS05G0549100,OS04G0226600,OS02G0186500,OS10G0389800,OS04G0382300,OS02G0114400,OS12G0406000,OS06G0677400,OS08G0378000,OS02G0661100,OS03G0318500,OS01G0583100,OS05G0594500,OS06G0159900,OS05G0161500,OS02G0298200,OS08G0118900,OS12G0266200,OS01G0101200,OS04G0302…	76	OS12G0108100,OS04G0654600,OS03G0113000,OS07G0678300,OS03G0850400,OS08G0531000,OS11G0603200,OS05G0358500,OS05G0153000,OS05G0180300,OS05G0549100,OS02G0186500,OS10G0389800,OS02G0114400,OS02G0661100,OS01G0583100,OS05G0161500,OS08G0118900,OS05G0189300,OS01G0800500,OS08G0109800,OS02G0781400,OS07G0637300,OS04G0611200,OS01G0699100,OS03G0845300,OS11G0108800,OS02G0549200,OS07G0191200,OS08G0540400,OS02G0816…	89	OS01G0115600,OS04G0226600,OS04G0382300,OS12G0406000,OS06G0677400,OS08G0378000,OS03G0318500,OS05G0594500,OS06G0159900,OS02G0298200,OS12G0266200,OS01G0101200,OS04G0302400,OS10G0200000,OS09G0570100,OS06G0241200,OS04G0302300,OS02G0226200,OS08G0343000,OS04G0608100,OS02G0173100,OS12G0586100,OS02G0704900,OS10G0180800,OS08G0104700,OS04G0616700,OS07G0130800,OS02G0282600,OS05G0261700,OS05G0258400,OS01G0138…
GO:0016036	cellular response to phosphate starvation	1	5	OS05G0557700,OS08G0434100,OS02G0498300,OS01G0720400,OS06G0727200	3	OS08G0434100,OS02G0498300,OS01G0720400	2	OS05G0557700,OS06G0727200
GO:0045333	cellular respiration	1	5	OS03G0826800,OS12G0557800,OS07G0630800,OS05G0574400,OS07G0546000	3	OS07G0630800,OS05G0574400,OS07G0546000	2	OS03G0826800,OS12G0557800
GO:0043405	regulation of MAP kinase activity	1	2	OS06G0488200,OS01G0664200	1	OS01G0664200	1	OS06G0488200
GO:0043408	regulation of MAPK cascade	1	2	OS06G0488200,OS01G0664200	1	OS01G0664200	1	OS06G0488200
GO:0051345	positive regulation of hydrolase activity	1	2	OS02G0139100,OS01G0951100	1	OS01G0951100	1	OS02G0139100
GO:0044089	positive regulation of cellular component biogenesis	1	3	OS05G0153000,OS01G0897700,OS07G0148800	3	OS05G0153000,OS01G0897700,OS07G0148800	0
GO:0051346	negative regulation of hydrolase activity	1	3	OS01G0124100,OS01G0127600,OS01G0132000	3	OS01G0124100,OS01G0127600,OS01G0132000	0
GO:0016129	phytosteroid biosynthetic process	1	2	OS01G0134500,OS04G0469700	1	OS01G0134500	1	OS04G0469700
GO:0016132	brassinosteroid biosynthetic process	1	2	OS04G0469700,OS01G0134500	1	OS01G0134500	1	OS04G0469700
GO:0006733	oxidoreduction coenzyme metabolic process	1	16	OS05G0187100,OS02G0781400,OS12G0169600,OS07G0489800,OS07G0181000,OS05G0349700,OS07G0546000,OS01G0769700,OS05G0594500,OS04G0429800,OS03G0318500,OS01G0190400,OS10G0571200,OS08G0276100,OS03G0659200,OS06G0677400	5	OS02G0781400,OS12G0169600,OS07G0546000,OS01G0769700,OS10G0571200	11	OS05G0187100,OS07G0489800,OS07G0181000,OS05G0349700,OS05G0594500,OS04G0429800,OS03G0318500,OS01G0190400,OS08G0276100,OS03G0659200,OS06G0677400
GO:0009267	cellular response to starvation	1	7	OS06G0727200,OS01G0720400,OS10G0580400,OS05G0557700,OS04G0680400,OS08G0434100,OS02G0498300	3	OS01G0720400,OS08G0434100,OS02G0498300	4	OS06G0727200,OS10G0580400,OS05G0557700,OS04G0680400
GO:0045859	regulation of protein kinase activity	1	5	OS02G0762400,OS06G0488200,OS05G0405000,OS07G0231500,OS01G0664200	3	OS02G0762400,OS05G0405000,OS01G0664200	2	OS06G0488200,OS07G0231500
GO:0042221	response to chemical	1	144	OS03G0738600,OS11G0587600,OS03G0606600,OS11G0443700,OS03G0729000,OS08G0409100,OS12G0601400,OS10G0154700,OS05G0114000,OS03G0742900,OS05G0534400,OS12G0106000,OS11G0186200,OS09G0446800,OS03G0670700,OS06G0637500,OS01G0733500,OS08G0509200,OS02G0605900,OS06G0229000,OS07G0468100,OS03G0401300,OS01G0950900,OS01G0557500,OS01G0584900,OS05G0210600,OS02G0626400,OS10G0320100,OS01G0750300,OS11G0106700,OS07G0676…	88	OS03G0738600,OS03G0729000,OS08G0409100,OS12G0601400,OS10G0154700,OS05G0114000,OS05G0534400,OS12G0106000,OS06G0637500,OS01G0733500,OS08G0509200,OS02G0605900,OS06G0229000,OS03G0401300,OS01G0557500,OS01G0584900,OS05G0210600,OS02G0626400,OS10G0320100,OS01G0750300,OS11G0106700,OS12G0169600,OS03G0626700,OS02G0285800,OS04G0403500,OS12G0623900,OS03G0319400,OS02G0716800,OS03G0127500,OS02G0743400,OS05G0582…	56	OS11G0587600,OS03G0606600,OS11G0443700,OS03G0742900,OS11G0186200,OS09G0446800,OS03G0670700,OS07G0468100,OS01G0950900,OS07G0676200,OS07G0181000,OS09G0545400,OS10G0100700,OS04G0620000,OS01G0221100,OS05G0110300,OS12G0143900,OS07G0413700,OS02G0736200,OS11G0143300,OS03G0162000,OS12G0557800,OS03G0815100,OS05G0187100,OS09G0244900,OS06G0476200,OS05G0555600,OS03G0266300,OS04G0373400,OS01G0357100,OS09G0538…
GO:0010193	response to ozone	1	2	OS01G0769700,OS12G0143900	1	OS01G0769700	1	OS12G0143900
GO:0019932	second-messenger-mediated signaling	1	2	OS06G0680500,OS12G0541700	2	OS06G0680500,OS12G0541700	0
GO:0046834	lipid phosphorylation	1	2	OS11G0146100,OS08G0104700	0		2	OS11G0146100,OS08G0104700
GO:0046854	phosphatidylinositol phosphorylation	1	2	OS11G0146100,OS08G0104700	0		2	OS11G0146100,OS08G0104700
GO:0065001	specification of axis polarity	1	2	OS06G0323100,OS03G0769800	0		2	OS06G0323100,OS03G0769800
GO:1903409	reactive oxygen species biosynthetic process	1	2	OS02G0770800,OS08G0198700	1	OS02G0770800	1	OS08G0198700
GO:0006796	phosphate-containing compound metabolic process	1	163	OS11G0448000,OS11G0146100,OS07G0283125,OS04G0655300,OS03G0294800,OS04G0509000,OS03G0102100,OS03G0637600,OS06G0702500,OS01G0323000,OS05G0481100,OS03G0703200,OS03G0241600,OS04G0439600,OS05G0190300,OS12G0290100,OS07G0176400,OS05G0114000,OS10G0571200,OS05G0253200,OS05G0408900,OS04G0429800,OS05G0577700,OS03G0670700,OS05G0405000,OS07G0569800,OS11G0569500,OS06G0634500,OS01G0668700,OS06G0712300,OS03G0717…	75	OS11G0448000,OS03G0294800,OS04G0509000,OS03G0637600,OS01G0323000,OS03G0241600,OS04G0439600,OS05G0190300,OS07G0176400,OS05G0114000,OS10G0571200,OS05G0408900,OS05G0405000,OS06G0634500,OS06G0712300,OS03G0717000,OS08G0409100,OS02G0655800,OS05G0207700,OS06G0617800,OS08G0506400,OS10G0468500,OS03G0319400,OS01G0720400,OS04G0649700,OS08G0512700,OS08G0425500,OS05G0438500,OS09G0294000,OS12G0169600,OS02G0661…	88	OS11G0146100,OS07G0283125,OS04G0655300,OS03G0102100,OS06G0702500,OS05G0481100,OS03G0703200,OS12G0290100,OS05G0253200,OS04G0429800,OS05G0577700,OS03G0670700,OS07G0569800,OS11G0569500,OS01G0668700,OS08G0342400,OS07G0575600,OS05G0486100,OS02G0141300,OS08G0203600,OS12G0507000,OS02G0153700,OS03G0659200,OS02G0298100,OS05G0349700,OS05G0187100,OS11G0171800,OS07G0489800,OS12G0557800,OS11G0102200,OS05G0110…
GO:0001932	regulation of protein phosphorylation	1	5	OS07G0231500,OS01G0664200,OS06G0488200,OS05G0405000,OS02G0762400	3	OS01G0664200,OS05G0405000,OS02G0762400	2	OS07G0231500,OS06G0488200
GO:0043549	regulation of kinase activity	1	5	OS02G0762400,OS06G0488200,OS05G0405000,OS07G0231500,OS01G0664200	3	OS02G0762400,OS05G0405000,OS01G0664200	2	OS06G0488200,OS07G0231500
GO:0010015	root morphogenesis	1	14	OS07G0148800,OS08G0374800,OS02G0269200,OS11G0603200,OS02G0511900,OS01G0769700,OS10G0389000,OS01G0944000,OS04G0429600,OS09G0494200,OS07G0675000,OS01G0897700,OS03G0738600,OS04G0472300	8	OS07G0148800,OS08G0374800,OS11G0603200,OS01G0769700,OS09G0494200,OS01G0897700,OS03G0738600,OS04G0472300	6	OS02G0269200,OS02G0511900,OS10G0389000,OS01G0944000,OS04G0429600,OS07G0675000
GO:0045595	regulation of cell differentiation	1	3	OS08G0540400,OS01G0944000,OS07G0148800	2	OS08G0540400,OS07G0148800	1	OS01G0944000
GO:0010374	stomatal complex development	1	4	OS06G0241200,OS04G0690800,OS05G0594500,OS01G0102300	0		4	OS06G0241200,OS04G0690800,OS05G0594500,OS01G0102300
GO:0006099	tricarboxylic acid cycle	1	2	OS05G0574400,OS07G0630800	2	OS05G0574400,OS07G0630800	0
GO:0070925	organelle assembly	1	2	OS05G0153000,OS04G0629700	2	OS05G0153000,OS04G0629700	0
GO:0071241	cellular response to inorganic substance	1	2	OS02G0258800,OS01G0323600	2	OS02G0258800,OS01G0323600	0
GO:0042445	hormone metabolic process	1	8	OS05G0217000,OS07G0282300,OS08G0460600,OS01G0134500,OS07G0282500,OS03G0162000,OS04G0469700,OS09G0403300	6	OS05G0217000,OS07G0282300,OS08G0460600,OS01G0134500,OS07G0282500,OS09G0403300	2	OS03G0162000,OS04G0469700
GO:0030036	actin cytoskeleton organization	1	5	OS05G0153000,OS01G0897700,OS03G0820500,OS07G0148800,OS06G0488200	4	OS05G0153000,OS01G0897700,OS03G0820500,OS07G0148800	1	OS06G0488200
GO:0051336	regulation of hydrolase activity	1	5	OS02G0139100,OS01G0124100,OS01G0951100,OS01G0127600,OS01G0132000	4	OS01G0124100,OS01G0951100,OS01G0127600,OS01G0132000	1	OS02G0139100
GO:0030258	lipid modification	1	9	OS11G0146100,OS02G0194700,OS08G0425500,OS08G0509100,OS01G0807900,OS03G0738600,OS08G0508800,OS05G0155000,OS08G0104700	3	OS02G0194700,OS08G0425500,OS03G0738600	6	OS11G0146100,OS08G0509100,OS01G0807900,OS08G0508800,OS05G0155000,OS08G0104700
GO:0046686	response to cadmium ion	1	28	OS01G0323600,OS12G0228400,OS01G0950300,OS07G0546000,OS01G0769700,OS01G0265100,OS01G0805900,OS03G0670700,OS09G0446800,OS05G0555600,OS05G0456300,OS03G0266300,OS02G0704900,OS05G0114000,OS11G0260100,OS02G0781400,OS07G0468100,OS11G0443700,OS03G0171900,OS03G0401300,OS07G0181000,OS12G0623900,OS08G0409100,OS05G0574400,OS06G0637500,OS04G0497000,OS04G0683700,OS04G0269100	15	OS01G0323600,OS07G0546000,OS01G0769700,OS01G0265100,OS01G0805900,OS05G0456300,OS05G0114000,OS02G0781400,OS03G0401300,OS12G0623900,OS08G0409100,OS05G0574400,OS06G0637500,OS04G0497000,OS04G0683700	13	OS12G0228400,OS01G0950300,OS03G0670700,OS09G0446800,OS05G0555600,OS03G0266300,OS02G0704900,OS11G0260100,OS07G0468100,OS11G0443700,OS03G0171900,OS07G0181000,OS04G0269100
GO:0048443	stamen development	1	5	OS03G0709300,OS06G0634500,OS04G0639200,OS06G0131700,OS05G0376300	3	OS03G0709300,OS06G0634500,OS06G0131700	2	OS04G0639200,OS05G0376300
GO:0048466	androecium development	1	5	OS03G0709300,OS06G0634500,OS04G0639200,OS05G0376300,OS06G0131700	3	OS03G0709300,OS06G0634500,OS06G0131700	2	OS04G0639200,OS05G0376300
GO:0048235	pollen sperm cell differentiation	1	2	OS02G0178800,OS05G0584600	2	OS02G0178800,OS05G0584600	0
GO:0009629	response to gravity	1	6	OS11G0530600,OS06G0566300,OS02G0743400,OS03G0719800,OS05G0579600,OS01G0635200	3	OS11G0530600,OS06G0566300,OS02G0743400	3	OS03G0719800,OS05G0579600,OS01G0635200
GO:0072329	monocarboxylic acid catabolic process	1	6	OS01G0642000,OS09G0457100,OS02G0627100,OS02G0626400,OS05G0155000,OS01G0807900	4	OS01G0642000,OS09G0457100,OS02G0627100,OS02G0626400	2	OS05G0155000,OS01G0807900
GO:1901575	organic substance catabolic process	1	62	OS01G0807900,OS09G0494200,OS01G0190400,OS01G0642000,OS03G0429800,OS04G0518400,OS07G0546000,OS01G0769700,OS02G0626400,OS02G0627100,OS01G0842400,OS04G0680400,OS09G0516600,OS05G0217000,OS01G0746400,OS08G0278750,OS02G0581400,OS04G0623300,OS04G0650700,OS02G0525900,OS10G0389200,OS11G0641800,OS06G0247900,OS01G0134900,OS04G0629300,OS02G0605900,OS02G0125600,OS06G0561000,OS06G0297800,OS02G0781400,OS06G0229…	34	OS09G0494200,OS01G0642000,OS04G0518400,OS07G0546000,OS01G0769700,OS02G0626400,OS02G0627100,OS01G0842400,OS09G0516600,OS05G0217000,OS01G0746400,OS04G0623300,OS11G0641800,OS06G0247900,OS01G0134900,OS02G0605900,OS06G0561000,OS02G0781400,OS06G0229000,OS03G0273200,OS10G0571200,OS09G0533900,OS02G0626100,OS07G0543100,OS05G0127200,OS04G0640700,OS03G0736300,OS05G0549100,OS10G0543400,OS04G0683700,OS10G0521…	28	OS01G0807900,OS01G0190400,OS03G0429800,OS04G0680400,OS08G0278750,OS02G0581400,OS04G0650700,OS02G0525900,OS10G0389200,OS04G0629300,OS02G0125600,OS06G0297800,OS01G0850700,OS01G0715400,OS05G0187100,OS05G0110300,OS04G0493400,OS05G0155000,OS04G0183100,OS12G0622900,OS10G0516300,OS04G0615100,OS07G0248800,OS03G0171900,OS07G0181000,OS12G0605800,OS06G0113800,OS08G0122800
GO:0009308	amine metabolic process	1	7	OS06G0338200,OS05G0548900,OS05G0217000,OS08G0460600,OS04G0623300,OS04G0269600,OS09G0403300	6	OS06G0338200,OS05G0548900,OS05G0217000,OS08G0460600,OS04G0623300,OS09G0403300	1	OS04G0269600
GO:0007015	actin filament organization	1	4	OS05G0153000,OS01G0897700,OS03G0820500,OS07G0148800	4	OS05G0153000,OS01G0897700,OS03G0820500,OS07G0148800	0
GO:0042325	regulation of phosphorylation	1	5	OS07G0231500,OS01G0664200,OS06G0488200,OS02G0762400,OS05G0405000	3	OS01G0664200,OS02G0762400,OS05G0405000	2	OS07G0231500,OS06G0488200
GO:0051338	regulation of transferase activity	1	5	OS06G0488200,OS02G0762400,OS05G0405000,OS07G0231500,OS01G0664200	3	OS02G0762400,OS05G0405000,OS01G0664200	2	OS06G0488200,OS07G0231500
GO:0032270	positive regulation of cellular protein metabolic process	1	3	OS06G0488200,OS05G0405000,OS01G0664200	2	OS05G0405000,OS01G0664200	1	OS06G0488200
GO:0098656	anion transmembrane transport	1	3	OS02G0232900,OS01G0645200,OS08G0503700	3	OS02G0232900,OS01G0645200,OS08G0503700	0
GO:0000278	mitotic cell cycle	1	13	OS01G0944000,OS02G0762400,OS05G0153000,OS08G0278750,OS07G0252400,OS04G0252400,OS05G0376300,OS03G0837100,OS02G0617500,OS07G0424400,OS05G0176100,OS07G0208500,OS09G0307300	8	OS02G0762400,OS05G0153000,OS07G0252400,OS03G0837100,OS07G0424400,OS05G0176100,OS07G0208500,OS09G0307300	5	OS01G0944000,OS08G0278750,OS04G0252400,OS05G0376300,OS02G0617500
GO:0042542	response to hydrogen peroxide	1	6	OS03G0316200,OS03G0729000,OS03G0266300,OS06G0229000,OS08G0157500,OS02G0125600	4	OS03G0316200,OS03G0729000,OS06G0229000,OS08G0157500	2	OS03G0266300,OS02G0125600
GO:0031325	positive regulation of cellular metabolic process	1	16	OS05G0563000,OS01G0750300,OS06G0488200,OS05G0349700,OS03G0122600,OS01G0664200,OS03G0291800,OS02G0781400,OS03G0401300,OS01G0901900,OS06G0131700,OS03G0659200,OS08G0378900,OS11G0603200,OS05G0405000,OS06G0348800	11	OS05G0563000,OS01G0750300,OS03G0122600,OS01G0664200,OS03G0291800,OS02G0781400,OS03G0401300,OS06G0131700,OS11G0603200,OS05G0405000,OS06G0348800	5	OS06G0488200,OS05G0349700,OS01G0901900,OS03G0659200,OS08G0378900
GO:0042594	response to starvation	1	7	OS05G0557700,OS08G0434100,OS02G0498300,OS04G0680400,OS01G0720400,OS10G0580400,OS06G0727200	3	OS08G0434100,OS02G0498300,OS01G0720400	4	OS05G0557700,OS04G0680400,OS10G0580400,OS06G0727200
GO:0006346	methylation-dependent chromatin silencing	1	2	OS05G0153000,OS05G0394200	2	OS05G0153000,OS05G0394200	0
GO:0006665	sphingolipid metabolic process	1	2	OS02G0639600,OS01G0928800	1	OS02G0639600	1	OS01G0928800
GO:0009690	cytokinin metabolic process	1	2	OS09G0403300,OS08G0460600	2	OS09G0403300,OS08G0460600	0
GO:0009862	systemic acquired resistance, salicylic acid mediated signaling pathway	1	2	OS04G0679400,OS01G0511000	1	OS01G0511000	1	OS04G0679400
GO:0016128	phytosteroid metabolic process	1	2	OS04G0469700,OS01G0134500	1	OS01G0134500	1	OS04G0469700
GO:0016131	brassinosteroid metabolic process	1	2	OS01G0134500,OS04G0469700	1	OS01G0134500	1	OS04G0469700
GO:0098542	defense response to other organism	1	32	OS10G0389200,OS08G0509200,OS08G0357000,OS04G0679400,OS06G0637500,OS08G0184800,OS10G0467800,OS06G0336200,OS01G0584900,OS04G0171800,OS01G0769700,OS01G0511000,OS03G0146100,OS01G0855700,OS10G0553800,OS08G0198700,OS04G0683700,OS01G0702000,OS01G0750300,OS04G0171600,OS06G0488200,OS10G0407000,OS03G0146200,OS05G0574400,OS05G0110300,OS02G0214900,OS12G0586100,OS03G0765400,OS01G0954000,OS03G0234900,OS05G0591…	16	OS08G0509200,OS06G0637500,OS10G0467800,OS06G0336200,OS01G0584900,OS01G0769700,OS01G0511000,OS03G0146100,OS10G0553800,OS04G0683700,OS01G0750300,OS10G0407000,OS03G0146200,OS05G0574400,OS01G0954000,OS03G0234900	16	OS10G0389200,OS08G0357000,OS04G0679400,OS08G0184800,OS04G0171800,OS01G0855700,OS08G0198700,OS01G0702000,OS04G0171600,OS06G0488200,OS05G0110300,OS02G0214900,OS12G0586100,OS03G0765400,OS05G0591900,OS04G0650000
GO:0034220	ion transmembrane transport	1	19	OS01G0645200,OS03G0616400,OS07G0191200,OS12G0562100,OS02G0232900,OS07G0258400,OS06G0680500,OS10G0580400,OS01G0557500,OS06G0566300,OS07G0522600,OS06G0336200,OS04G0613000,OS06G0270200,OS06G0318500,OS08G0503700,OS11G0648000,OS04G0605500,OS08G0517200	12	OS01G0645200,OS07G0191200,OS02G0232900,OS06G0680500,OS01G0557500,OS06G0566300,OS06G0336200,OS04G0613000,OS06G0270200,OS06G0318500,OS08G0503700,OS04G0605500	7	OS03G0616400,OS12G0562100,OS07G0258400,OS10G0580400,OS07G0522600,OS11G0648000,OS08G0517200
GO:0006631	fatty acid metabolic process	1	15	OS10G0571200,OS01G0642000,OS01G0134500,OS12G0143900,OS04G0116800,OS06G0262800,OS04G0578400,OS12G0586100,OS02G0178800,OS01G0807900,OS03G0130100,OS03G0382100,OS03G0181500,OS05G0155000,OS10G0533500	11	OS10G0571200,OS01G0642000,OS01G0134500,OS04G0116800,OS06G0262800,OS04G0578400,OS02G0178800,OS03G0130100,OS03G0382100,OS03G0181500,OS10G0533500	4	OS12G0143900,OS12G0586100,OS01G0807900,OS05G0155000
GO:0048584	positive regulation of response to stimulus	1	7	OS06G0488200,OS05G0210600,OS11G0569500,OS02G0781400,OS03G0234900,OS12G0586100,OS01G0664200	4	OS05G0210600,OS02G0781400,OS03G0234900,OS01G0664200	3	OS06G0488200,OS11G0569500,OS12G0586100
GO:0009060	aerobic respiration	1	3	OS05G0574400,OS07G0546000,OS07G0630800	3	OS05G0574400,OS07G0546000,OS07G0630800	0
GO:0006399	tRNA metabolic process	1	9	OS09G0477900,OS10G0506200,OS01G0185200,OS08G0378900,OS08G0342400,OS06G0289900,OS01G0535900,OS09G0515400,OS09G0294000	2	OS06G0289900,OS09G0294000	7	OS09G0477900,OS10G0506200,OS01G0185200,OS08G0378900,OS08G0342400,OS01G0535900,OS09G0515400
GO:0009566	fertilization	1	2	OS08G0517200,OS04G0605500	1	OS04G0605500	1	OS08G0517200
GO:0009694	jasmonic acid metabolic process	1	2	OS08G0184800,OS05G0102000	1	OS05G0102000	1	OS08G0184800
GO:0009955	adaxial/abaxial pattern specification	1	2	OS06G0323100,OS03G0769800	0		2	OS06G0323100,OS03G0769800
GO:0031048	chromatin silencing by small RNA	1	2	OS05G0394200,OS05G0153000	2	OS05G0394200,OS05G0153000	0
GO:0070192	chromosome organization involved in meiotic cell cycle	1	2	OS05G0376300,OS02G0617500	0		2	OS05G0376300,OS02G0617500
GO:0048532	anatomical structure arrangement	1	5	OS02G0743400,OS07G0148800,OS01G0944000,OS03G0769800,OS02G0282600	2	OS02G0743400,OS07G0148800	3	OS01G0944000,OS03G0769800,OS02G0282600
GO:0006644	phospholipid metabolic process	1	15	OS06G0712300,OS08G0512700,OS05G0349700,OS11G0146100,OS03G0659200,OS04G0615100,OS05G0110300,OS08G0425500,OS02G0173100,OS07G0546000,OS09G0515400,OS02G0114400,OS07G0489800,OS08G0104700,OS02G0781400	6	OS06G0712300,OS08G0512700,OS08G0425500,OS07G0546000,OS02G0114400,OS02G0781400	9	OS05G0349700,OS11G0146100,OS03G0659200,OS04G0615100,OS05G0110300,OS02G0173100,OS09G0515400,OS07G0489800,OS08G0104700
GO:0046128	purine ribonucleoside metabolic process	1	13	OS02G0781400,OS12G0169600,OS07G0181000,OS12G0557800,OS05G0187100,OS01G0769700,OS07G0546000,OS05G0161500,OS07G0191200,OS01G0101200,OS01G0190400,OS10G0571200,OS08G0512700	8	OS02G0781400,OS12G0169600,OS01G0769700,OS07G0546000,OS05G0161500,OS07G0191200,OS10G0571200,OS08G0512700	5	OS07G0181000,OS12G0557800,OS05G0187100,OS01G0101200,OS01G0190400
GO:0043094	cellular metabolic compound salvage	1	6	OS04G0429800,OS03G0102100,OS01G0101200,OS02G0613900,OS04G0504000,OS08G0198700	1	OS02G0613900	5	OS04G0429800,OS03G0102100,OS01G0101200,OS04G0504000,OS08G0198700
GO:0048580	regulation of post-embryonic development	1	17	OS07G0178700,OS03G0162000,OS03G0122600,OS04G0683700,OS01G0246400,OS04G0639200,OS06G0157700,OS08G0122800,OS12G0586100,OS05G0394200,OS01G0218500,OS02G0724000,OS06G0298200,OS01G0971800,OS02G0610500,OS02G0511900,OS07G0178800	7	OS07G0178700,OS03G0122600,OS04G0683700,OS01G0246400,OS05G0394200,OS02G0610500,OS07G0178800	10	OS03G0162000,OS04G0639200,OS06G0157700,OS08G0122800,OS12G0586100,OS01G0218500,OS02G0724000,OS06G0298200,OS01G0971800,OS02G0511900
GO:0010014	meristem initiation	1	3	OS07G0148800,OS03G0769800,OS01G0944000	1	OS07G0148800	2	OS03G0769800,OS01G0944000
GO:0016579	protein deubiquitination	1	2	OS03G0401300,OS11G0603200	2	OS03G0401300,OS11G0603200	0
GO:0009555	pollen development	1	15	OS05G0320700,OS02G0178800,OS03G0717000,OS03G0211800,OS03G0616400,OS05G0584600,OS11G0562100,OS06G0488200,OS05G0548900,OS01G0928800,OS08G0517200,OS04G0605500,OS07G0523600,OS02G0626400,OS02G0627100	10	OS05G0320700,OS02G0178800,OS03G0717000,OS03G0211800,OS05G0584600,OS05G0548900,OS04G0605500,OS07G0523600,OS02G0626400,OS02G0627100	5	OS03G0616400,OS11G0562100,OS06G0488200,OS01G0928800,OS08G0517200
GO:0042278	purine nucleoside metabolic process	1	13	OS02G0781400,OS07G0181000,OS12G0557800,OS12G0169600,OS05G0187100,OS07G0546000,OS01G0769700,OS05G0161500,OS07G0191200,OS01G0101200,OS01G0190400,OS10G0571200,OS08G0512700	8	OS02G0781400,OS12G0169600,OS07G0546000,OS01G0769700,OS05G0161500,OS07G0191200,OS10G0571200,OS08G0512700	5	OS07G0181000,OS12G0557800,OS05G0187100,OS01G0101200,OS01G0190400
GO:0051247	positive regulation of protein metabolic process	1	3	OS05G0405000,OS06G0488200,OS01G0664200	2	OS05G0405000,OS01G0664200	1	OS06G0488200
GO:0033044	regulation of chromosome organization	1	4	OS01G0944000,OS07G0598300,OS01G0702000,OS08G0357000	0		4	OS01G0944000,OS07G0598300,OS01G0702000,OS08G0357000
GO:0045893	positive regulation of transcription, DNA-templated	1	11	OS03G0122600,OS06G0131700,OS03G0659200,OS05G0563000,OS01G0901900,OS05G0349700,OS06G0348800,OS03G0401300,OS03G0291800,OS08G0378900,OS11G0603200	7	OS03G0122600,OS06G0131700,OS05G0563000,OS06G0348800,OS03G0401300,OS03G0291800,OS11G0603200	4	OS03G0659200,OS01G0901900,OS05G0349700,OS08G0378900
GO:0051254	positive regulation of RNA metabolic process	1	11	OS01G0901900,OS05G0563000,OS05G0349700,OS06G0131700,OS03G0122600,OS03G0659200,OS03G0291800,OS08G0378900,OS11G0603200,OS06G0348800,OS03G0401300	7	OS05G0563000,OS06G0131700,OS03G0122600,OS03G0291800,OS11G0603200,OS06G0348800,OS03G0401300	4	OS01G0901900,OS05G0349700,OS03G0659200,OS08G0378900
GO:1902680	positive regulation of RNA biosynthetic process	1	11	OS06G0348800,OS03G0401300,OS08G0378900,OS03G0291800,OS11G0603200,OS03G0122600,OS06G0131700,OS03G0659200,OS05G0563000,OS01G0901900,OS05G0349700	7	OS06G0348800,OS03G0401300,OS03G0291800,OS11G0603200,OS03G0122600,OS06G0131700,OS05G0563000	4	OS08G0378900,OS03G0659200,OS01G0901900,OS05G0349700
GO:1903508	positive regulation of nucleic acid-templated transcription	1	11	OS05G0563000,OS01G0901900,OS05G0349700,OS06G0131700,OS03G0122600,OS03G0659200,OS03G0291800,OS08G0378900,OS11G0603200,OS06G0348800,OS03G0401300	7	OS05G0563000,OS06G0131700,OS03G0122600,OS03G0291800,OS11G0603200,OS06G0348800,OS03G0401300	4	OS01G0901900,OS05G0349700,OS03G0659200,OS08G0378900
GO:0019438	aromatic compound biosynthetic process	1	49	OS08G0323600,OS02G0522300,OS10G0430200,OS07G0191200,OS12G0443500,OS09G0327300,OS10G0100700,OS08G0122800,OS10G0567400,OS07G0622200,OS10G0523700,OS03G0389700,OS01G0901900,OS05G0110300,OS05G0408900,OS08G0498100,OS03G0845300,OS02G0736200,OS09G0446800,OS04G0429800,OS02G0626100,OS05G0349700,OS03G0102100,OS10G0502400,OS06G0617800,OS09G0403300,OS03G0323200,OS04G0504000,OS04G0678700,OS03G0401300,OS09G0515…	32	OS10G0430200,OS07G0191200,OS12G0443500,OS10G0567400,OS07G0622200,OS10G0523700,OS03G0389700,OS05G0408900,OS08G0498100,OS03G0845300,OS02G0626100,OS10G0502400,OS06G0617800,OS09G0403300,OS03G0323200,OS04G0678700,OS03G0401300,OS03G0273200,OS02G0177600,OS09G0494200,OS09G0539100,OS06G0131700,OS07G0546000,OS02G0627100,OS02G0626400,OS06G0704600,OS01G0842400,OS04G0518400,OS01G0323600,OS07G0208500,OS02G0613…	17	OS08G0323600,OS02G0522300,OS09G0327300,OS10G0100700,OS08G0122800,OS01G0901900,OS05G0110300,OS02G0736200,OS09G0446800,OS04G0429800,OS05G0349700,OS03G0102100,OS04G0504000,OS09G0515400,OS03G0659200,OS06G0476200,OS08G0378900
GO:0072522	purine-containing compound biosynthetic process	1	5	OS03G0102100,OS04G0504000,OS02G0613900,OS07G0191200,OS09G0403300	3	OS02G0613900,OS07G0191200,OS09G0403300	2	OS03G0102100,OS04G0504000
GO:0098660	inorganic ion transmembrane transport	1	15	OS12G0562100,OS04G0613000,OS06G0566300,OS03G0616400,OS01G0645200,OS01G0557500,OS07G0191200,OS10G0580400,OS07G0258400,OS11G0648000,OS06G0318500,OS06G0270200,OS08G0517200,OS04G0605500,OS06G0680500	9	OS04G0613000,OS06G0566300,OS01G0645200,OS01G0557500,OS07G0191200,OS06G0318500,OS06G0270200,OS04G0605500,OS06G0680500	6	OS12G0562100,OS03G0616400,OS10G0580400,OS07G0258400,OS11G0648000,OS08G0517200
GO:2000241	regulation of reproductive process	1	14	OS06G0157700,OS02G0511900,OS08G0122800,OS06G0298200,OS01G0971800,OS02G0724000,OS04G0639200,OS02G0719800,OS02G0610500,OS03G0162000,OS08G0540400,OS05G0394200,OS03G0122600,OS01G0218500	4	OS02G0610500,OS08G0540400,OS05G0394200,OS03G0122600	10	OS06G0157700,OS02G0511900,OS08G0122800,OS06G0298200,OS01G0971800,OS02G0724000,OS04G0639200,OS02G0719800,OS03G0162000,OS01G0218500
GO:0009733	response to auxin	1	16	OS05G0210600,OS03G0742900,OS02G0743400,OS01G0750000,OS02G0628600,OS07G0148800,OS06G0697000,OS01G0221100,OS12G0601400,OS10G0317900,OS02G0120800,OS09G0545400,OS01G0746400,OS06G0637500,OS11G0530600,OS10G0320100	13	OS05G0210600,OS02G0743400,OS01G0750000,OS02G0628600,OS07G0148800,OS06G0697000,OS12G0601400,OS10G0317900,OS02G0120800,OS01G0746400,OS06G0637500,OS11G0530600,OS10G0320100	3	OS03G0742900,OS01G0221100,OS09G0545400
GO:0008654	phospholipid biosynthetic process	1	11	OS08G0512700,OS05G0349700,OS06G0712300,OS05G0110300,OS03G0659200,OS07G0546000,OS02G0173100,OS02G0781400,OS07G0489800,OS02G0114400,OS09G0515400	5	OS08G0512700,OS06G0712300,OS07G0546000,OS02G0781400,OS02G0114400	6	OS05G0349700,OS05G0110300,OS03G0659200,OS02G0173100,OS07G0489800,OS09G0515400
GO:2000026	regulation of multicellular organismal development	1	20	OS04G0639200,OS01G0246400,OS08G0122800,OS06G0157700,OS03G0122600,OS07G0178700,OS03G0162000,OS04G0683700,OS02G0610500,OS06G0298200,OS02G0724000,OS01G0971800,OS07G0178800,OS02G0511900,OS01G0249200,OS01G0218500,OS05G0394200,OS02G0214900,OS12G0586100,OS01G0952000	9	OS01G0246400,OS03G0122600,OS07G0178700,OS04G0683700,OS02G0610500,OS07G0178800,OS01G0249200,OS05G0394200,OS01G0952000	11	OS04G0639200,OS08G0122800,OS06G0157700,OS03G0162000,OS06G0298200,OS02G0724000,OS01G0971800,OS02G0511900,OS01G0218500,OS02G0214900,OS12G0586100
GO:0006364	rRNA processing	1	9	OS03G0659200,OS05G0110300,OS05G0349700,OS09G0477900,OS08G0323600,OS09G0515400,OS03G0425000,OS04G0690800,OS08G0378900	0		9	OS03G0659200,OS05G0110300,OS05G0349700,OS09G0477900,OS08G0323600,OS09G0515400,OS03G0425000,OS04G0690800,OS08G0378900
GO:0033993	response to lipid	1	31	OS12G0586100,OS05G0110300,OS03G0319400,OS01G0950900,OS01G0642000,OS01G0948200,OS12G0106000,OS07G0413700,OS03G0127500,OS05G0210600,OS04G0493100,OS03G0670700,OS04G0483200,OS06G0697000,OS01G0511000,OS11G0186200,OS03G0738600,OS04G0623300,OS06G0637500,OS03G0122600,OS01G0140100,OS05G0432200,OS08G0509200,OS05G0587300,OS01G0733500,OS01G0292200,OS03G0316200,OS12G0557800,OS11G0106700,OS09G0244900,OS02G0629…	22	OS03G0319400,OS01G0642000,OS01G0948200,OS12G0106000,OS03G0127500,OS05G0210600,OS04G0493100,OS06G0697000,OS01G0511000,OS03G0738600,OS04G0623300,OS06G0637500,OS03G0122600,OS01G0140100,OS05G0432200,OS08G0509200,OS05G0587300,OS01G0733500,OS01G0292200,OS03G0316200,OS11G0106700,OS02G0629200	9	OS12G0586100,OS05G0110300,OS01G0950900,OS07G0413700,OS03G0670700,OS04G0483200,OS11G0186200,OS12G0557800,OS09G0244900
GO:0006406	mRNA export from nucleus	1	2	OS03G0670700,OS03G0401300	1	OS03G0401300	1	OS03G0670700
GO:0010074	maintenance of meristem identity	1	2	OS02G0282600,OS03G0122600	1	OS03G0122600	1	OS02G0282600
GO:0016102	diterpenoid biosynthetic process	1	2	OS02G0570400,OS01G0950900	0		2	OS02G0570400,OS01G0950900
GO:0034754	cellular hormone metabolic process	1	2	OS08G0460600,OS09G0403300	2	OS08G0460600,OS09G0403300	0
GO:0045089	positive regulation of innate immune response	1	2	OS11G0569500,OS03G0234900	1	OS03G0234900	1	OS11G0569500
GO:0051259	protein oligomerization	1	2	OS01G0720400,OS03G0266300	1	OS01G0720400	1	OS03G0266300
GO:0071427	mRNA-containing ribonucleoprotein complex export from nucleus	1	2	OS03G0670700,OS03G0401300	1	OS03G0401300	1	OS03G0670700
GO:0010628	positive regulation of gene expression	1	12	OS03G0748300,OS01G0901900,OS05G0563000,OS05G0349700,OS06G0131700,OS03G0122600,OS03G0659200,OS03G0291800,OS08G0378900,OS11G0603200,OS03G0401300,OS06G0348800	7	OS05G0563000,OS06G0131700,OS03G0122600,OS03G0291800,OS11G0603200,OS03G0401300,OS06G0348800	5	OS03G0748300,OS01G0901900,OS05G0349700,OS03G0659200,OS08G0378900
GO:0009150	purine ribonucleotide metabolic process	1	13	OS08G0512700,OS10G0571200,OS03G0102100,OS01G0190400,OS07G0191200,OS05G0161500,OS05G0187100,OS01G0769700,OS07G0546000,OS12G0169600,OS07G0181000,OS12G0557800,OS02G0781400	8	OS08G0512700,OS10G0571200,OS07G0191200,OS05G0161500,OS01G0769700,OS07G0546000,OS12G0169600,OS02G0781400	5	OS03G0102100,OS01G0190400,OS05G0187100,OS07G0181000,OS12G0557800
GO:1901264	carbohydrate derivative transport	1	3	OS07G0523600,OS04G0438600,OS04G0620000	1	OS07G0523600	2	OS04G0438600,OS04G0620000
GO:1901606	alpha-amino acid catabolic process	1	3	OS05G0217000,OS04G0650700,OS03G0171900	1	OS05G0217000	2	OS04G0650700,OS03G0171900
GO:0010604	positive regulation of macromolecule metabolic process	1	15	OS03G0748300,OS01G0901900,OS05G0563000,OS06G0488200,OS05G0349700,OS03G0122600,OS06G0131700,OS01G0664200,OS03G0659200,OS03G0291800,OS08G0378900,OS05G0405000,OS11G0603200,OS03G0401300,OS06G0348800	9	OS05G0563000,OS03G0122600,OS06G0131700,OS01G0664200,OS03G0291800,OS05G0405000,OS11G0603200,OS03G0401300,OS06G0348800	6	OS03G0748300,OS01G0901900,OS06G0488200,OS05G0349700,OS03G0659200,OS08G0378900
GO:0046034	ATP metabolic process	1	10	OS07G0546000,OS05G0187100,OS01G0769700,OS12G0557800,OS07G0181000,OS12G0169600,OS02G0781400,OS10G0571200,OS01G0190400,OS07G0191200	6	OS07G0546000,OS01G0769700,OS12G0169600,OS02G0781400,OS10G0571200,OS07G0191200	4	OS05G0187100,OS12G0557800,OS07G0181000,OS01G0190400
GO:0071900	regulation of protein serine/threonine kinase activity	1	4	OS06G0488200,OS02G0762400,OS07G0231500,OS01G0664200	2	OS02G0762400,OS01G0664200	2	OS06G0488200,OS07G0231500
GO:0030154	cell differentiation	1	32	OS02G0120800,OS05G0584600,OS01G0218500,OS01G0897700,OS02G0708400,OS06G0320200,OS07G0148800,OS04G0474500,OS10G0389000,OS03G0752800,OS01G0142800,OS04G0429600,OS05G0548900,OS03G0211800,OS06G0157700,OS02G0269200,OS07G0413800,OS07G0675000,OS09G0494200,OS11G0146100,OS01G0944000,OS02G0639600,OS02G0178800,OS01G0769700,OS03G0650000,OS08G0374800,OS02G0122600,OS02G0588500,OS05G0349700,OS04G0472300,OS01G0971…	19	OS02G0120800,OS05G0584600,OS01G0897700,OS02G0708400,OS06G0320200,OS07G0148800,OS04G0474500,OS05G0548900,OS03G0211800,OS07G0413800,OS09G0494200,OS02G0639600,OS02G0178800,OS01G0769700,OS03G0650000,OS08G0374800,OS02G0588500,OS04G0472300,OS01G0971400	13	OS01G0218500,OS10G0389000,OS03G0752800,OS01G0142800,OS04G0429600,OS06G0157700,OS02G0269200,OS07G0675000,OS11G0146100,OS01G0944000,OS02G0122600,OS05G0349700,OS04G0639200
GO:0009968	negative regulation of signal transduction	1	2	OS06G0488200,OS06G0234200	1	OS06G0234200	1	OS06G0488200
GO:0010648	negative regulation of cell communication	1	2	OS06G0234200,OS06G0488200	1	OS06G0234200	1	OS06G0488200
GO:0023057	negative regulation of signaling	1	2	OS06G0234200,OS06G0488200	1	OS06G0234200	1	OS06G0488200
GO:0051567	histone H3-K9 methylation	1	3	OS05G0394200,OS05G0153000,OS02G0511900	2	OS05G0394200,OS05G0153000	1	OS02G0511900
GO:0061647	histone H3-K9 modification	1	3	OS02G0511900,OS05G0394200,OS05G0153000	2	OS05G0394200,OS05G0153000	1	OS02G0511900
GO:0009893	positive regulation of metabolic process	1	17	OS03G0401300,OS02G0781400,OS03G0291800,OS01G0664200,OS03G0122600,OS01G0750300,OS05G0349700,OS06G0488200,OS05G0563000,OS06G0348800,OS11G0603200,OS05G0405000,OS08G0378900,OS03G0659200,OS06G0131700,OS01G0901900,OS03G0748300	11	OS03G0401300,OS02G0781400,OS03G0291800,OS01G0664200,OS03G0122600,OS01G0750300,OS05G0563000,OS06G0348800,OS11G0603200,OS05G0405000,OS06G0131700	6	OS05G0349700,OS06G0488200,OS08G0378900,OS03G0659200,OS01G0901900,OS03G0748300
GO:0090567	reproductive shoot system development	1	23	OS02G0781400,OS11G0106700,OS04G0639200,OS02G0114400,OS06G0157700,OS03G0122600,OS03G0162000,OS06G0241200,OS03G0752800,OS05G0345500,OS06G0634500,OS12G0106000,OS02G0743400,OS03G0234900,OS07G0546000,OS02G0628600,OS11G0603200,OS06G0131700,OS05G0376300,OS05G0394200,OS01G0218500,OS01G0944000,OS03G0709300	14	OS02G0781400,OS11G0106700,OS02G0114400,OS03G0122600,OS06G0634500,OS12G0106000,OS02G0743400,OS03G0234900,OS07G0546000,OS02G0628600,OS11G0603200,OS06G0131700,OS05G0394200,OS03G0709300	9	OS04G0639200,OS06G0157700,OS03G0162000,OS06G0241200,OS03G0752800,OS05G0345500,OS05G0376300,OS01G0218500,OS01G0944000
GO:0097305	response to alcohol	1	23	OS06G0637500,OS04G0623300,OS03G0738600,OS01G0733500,OS05G0587300,OS08G0509200,OS01G0140100,OS05G0432200,OS11G0106700,OS03G0316200,OS12G0557800,OS01G0292200,OS02G0629200,OS09G0244900,OS03G0266300,OS03G0319400,OS05G0110300,OS01G0642000,OS03G0127500,OS07G0413700,OS12G0106000,OS11G0186200,OS03G0670700	16	OS06G0637500,OS04G0623300,OS03G0738600,OS01G0733500,OS05G0587300,OS08G0509200,OS01G0140100,OS05G0432200,OS11G0106700,OS03G0316200,OS01G0292200,OS02G0629200,OS03G0319400,OS01G0642000,OS03G0127500,OS12G0106000	7	OS12G0557800,OS09G0244900,OS03G0266300,OS05G0110300,OS07G0413700,OS11G0186200,OS03G0670700
GO:0009630	gravitropism	1	5	OS06G0566300,OS02G0743400,OS03G0719800,OS01G0635200,OS05G0579600	2	OS06G0566300,OS02G0743400	3	OS03G0719800,OS01G0635200,OS05G0579600
GO:0009126	purine nucleoside monophosphate metabolic process	1	11	OS07G0546000,OS05G0187100,OS01G0769700,OS12G0169600,OS07G0181000,OS12G0557800,OS02G0781400,OS03G0102100,OS10G0571200,OS01G0190400,OS07G0191200	6	OS07G0546000,OS01G0769700,OS12G0169600,OS02G0781400,OS10G0571200,OS07G0191200	5	OS05G0187100,OS07G0181000,OS12G0557800,OS03G0102100,OS01G0190400
GO:0009167	purine ribonucleoside monophosphate metabolic process	1	11	OS01G0769700,OS05G0187100,OS07G0546000,OS12G0557800,OS07G0181000,OS12G0169600,OS02G0781400,OS10G0571200,OS03G0102100,OS01G0190400,OS07G0191200	6	OS01G0769700,OS07G0546000,OS12G0169600,OS02G0781400,OS10G0571200,OS07G0191200	5	OS05G0187100,OS12G0557800,OS07G0181000,OS03G0102100,OS01G0190400
GO:0009161	ribonucleoside monophosphate metabolic process	1	12	OS01G0190400,OS03G0102100,OS10G0571200,OS06G0617800,OS07G0191200,OS01G0769700,OS05G0187100,OS07G0546000,OS02G0781400,OS12G0169600,OS07G0181000,OS12G0557800	7	OS10G0571200,OS06G0617800,OS07G0191200,OS01G0769700,OS07G0546000,OS02G0781400,OS12G0169600	5	OS01G0190400,OS03G0102100,OS05G0187100,OS07G0181000,OS12G0557800
GO:0051606	detection of stimulus	1	3	OS11G0569500,OS05G0534400,OS03G0719800	1	OS05G0534400	2	OS11G0569500,OS03G0719800
GO:0002684	positive regulation of immune system process	1	2	OS03G0234900,OS11G0569500	1	OS03G0234900	1	OS11G0569500
GO:0009750	response to fructose	1	2	OS12G0605800,OS01G0720500	1	OS01G0720500	1	OS12G0605800
GO:0009798	axis specification	1	2	OS03G0769800,OS06G0323100	0		2	OS03G0769800,OS06G0323100
GO:0048232	male gamete generation	1	2	OS02G0178800,OS05G0584600	2	OS02G0178800,OS05G0584600	0
GO:0050778	positive regulation of immune response	1	2	OS03G0234900,OS11G0569500	1	OS03G0234900	1	OS11G0569500
GO:0009734	auxin-activated signaling pathway	1	7	OS02G0628600,OS09G0545400,OS02G0120800,OS02G0743400,OS03G0742900,OS05G0210600,OS12G0601400	5	OS02G0628600,OS02G0120800,OS02G0743400,OS05G0210600,OS12G0601400	2	OS09G0545400,OS03G0742900
GO:0009144	purine nucleoside triphosphate metabolic process	1	10	OS01G0769700,OS05G0187100,OS07G0546000,OS12G0557800,OS07G0181000,OS12G0169600,OS02G0781400,OS10G0571200,OS01G0190400,OS07G0191200	6	OS01G0769700,OS07G0546000,OS12G0169600,OS02G0781400,OS10G0571200,OS07G0191200	4	OS05G0187100,OS12G0557800,OS07G0181000,OS01G0190400
GO:0009205	purine ribonucleoside triphosphate metabolic process	1	10	OS02G0781400,OS12G0557800,OS07G0181000,OS12G0169600,OS01G0769700,OS05G0187100,OS07G0546000,OS07G0191200,OS01G0190400,OS10G0571200	6	OS02G0781400,OS12G0169600,OS01G0769700,OS07G0546000,OS07G0191200,OS10G0571200	4	OS12G0557800,OS07G0181000,OS05G0187100,OS01G0190400
GO:0045935	positive regulation of nucleobase-containing compound metabolic process	1	11	OS03G0401300,OS06G0348800,OS11G0603200,OS03G0291800,OS08G0378900,OS03G0659200,OS06G0131700,OS03G0122600,OS05G0349700,OS01G0901900,OS05G0563000	7	OS03G0401300,OS06G0348800,OS11G0603200,OS03G0291800,OS06G0131700,OS03G0122600,OS05G0563000	4	OS08G0378900,OS03G0659200,OS05G0349700,OS01G0901900
GO:0031328	positive regulation of cellular biosynthetic process	1	12	OS01G0750300,OS05G0349700,OS05G0563000,OS01G0901900,OS03G0659200,OS03G0122600,OS06G0131700,OS11G0603200,OS08G0378900,OS03G0291800,OS06G0348800,OS03G0401300	8	OS01G0750300,OS05G0563000,OS03G0122600,OS06G0131700,OS11G0603200,OS03G0291800,OS06G0348800,OS03G0401300	4	OS05G0349700,OS01G0901900,OS03G0659200,OS08G0378900
GO:0055085	transmembrane transport	1	54	OS03G0411800,OS04G0613000,OS04G0454200,OS04G0373400,OS06G0566300,OS01G0225000,OS01G0695700,OS06G0270200,OS05G0426000,OS08G0503700,OS02G0743400,OS11G0648000,OS05G0554000,OS04G0605500,OS09G0268300,OS12G0562100,OS05G0208000,OS03G0146200,OS07G0191200,OS01G0700100,OS08G0127100,OS03G0626700,OS10G0580400,OS04G0620000,OS02G0232900,OS01G0607200,OS04G0607500,OS07G0522600,OS06G0336200,OS07G0106200,OS01G0557…	32	OS04G0613000,OS04G0454200,OS06G0566300,OS01G0695700,OS06G0270200,OS05G0426000,OS08G0503700,OS02G0743400,OS04G0605500,OS05G0208000,OS03G0146200,OS07G0191200,OS01G0700100,OS03G0626700,OS02G0232900,OS04G0607500,OS06G0336200,OS01G0557500,OS05G0424000,OS03G0146100,OS06G0318500,OS08G0156600,OS07G0523600,OS02G0175000,OS04G0561500,OS03G0684400,OS01G0645200,OS03G0638200,OS02G0629200,OS12G0132800,OS11G0432…	22	OS03G0411800,OS04G0373400,OS01G0225000,OS11G0648000,OS05G0554000,OS09G0268300,OS12G0562100,OS08G0127100,OS10G0580400,OS04G0620000,OS01G0607200,OS07G0522600,OS07G0106200,OS01G0807900,OS08G0517200,OS04G0524500,OS03G0616400,OS12G0583900,OS01G0852200,OS09G0491740,OS03G0694600,OS07G0258400
GO:0031349	positive regulation of defense response	1	2	OS03G0234900,OS11G0569500	1	OS03G0234900	1	OS11G0569500
GO:0016072	rRNA metabolic process	1	9	OS05G0349700,OS08G0323600,OS09G0477900,OS03G0659200,OS05G0110300,OS08G0378900,OS03G0425000,OS04G0690800,OS09G0515400	0		9	OS05G0349700,OS08G0323600,OS09G0477900,OS03G0659200,OS05G0110300,OS08G0378900,OS03G0425000,OS04G0690800,OS09G0515400
GO:0010051	xylem and phloem pattern formation	1	3	OS02G0743400,OS05G0210600,OS03G0769800	2	OS02G0743400,OS05G0210600	1	OS03G0769800
GO:0009965	leaf morphogenesis	1	6	OS05G0349700,OS01G0944000,OS02G0743400,OS01G0746400,OS05G0393400,OS05G0153000	3	OS02G0743400,OS01G0746400,OS05G0153000	3	OS05G0349700,OS01G0944000,OS05G0393400
GO:0009123	nucleoside monophosphate metabolic process	1	12	OS01G0190400,OS10G0571200,OS03G0102100,OS07G0191200,OS06G0617800,OS01G0769700,OS05G0187100,OS07G0546000,OS02G0781400,OS12G0169600,OS07G0181000,OS12G0557800	7	OS10G0571200,OS07G0191200,OS06G0617800,OS01G0769700,OS07G0546000,OS02G0781400,OS12G0169600	5	OS01G0190400,OS03G0102100,OS05G0187100,OS07G0181000,OS12G0557800
GO:0000956	nuclear-transcribed mRNA catabolic process	1	2	OS04G0629300,OS08G0278750	0		2	OS04G0629300,OS08G0278750
GO:0019827	stem cell population maintenance	1	2	OS02G0282600,OS03G0122600	1	OS03G0122600	1	OS02G0282600
GO:0048825	cotyledon development	1	2	OS02G0743400,OS03G0162000	1	OS02G0743400	1	OS03G0162000
GO:0071166	ribonucleoprotein complex localization	1	2	OS03G0670700,OS03G0401300	1	OS03G0401300	1	OS03G0670700
GO:0071426	ribonucleoprotein complex export from nucleus	1	2	OS03G0401300,OS03G0670700	1	OS03G0401300	1	OS03G0670700
GO:0098727	maintenance of cell number	1	2	OS03G0122600,OS02G0282600	1	OS03G0122600	1	OS02G0282600
GO:0006813	potassium ion transport	1	3	OS03G0163100,OS06G0270200,OS11G0648000	1	OS06G0270200	2	OS03G0163100,OS11G0648000
GO:0048581	negative regulation of post-embryonic development	1	3	OS02G0511900,OS02G0724000,OS06G0298200	0		3	OS02G0511900,OS02G0724000,OS06G0298200
GO:1902589	single-organism organelle organization	1	18	OS01G0897700,OS03G0837100,OS04G0629700,OS01G0807900,OS05G0376300,OS08G0531100,OS02G0120800,OS03G0820500,OS03G0736300,OS09G0450300,OS07G0148800,OS05G0117798,OS02G0617500,OS05G0153000,OS07G0252400,OS06G0488200,OS02G0269200,OS07G0424400	13	OS01G0897700,OS03G0837100,OS04G0629700,OS08G0531100,OS02G0120800,OS03G0820500,OS03G0736300,OS09G0450300,OS07G0148800,OS05G0117798,OS05G0153000,OS07G0252400,OS07G0424400	5	OS01G0807900,OS05G0376300,OS02G0617500,OS06G0488200,OS02G0269200
GO:0048522	positive regulation of cellular process	1	24	OS05G0563000,OS01G0750300,OS05G0349700,OS06G0488200,OS05G0153000,OS03G0122600,OS01G0664200,OS03G0291800,OS02G0719800,OS02G0781400,OS03G0401300,OS01G0901900,OS01G0944000,OS06G0131700,OS01G0897700,OS03G0659200,OS12G0586100,OS02G0736200,OS08G0378900,OS07G0148800,OS11G0603200,OS05G0405000,OS05G0210600,OS06G0348800	15	OS05G0563000,OS01G0750300,OS05G0153000,OS03G0122600,OS01G0664200,OS03G0291800,OS02G0781400,OS03G0401300,OS06G0131700,OS01G0897700,OS07G0148800,OS11G0603200,OS05G0405000,OS05G0210600,OS06G0348800	9	OS05G0349700,OS06G0488200,OS02G0719800,OS01G0901900,OS01G0944000,OS03G0659200,OS12G0586100,OS02G0736200,OS08G0378900
GO:0090558	plant epidermis development	1	16	OS04G0429600,OS04G0472300,OS06G0241200,OS02G0269200,OS07G0675000,OS09G0494200,OS01G0102300,OS01G0944000,OS01G0897700,OS01G0769700,OS05G0594500,OS08G0374800,OS07G0148800,OS02G0122600,OS04G0690800,OS10G0389000	6	OS04G0472300,OS09G0494200,OS01G0897700,OS01G0769700,OS08G0374800,OS07G0148800	10	OS04G0429600,OS06G0241200,OS02G0269200,OS07G0675000,OS01G0102300,OS01G0944000,OS05G0594500,OS02G0122600,OS04G0690800,OS10G0389000
GO:0051239	regulation of multicellular organismal process	1	21	OS04G0683700,OS08G0540400,OS03G0122600,OS03G0162000,OS07G0178700,OS08G0122800,OS06G0157700,OS04G0639200,OS01G0246400,OS01G0952000,OS01G0218500,OS05G0394200,OS02G0214900,OS12G0586100,OS07G0178800,OS02G0511900,OS01G0249200,OS02G0610500,OS06G0298200,OS02G0724000,OS01G0971800	10	OS04G0683700,OS08G0540400,OS03G0122600,OS07G0178700,OS01G0246400,OS01G0952000,OS05G0394200,OS07G0178800,OS01G0249200,OS02G0610500	11	OS03G0162000,OS08G0122800,OS06G0157700,OS04G0639200,OS01G0218500,OS02G0214900,OS12G0586100,OS02G0511900,OS06G0298200,OS02G0724000,OS01G0971800
GO:0080147	root hair cell development	1	5	OS01G0769700,OS07G0675000,OS02G0269200,OS04G0429600,OS01G0897700	2	OS01G0769700,OS01G0897700	3	OS07G0675000,OS02G0269200,OS04G0429600
GO:0090626	plant epidermis morphogenesis	1	7	OS02G0122600,OS06G0241200,OS04G0690800,OS01G0102300,OS05G0594500,OS07G0148800,OS01G0944000	1	OS07G0148800	6	OS02G0122600,OS06G0241200,OS04G0690800,OS01G0102300,OS05G0594500,OS01G0944000
GO:0006405	RNA export from nucleus	1	2	OS03G0401300,OS03G0670700	1	OS03G0401300	1	OS03G0670700
GO:1901135	carbohydrate derivative metabolic process	1	45	OS06G0112100,OS07G0181000,OS12G0169600,OS10G0543400,OS08G0512700,OS07G0191200,OS12G0443500,OS05G0408900,OS07G0413700,OS04G0175600,OS10G0571200,OS04G0493400,OS05G0110300,OS06G0160700,OS05G0187100,OS02G0173100,OS02G0498300,OS04G0504000,OS02G0781400,OS07G0489800,OS12G0557800,OS03G0278000,OS09G0515400,OS04G0629300,OS03G0102100,OS02G0605900,OS05G0349700,OS06G0617800,OS01G0101200,OS04G0650700,OS05G0594…	19	OS12G0169600,OS10G0543400,OS08G0512700,OS07G0191200,OS12G0443500,OS05G0408900,OS10G0571200,OS06G0160700,OS02G0498300,OS02G0781400,OS03G0278000,OS02G0605900,OS06G0617800,OS07G0546000,OS01G0769700,OS04G0613700,OS05G0161500,OS02G0613900,OS09G0494200	26	OS06G0112100,OS07G0181000,OS07G0413700,OS04G0175600,OS04G0493400,OS05G0110300,OS05G0187100,OS02G0173100,OS04G0504000,OS07G0489800,OS12G0557800,OS09G0515400,OS04G0629300,OS03G0102100,OS05G0349700,OS01G0101200,OS04G0650700,OS05G0594500,OS06G0476200,OS03G0318500,OS01G0190400,OS08G0276100,OS04G0175900,OS08G0520900,OS06G0677400,OS03G0659200
GO:0022622	root system development	1	20	OS10G0389000,OS02G0743400,OS02G0511900,OS01G0769700,OS11G0603200,OS08G0374800,OS07G0148800,OS05G0376300,OS09G0248100,OS01G0897700,OS07G0675000,OS09G0494200,OS01G0944000,OS08G0321000,OS02G0269200,OS04G0472300,OS03G0738600,OS04G0429600,OS02G0125600,OS05G0548900	12	OS02G0743400,OS01G0769700,OS11G0603200,OS08G0374800,OS07G0148800,OS09G0248100,OS01G0897700,OS09G0494200,OS08G0321000,OS04G0472300,OS03G0738600,OS05G0548900	8	OS10G0389000,OS02G0511900,OS05G0376300,OS07G0675000,OS01G0944000,OS02G0269200,OS04G0429600,OS02G0125600
GO:0048364	root development	1	20	OS04G0472300,OS03G0738600,OS04G0429600,OS02G0125600,OS05G0548900,OS08G0321000,OS02G0269200,OS05G0376300,OS09G0248100,OS01G0897700,OS07G0675000,OS09G0494200,OS01G0944000,OS02G0743400,OS10G0389000,OS02G0511900,OS01G0769700,OS08G0374800,OS11G0603200,OS07G0148800	12	OS04G0472300,OS03G0738600,OS05G0548900,OS08G0321000,OS09G0248100,OS01G0897700,OS09G0494200,OS02G0743400,OS01G0769700,OS08G0374800,OS11G0603200,OS07G0148800	8	OS04G0429600,OS02G0125600,OS02G0269200,OS05G0376300,OS07G0675000,OS01G0944000,OS10G0389000,OS02G0511900
GO:0006163	purine nucleotide metabolic process	1	13	OS08G0512700,OS03G0102100,OS10G0571200,OS01G0190400,OS07G0191200,OS05G0161500,OS01G0769700,OS05G0187100,OS07G0546000,OS12G0169600,OS07G0181000,OS12G0557800,OS02G0781400	8	OS08G0512700,OS10G0571200,OS07G0191200,OS05G0161500,OS01G0769700,OS07G0546000,OS12G0169600,OS02G0781400	5	OS03G0102100,OS01G0190400,OS05G0187100,OS07G0181000,OS12G0557800
GO:0045017	glycerolipid biosynthetic process	1	5	OS09G0509500,OS12G0586100,OS02G0114400,OS06G0712300,OS01G0681000	2	OS02G0114400,OS06G0712300	3	OS09G0509500,OS12G0586100,OS01G0681000
GO:0071704	organic substance metabolic process	1	485	OS05G0127200,OS07G0413700,OS03G0736300,OS02G0736200,OS11G0173500,OS05G0110300,OS12G0143900,OS03G0793800,OS03G0859800,OS11G0461000,OS02G0615500,OS09G0294000,OS12G0169600,OS07G0181000,OS09G0509500,OS10G0521000,OS07G0282300,OS03G0589300,OS05G0438500,OS12G0623900,OS09G0359500,OS09G0327300,OS01G0259200,OS08G0425500,OS06G0118700,OS12G0539700,OS10G0328700,OS04G0429600,OS01G0750300,OS01G0875500,OS12G0611…	269	OS05G0127200,OS03G0736300,OS03G0793800,OS09G0294000,OS12G0169600,OS10G0521000,OS07G0282300,OS05G0438500,OS12G0623900,OS08G0425500,OS06G0118700,OS10G0328700,OS01G0750300,OS01G0875500,OS05G0207700,OS04G0518400,OS02G0613900,OS08G0374800,OS02G0178800,OS02G0744700,OS02G0177600,OS09G0539100,OS10G0468500,OS03G0392600,OS04G0644600,OS08G0157500,OS07G0412100,OS11G0525200,OS02G0771700,OS03G0805100,OS07G0630…	216	OS07G0413700,OS02G0736200,OS11G0173500,OS05G0110300,OS12G0143900,OS03G0859800,OS11G0461000,OS02G0615500,OS07G0181000,OS09G0509500,OS03G0589300,OS09G0359500,OS09G0327300,OS01G0259200,OS12G0539700,OS04G0429600,OS12G0611100,OS04G0690800,OS03G0163100,OS01G0535900,OS05G0555600,OS06G0476200,OS02G0621100,OS12G0507000,OS02G0751600,OS11G0102200,OS06G0297800,OS04G0504000,OS06G0688100,OS05G0187100,OS11G0171…
GO:0048585	negative regulation of response to stimulus	1	6	OS06G0234200,OS02G0525900,OS06G0298200,OS02G0724000,OS02G0511900,OS06G0488200	1	OS06G0234200	5	OS02G0525900,OS06G0298200,OS02G0724000,OS02G0511900,OS06G0488200
GO:0006855	drug transmembrane transport	1	3	OS05G0554000,OS04G0373400,OS03G0626700	1	OS03G0626700	2	OS05G0554000,OS04G0373400
GO:0048481	plant ovule development	1	3	OS06G0241200,OS04G0639200,OS02G0781400	1	OS02G0781400	2	OS06G0241200,OS04G0639200
GO:0009908	flower development	1	20	OS06G0131700,OS05G0394200,OS05G0376300,OS03G0709300,OS01G0944000,OS12G0106000,OS06G0634500,OS02G0743400,OS03G0234900,OS05G0345500,OS11G0603200,OS02G0628600,OS07G0546000,OS06G0241200,OS03G0122600,OS03G0752800,OS04G0639200,OS02G0114400,OS02G0781400,OS11G0106700	14	OS06G0131700,OS05G0394200,OS03G0709300,OS12G0106000,OS06G0634500,OS02G0743400,OS03G0234900,OS11G0603200,OS02G0628600,OS07G0546000,OS03G0122600,OS02G0114400,OS02G0781400,OS11G0106700	6	OS05G0376300,OS01G0944000,OS05G0345500,OS06G0241200,OS03G0752800,OS04G0639200
GO:0006402	mRNA catabolic process	1	2	OS08G0278750,OS04G0629300	0		2	OS08G0278750,OS04G0629300
GO:0051028	mRNA transport	1	2	OS03G0401300,OS03G0670700	1	OS03G0401300	1	OS03G0670700
GO:0051604	protein maturation	1	2	OS02G0827900,OS04G0650700	0		2	OS02G0827900,OS04G0650700
GO:1902531	regulation of intracellular signal transduction	1	2	OS06G0488200,OS01G0664200	1	OS01G0664200	1	OS06G0488200
GO:0048764	trichoblast maturation	1	7	OS01G0897700,OS07G0675000,OS01G0769700,OS02G0269200,OS07G0148800,OS01G0944000,OS04G0429600	3	OS01G0897700,OS01G0769700,OS07G0148800	4	OS07G0675000,OS02G0269200,OS01G0944000,OS04G0429600
GO:0048765	root hair cell differentiation	1	7	OS04G0429600,OS02G0269200,OS01G0944000,OS07G0148800,OS01G0769700,OS07G0675000,OS01G0897700	3	OS07G0148800,OS01G0769700,OS01G0897700	4	OS04G0429600,OS02G0269200,OS01G0944000,OS07G0675000
GO:0009199	ribonucleoside triphosphate metabolic process	1	10	OS10G0571200,OS01G0190400,OS07G0191200,OS01G0769700,OS05G0187100,OS07G0546000,OS07G0181000,OS12G0557800,OS12G0169600,OS02G0781400	6	OS10G0571200,OS07G0191200,OS01G0769700,OS07G0546000,OS12G0169600,OS02G0781400	4	OS01G0190400,OS05G0187100,OS07G0181000,OS12G0557800
GO:0061025	membrane fusion	1	4	OS04G0615100,OS03G0425300,OS04G0252400,OS08G0278750	0		4	OS04G0615100,OS03G0425300,OS04G0252400,OS08G0278750
GO:0035670	plant-type ovary development	1	3	OS06G0241200,OS04G0639200,OS02G0781400	1	OS02G0781400	2	OS06G0241200,OS04G0639200
GO:0031399	regulation of protein modification process	1	7	OS01G0702000,OS02G0762400,OS06G0488200,OS05G0405000,OS08G0357000,OS01G0664200,OS07G0231500	3	OS02G0762400,OS05G0405000,OS01G0664200	4	OS01G0702000,OS06G0488200,OS08G0357000,OS07G0231500
GO:0048469	cell maturation	1	7	OS01G0897700,OS07G0675000,OS01G0769700,OS02G0269200,OS07G0148800,OS01G0944000,OS04G0429600	3	OS01G0897700,OS01G0769700,OS07G0148800	4	OS07G0675000,OS02G0269200,OS01G0944000,OS04G0429600
GO:0010101	post-embryonic root morphogenesis	1	2	OS07G0148800,OS03G0738600	2	OS07G0148800,OS03G0738600	0
GO:0010102	lateral root morphogenesis	1	2	OS07G0148800,OS03G0738600	2	OS07G0148800,OS03G0738600	0
GO:0051168	nuclear export	1	2	OS03G0401300,OS03G0670700	1	OS03G0401300	1	OS03G0670700
GO:0009933	meristem structural organization	1	4	OS03G0769800,OS07G0148800,OS01G0944000,OS02G0282600	1	OS07G0148800	3	OS03G0769800,OS01G0944000,OS02G0282600
GO:0048509	regulation of meristem development	1	5	OS06G0157700,OS06G0634500,OS05G0591900,OS03G0122600,OS01G0218500	2	OS06G0634500,OS03G0122600	3	OS06G0157700,OS05G0591900,OS01G0218500
GO:0044085	cellular component biogenesis	1	52	OS07G0208500,OS04G0690800,OS06G0159900,OS01G0805900,OS05G0386700,OS08G0378900,OS01G0842400,OS01G0880200,OS05G0117798,OS08G0374800,OS06G0131700,OS04G0629700,OS03G0659200,OS03G0837100,OS09G0477900,OS10G0467800,OS08G0276100,OS03G0287800,OS09G0515400,OS07G0424400,OS05G0123100,OS02G0617500,OS05G0563000,OS09G0422500,OS04G0629300,OS05G0349700,OS03G0416200,OS03G0279950,OS03G0425000,OS12G0622900,OS03G0661…	32	OS07G0208500,OS01G0805900,OS05G0386700,OS01G0842400,OS01G0880200,OS05G0117798,OS08G0374800,OS06G0131700,OS04G0629700,OS03G0837100,OS10G0467800,OS03G0287800,OS07G0424400,OS05G0123100,OS05G0563000,OS09G0422500,OS03G0416200,OS03G0661300,OS01G0720400,OS01G0926600,OS03G0646100,OS05G0176100,OS01G0159200,OS07G0634600,OS05G0426400,OS05G0386800,OS05G0163300,OS06G0223800,OS07G0252400,OS05G0153000,OS03G0211…	20	OS04G0690800,OS06G0159900,OS08G0378900,OS03G0659200,OS09G0477900,OS08G0276100,OS09G0515400,OS02G0617500,OS04G0629300,OS05G0349700,OS03G0279950,OS03G0425000,OS12G0622900,OS05G0110300,OS03G0266300,OS03G0579000,OS02G0827600,OS07G0181000,OS08G0323600,OS06G0488200
GO:0000723	telomere maintenance	1	3	OS12G0459300,OS07G0598300,OS12G0539700	0		3	OS12G0459300,OS07G0598300,OS12G0539700
GO:0015893	drug transport	1	3	OS03G0626700,OS05G0554000,OS04G0373400	1	OS03G0626700	2	OS05G0554000,OS04G0373400
GO:0032200	telomere organization	1	3	OS12G0459300,OS12G0539700,OS07G0598300	0		3	OS12G0459300,OS12G0539700,OS07G0598300
GO:0046467	membrane lipid biosynthetic process	1	3	OS02G0639600,OS01G0928800,OS02G0498300	2	OS02G0639600,OS02G0498300	1	OS01G0928800
GO:0051241	negative regulation of multicellular organismal process	1	3	OS02G0511900,OS06G0298200,OS02G0724000	0		3	OS02G0511900,OS06G0298200,OS02G0724000
GO:0010557	positive regulation of macromolecule biosynthetic process	1	11	OS06G0348800,OS03G0401300,OS11G0603200,OS08G0378900,OS03G0291800,OS03G0659200,OS03G0122600,OS06G0131700,OS05G0349700,OS01G0901900,OS05G0563000	7	OS06G0348800,OS03G0401300,OS11G0603200,OS03G0291800,OS03G0122600,OS06G0131700,OS05G0563000	4	OS08G0378900,OS03G0659200,OS05G0349700,OS01G0901900
GO:0009119	ribonucleoside metabolic process	1	13	OS07G0181000,OS12G0557800,OS12G0169600,OS02G0781400,OS05G0161500,OS01G0769700,OS05G0187100,OS07G0546000,OS01G0101200,OS07G0191200,OS08G0512700,OS10G0571200,OS01G0190400	8	OS12G0169600,OS02G0781400,OS05G0161500,OS01G0769700,OS07G0546000,OS07G0191200,OS08G0512700,OS10G0571200	5	OS07G0181000,OS12G0557800,OS05G0187100,OS01G0101200,OS01G0190400
GO:0009141	nucleoside triphosphate metabolic process	1	10	OS07G0191200,OS01G0190400,OS10G0571200,OS02G0781400,OS12G0557800,OS07G0181000,OS12G0169600,OS01G0769700,OS05G0187100,OS07G0546000	6	OS07G0191200,OS10G0571200,OS02G0781400,OS12G0169600,OS01G0769700,OS07G0546000	4	OS01G0190400,OS12G0557800,OS07G0181000,OS05G0187100
GO:0048767	root hair elongation	1	4	OS01G0897700,OS07G0675000,OS01G0769700,OS04G0429600	2	OS01G0897700,OS01G0769700	2	OS07G0675000,OS04G0429600
GO:0019243	methylglyoxal catabolic process to D-lactate via S-lactoyl-glutathione	1	2	OS09G0516600,OS10G0516300	1	OS09G0516600	1	OS10G0516300
GO:0043401	steroid hormone mediated signaling pathway	1	2	OS04G0483200,OS05G0210600	1	OS05G0210600	1	OS04G0483200
GO:0048545	response to steroid hormone	1	2	OS04G0483200,OS05G0210600	1	OS05G0210600	1	OS04G0483200
GO:0061727	methylglyoxal catabolic process to lactate	1	2	OS10G0516300,OS09G0516600	1	OS09G0516600	1	OS10G0516300
GO:0071383	cellular response to steroid hormone stimulus	1	2	OS04G0483200,OS05G0210600	1	OS05G0210600	1	OS04G0483200
GO:0010054	trichoblast differentiation	1	7	OS01G0897700,OS01G0769700,OS07G0675000,OS07G0148800,OS02G0269200,OS01G0944000,OS04G0429600	3	OS01G0897700,OS01G0769700,OS07G0148800	4	OS07G0675000,OS02G0269200,OS01G0944000,OS04G0429600
GO:0042493	response to drug	1	3	OS05G0554000,OS04G0373400,OS03G0626700	1	OS03G0626700	2	OS05G0554000,OS04G0373400
GO:0060249	anatomical structure homeostasis	1	3	OS07G0598300,OS12G0539700,OS12G0459300	0		3	OS07G0598300,OS12G0539700,OS12G0459300
GO:0009725	response to hormone	1	58	OS09G0545400,OS01G0292200,OS11G0106700,OS06G0488200,OS04G0683700,OS10G0320100,OS11G0530600,OS03G0738600,OS03G0122600,OS06G0697000,OS03G0736300,OS09G0446800,OS07G0148800,OS03G0670700,OS11G0186200,OS03G0127500,OS02G0743400,OS07G0413700,OS01G0750000,OS12G0106000,OS03G0742900,OS06G0643700,OS09G0538600,OS02G0120800,OS12G0586100,OS01G0221100,OS05G0110300,OS03G0319400,OS12G0601400,OS09G0244900,OS02G0629…	41	OS01G0292200,OS11G0106700,OS04G0683700,OS10G0320100,OS11G0530600,OS03G0738600,OS03G0122600,OS06G0697000,OS03G0736300,OS07G0148800,OS03G0127500,OS02G0743400,OS01G0750000,OS12G0106000,OS06G0643700,OS02G0120800,OS03G0319400,OS12G0601400,OS02G0629200,OS03G0316200,OS08G0157500,OS04G0678700,OS08G0509200,OS05G0432200,OS01G0140100,OS01G0733500,OS05G0587300,OS04G0623300,OS01G0746400,OS06G0637500,OS02G0628…	17	OS09G0545400,OS06G0488200,OS09G0446800,OS03G0670700,OS11G0186200,OS07G0413700,OS03G0742900,OS09G0538600,OS12G0586100,OS01G0221100,OS05G0110300,OS09G0244900,OS12G0557800,OS11G0143300,OS04G0483200,OS08G0198700,OS01G0950900
GO:0000911	cytokinesis by cell plate formation	1	4	OS08G0278750,OS05G0153000,OS04G0252400,OS02G0617500	1	OS05G0153000	3	OS08G0278750,OS04G0252400,OS02G0617500
GO:0048544	recognition of pollen	1	4	OS04G0302400,OS04G0226600,OS01G0668700,OS04G0302300	0		4	OS04G0302400,OS04G0226600,OS01G0668700,OS04G0302300
GO:0071365	cellular response to auxin stimulus	1	7	OS02G0743400,OS03G0742900,OS05G0210600,OS12G0601400,OS02G0628600,OS09G0545400,OS02G0120800	5	OS02G0743400,OS05G0210600,OS12G0601400,OS02G0628600,OS02G0120800	2	OS03G0742900,OS09G0545400
GO:0009909	regulation of flower development	1	9	OS01G0971800,OS04G0639200,OS02G0610500,OS06G0157700,OS08G0122800,OS03G0162000,OS05G0394200,OS03G0122600,OS01G0218500	3	OS02G0610500,OS05G0394200,OS03G0122600	6	OS01G0971800,OS04G0639200,OS06G0157700,OS08G0122800,OS03G0162000,OS01G0218500
GO:0006887	exocytosis	1	2	OS04G0252400,OS05G0369900	1	OS05G0369900	1	OS04G0252400
GO:0009438	methylglyoxal metabolic process	1	2	OS10G0516300,OS09G0516600	1	OS09G0516600	1	OS10G0516300
GO:0042182	ketone catabolic process	1	2	OS09G0516600,OS10G0516300	1	OS09G0516600	1	OS10G0516300
GO:0051596	methylglyoxal catabolic process	1	2	OS10G0516300,OS09G0516600	1	OS09G0516600	1	OS10G0516300
GO:0046486	glycerolipid metabolic process	1	8	OS08G0425500,OS12G0586100,OS11G0146100,OS06G0712300,OS01G0681000,OS09G0509500,OS02G0114400,OS08G0104700	3	OS08G0425500,OS06G0712300,OS02G0114400	5	OS12G0586100,OS11G0146100,OS01G0681000,OS09G0509500,OS08G0104700
GO:0032392	DNA geometric change	1	3	OS12G0459300,OS12G0539700,OS03G0670700	0		3	OS12G0459300,OS12G0539700,OS03G0670700
GO:0032508	DNA duplex unwinding	1	3	OS12G0539700,OS03G0670700,OS12G0459300	0		3	OS12G0539700,OS03G0670700,OS12G0459300
GO:0008037	cell recognition	1	4	OS04G0302300,OS01G0668700,OS04G0302400,OS04G0226600	0		4	OS04G0302300,OS01G0668700,OS04G0302400,OS04G0226600
GO:0009891	positive regulation of biosynthetic process	1	12	OS05G0563000,OS01G0901900,OS05G0349700,OS01G0750300,OS06G0131700,OS03G0122600,OS03G0659200,OS03G0291800,OS08G0378900,OS11G0603200,OS06G0348800,OS03G0401300	8	OS05G0563000,OS01G0750300,OS06G0131700,OS03G0122600,OS03G0291800,OS11G0603200,OS06G0348800,OS03G0401300	4	OS01G0901900,OS05G0349700,OS03G0659200,OS08G0378900
GO:0016042	lipid catabolic process	1	7	OS05G0127200,OS08G0477500,OS04G0615100,OS01G0807900,OS05G0155000,OS01G0746400,OS01G0642000	4	OS05G0127200,OS08G0477500,OS01G0746400,OS01G0642000	3	OS04G0615100,OS01G0807900,OS05G0155000
GO:0000413	protein peptidyl-prolyl isomerization	1	2	OS02G0751600,OS10G0154700	1	OS10G0154700	1	OS02G0751600
GO:0009756	carbohydrate mediated signaling	1	2	OS05G0187100,OS01G0190400	0		2	OS05G0187100,OS01G0190400
GO:0010182	sugar mediated signaling pathway	1	2	OS01G0190400,OS05G0187100	0		2	OS01G0190400,OS05G0187100
GO:0046185	aldehyde catabolic process	1	2	OS10G0516300,OS09G0516600	1	OS09G0516600	1	OS10G0516300
GO:0055046	microgametogenesis	1	2	OS02G0178800,OS05G0584600	2	OS02G0178800,OS05G0584600	0
GO:0009117	nucleotide metabolic process	1	25	OS03G0318500,OS08G0109300,OS03G0845300,OS05G0594500,OS07G0546000,OS01G0769700,OS05G0161500,OS04G0429800,OS08G0118900,OS06G0677400,OS03G0659200,OS01G0190400,OS08G0276100,OS10G0571200,OS02G0781400,OS12G0557800,OS07G0489800,OS07G0181000,OS12G0169600,OS05G0187100,OS06G0617800,OS07G0191200,OS03G0102100,OS05G0349700,OS08G0512700	12	OS08G0109300,OS03G0845300,OS07G0546000,OS01G0769700,OS05G0161500,OS08G0118900,OS10G0571200,OS02G0781400,OS12G0169600,OS06G0617800,OS07G0191200,OS08G0512700	13	OS03G0318500,OS05G0594500,OS04G0429800,OS06G0677400,OS03G0659200,OS01G0190400,OS08G0276100,OS12G0557800,OS07G0489800,OS07G0181000,OS05G0187100,OS03G0102100,OS05G0349700
GO:0006576	cellular biogenic amine metabolic process	1	3	OS04G0623300,OS05G0217000,OS05G0548900	3	OS04G0623300,OS05G0217000,OS05G0548900	0
GO:0009737	response to abscisic acid	1	21	OS12G0106000,OS03G0127500,OS07G0413700,OS11G0186200,OS03G0670700,OS03G0319400,OS05G0110300,OS01G0642000,OS11G0106700,OS01G0292200,OS03G0316200,OS12G0557800,OS02G0629200,OS09G0244900,OS06G0637500,OS03G0738600,OS04G0623300,OS01G0733500,OS05G0432200,OS01G0140100,OS08G0509200	15	OS12G0106000,OS03G0127500,OS03G0319400,OS01G0642000,OS11G0106700,OS01G0292200,OS03G0316200,OS02G0629200,OS06G0637500,OS03G0738600,OS04G0623300,OS01G0733500,OS05G0432200,OS01G0140100,OS08G0509200	6	OS07G0413700,OS11G0186200,OS03G0670700,OS05G0110300,OS12G0557800,OS09G0244900
GO:0009156	ribonucleoside monophosphate biosynthetic process	1	3	OS07G0191200,OS06G0617800,OS03G0102100	2	OS07G0191200,OS06G0617800	1	OS03G0102100
GO:0009648	photoperiodism	1	3	OS01G0218500,OS06G0727200,OS06G0157700	0		3	OS01G0218500,OS06G0727200,OS06G0157700
GO:0044106	cellular amine metabolic process	1	3	OS04G0623300,OS05G0548900,OS05G0217000	3	OS04G0623300,OS05G0548900,OS05G0217000	0
GO:0000165	MAPK cascade	1	2	OS05G0486100,OS12G0210400	0		2	OS05G0486100,OS12G0210400
GO:0006089	lactate metabolic process	1	2	OS09G0516600,OS10G0516300	1	OS09G0516600	1	OS10G0516300
GO:0003002	regionalization	1	7	OS03G0769800,OS01G0944000,OS05G0376300,OS05G0210600,OS05G0345500,OS06G0323100,OS02G0743400	2	OS05G0210600,OS02G0743400	5	OS03G0769800,OS01G0944000,OS05G0376300,OS05G0345500,OS06G0323100
GO:0044092	negative regulation of molecular function	1	7	OS01G0124100,OS02G0762400,OS04G0587400,OS12G0101800,OS11G0102200,OS01G0127600,OS01G0132000	4	OS01G0124100,OS02G0762400,OS01G0127600,OS01G0132000	3	OS04G0587400,OS12G0101800,OS11G0102200
GO:0009719	response to endogenous stimulus	1	62	OS03G0231800,OS05G0210600,OS08G0198700,OS01G0511000,OS02G0628600,OS04G0483200,OS04G0493100,OS01G0950900,OS10G0317900,OS01G0199400,OS09G0494200,OS02G0194700,OS01G0948200,OS01G0584900,OS01G0642000,OS08G0157500,OS06G0680500,OS04G0678700,OS12G0557800,OS03G0316200,OS02G0629200,OS09G0244900,OS11G0143300,OS01G0746400,OS06G0637500,OS04G0623300,OS01G0733500,OS05G0587300,OS08G0509200,OS01G0140100,OS02G0605…	44	OS03G0231800,OS05G0210600,OS01G0511000,OS02G0628600,OS04G0493100,OS10G0317900,OS01G0199400,OS09G0494200,OS02G0194700,OS01G0948200,OS01G0584900,OS01G0642000,OS08G0157500,OS06G0680500,OS04G0678700,OS03G0316200,OS02G0629200,OS01G0746400,OS06G0637500,OS04G0623300,OS01G0733500,OS05G0587300,OS08G0509200,OS01G0140100,OS02G0605900,OS05G0432200,OS02G0743400,OS03G0127500,OS01G0750000,OS12G0106000,OS03G0736…	18	OS08G0198700,OS04G0483200,OS01G0950900,OS12G0557800,OS09G0244900,OS11G0143300,OS03G0742900,OS07G0413700,OS11G0186200,OS09G0446800,OS03G0670700,OS01G0221100,OS05G0110300,OS12G0586100,OS09G0538600,OS09G0545400,OS04G0252400,OS06G0488200
GO:0051173	positive regulation of nitrogen compound metabolic process	1	11	OS05G0349700,OS01G0901900,OS05G0563000,OS03G0659200,OS03G0122600,OS06G0131700,OS11G0603200,OS08G0378900,OS03G0291800,OS03G0401300,OS06G0348800	7	OS05G0563000,OS03G0122600,OS06G0131700,OS11G0603200,OS03G0291800,OS03G0401300,OS06G0348800	4	OS05G0349700,OS01G0901900,OS03G0659200,OS08G0378900
GO:0006403	RNA localization	1	2	OS03G0670700,OS03G0401300	1	OS03G0401300	1	OS03G0670700
GO:0044003	modification by symbiont of host morphology or physiology	1	2	OS08G0198700,OS03G0234900	1	OS03G0234900	1	OS08G0198700
GO:0050657	nucleic acid transport	1	2	OS03G0401300,OS03G0670700	1	OS03G0401300	1	OS03G0670700
GO:0050658	RNA transport	1	2	OS03G0401300,OS03G0670700	1	OS03G0401300	1	OS03G0670700
GO:0051236	establishment of RNA localization	1	2	OS03G0670700,OS03G0401300	1	OS03G0401300	1	OS03G0670700
GO:0045892	negative regulation of transcription, DNA-templated	1	8	OS02G0214900,OS08G0357000,OS05G0153000,OS05G0501300,OS05G0394200,OS03G0123500,OS01G0702000,OS02G0498300	5	OS05G0153000,OS05G0501300,OS05G0394200,OS03G0123500,OS02G0498300	3	OS02G0214900,OS08G0357000,OS01G0702000
GO:1902679	negative regulation of RNA biosynthetic process	1	8	OS01G0702000,OS08G0357000,OS05G0501300,OS05G0153000,OS03G0123500,OS05G0394200,OS02G0214900,OS02G0498300	5	OS05G0501300,OS05G0153000,OS03G0123500,OS05G0394200,OS02G0498300	3	OS01G0702000,OS08G0357000,OS02G0214900
GO:1903507	negative regulation of nucleic acid-templated transcription	1	8	OS05G0501300,OS05G0153000,OS08G0357000,OS03G0123500,OS05G0394200,OS02G0214900,OS01G0702000,OS02G0498300	5	OS05G0501300,OS05G0153000,OS03G0123500,OS05G0394200,OS02G0498300	3	OS08G0357000,OS02G0214900,OS01G0702000
GO:0032506	cytokinetic process	1	4	OS02G0617500,OS05G0153000,OS08G0278750,OS04G0252400	1	OS05G0153000	3	OS02G0617500,OS08G0278750,OS04G0252400
GO:1902410	mitotic cytokinetic process	1	4	OS02G0617500,OS04G0252400,OS08G0278750,OS05G0153000	1	OS05G0153000	3	OS02G0617500,OS04G0252400,OS08G0278750
GO:0006753	nucleoside phosphate metabolic process	1	25	OS10G0571200,OS08G0276100,OS01G0190400,OS03G0659200,OS06G0677400,OS08G0118900,OS04G0429800,OS05G0161500,OS07G0546000,OS01G0769700,OS03G0845300,OS05G0594500,OS08G0109300,OS03G0318500,OS03G0102100,OS08G0512700,OS05G0349700,OS07G0191200,OS06G0617800,OS05G0187100,OS12G0169600,OS12G0557800,OS07G0181000,OS07G0489800,OS02G0781400	12	OS10G0571200,OS08G0118900,OS05G0161500,OS07G0546000,OS01G0769700,OS03G0845300,OS08G0109300,OS08G0512700,OS07G0191200,OS06G0617800,OS12G0169600,OS02G0781400	13	OS08G0276100,OS01G0190400,OS03G0659200,OS06G0677400,OS04G0429800,OS05G0594500,OS03G0318500,OS03G0102100,OS05G0349700,OS05G0187100,OS12G0557800,OS07G0181000,OS07G0489800
GO:0015672	monovalent inorganic cation transport	1	10	OS10G0580400,OS03G0163100,OS11G0648000,OS08G0503700,OS06G0318500,OS06G0270200,OS04G0607500,OS07G0191200,OS01G0645200,OS01G0557500	7	OS08G0503700,OS06G0318500,OS06G0270200,OS04G0607500,OS07G0191200,OS01G0645200,OS01G0557500	3	OS10G0580400,OS03G0163100,OS11G0648000
GO:0006623	protein targeting to vacuole	1	3	OS08G0278750,OS04G0252400,OS06G0566300	1	OS06G0566300	2	OS08G0278750,OS04G0252400
GO:0072665	protein localization to vacuole	1	3	OS06G0566300,OS04G0252400,OS08G0278750	1	OS06G0566300	2	OS04G0252400,OS08G0278750
GO:0072666	establishment of protein localization to vacuole	1	3	OS06G0566300,OS08G0278750,OS04G0252400	1	OS06G0566300	2	OS08G0278750,OS04G0252400
GO:0051253	negative regulation of RNA metabolic process	1	8	OS02G0498300,OS01G0702000,OS02G0214900,OS05G0501300,OS08G0357000,OS05G0153000,OS03G0123500,OS05G0394200	5	OS02G0498300,OS05G0501300,OS05G0153000,OS03G0123500,OS05G0394200	3	OS01G0702000,OS02G0214900,OS08G0357000
GO:0051234	establishment of localization	1	141	OS08G0517200,OS01G0249200,OS01G0265100,OS08G0378900,OS09G0553900,OS09G0332700,OS01G0769700,OS04G0607500,OS07G0522600,OS01G0190400,OS10G0114300,OS09G0515400,OS12G0101800,OS05G0369900,OS01G0971400,OS04G0469700,OS08G0278750,OS01G0852200,OS01G0746400,OS12G0583900,OS04G0561500,OS08G0503700,OS05G0426000,OS05G0280200,OS08G0540000,OS01G0871900,OS06G0566300,OS02G0510600,OS06G0153200,OS03G0411800,OS01G0952…	80	OS01G0249200,OS01G0265100,OS09G0553900,OS01G0769700,OS04G0607500,OS05G0369900,OS01G0971400,OS01G0746400,OS04G0561500,OS08G0503700,OS05G0426000,OS05G0280200,OS06G0566300,OS02G0510600,OS06G0153200,OS01G0952000,OS04G0613000,OS12G0115000,OS04G0497000,OS07G0191200,OS07G0523600,OS12G0115100,OS12G0421000,OS06G0228200,OS04G0390100,OS05G0424000,OS01G0221600,OS01G0913300,OS11G0432400,OS06G0680500,OS02G0498…	61	OS08G0517200,OS08G0378900,OS09G0332700,OS07G0522600,OS01G0190400,OS10G0114300,OS09G0515400,OS12G0101800,OS04G0469700,OS08G0278750,OS01G0852200,OS12G0583900,OS08G0540000,OS01G0871900,OS03G0411800,OS06G0706400,OS01G0607200,OS10G0580400,OS04G0615100,OS04G0578600,OS04G0252400,OS04G0438600,OS08G0323600,OS05G0509500,OS05G0594500,OS01G0807900,OS07G0106200,OS04G0524500,OS11G0648000,OS09G0268300,OS05G0554…
GO:0051817	modification of morphology or physiology of other organism involved in symbiotic interaction	1	2	OS03G0234900,OS08G0198700	1	OS03G0234900	1	OS08G0198700
GO:0009966	regulation of signal transduction	1	7	OS06G0488200,OS05G0210600,OS06G0234200,OS06G0637500,OS08G0540400,OS01G0664200,OS12G0586100	5	OS05G0210600,OS06G0234200,OS06G0637500,OS08G0540400,OS01G0664200	2	OS06G0488200,OS12G0586100
[truncated: 834 more rows]
