# Supplementary material for: Cyclin-Dependent Kinase Inhibitors KRP1 and KRP2 Are Involved in Grain Filling and Seed Germination in Rice (Oryza sativa L.)
Source: Int J Mol Sci. 2019 Dec 30;21(1):245. doi: 10.3390/ijms21010245 (PMC6981537; doi:10.3390/ijms21010245)
Supplement: Supplementary file 1 [file ijms-21-00245-s001.zip › Table S5.xlsx]

## Sheet: Sheet1
Table S5. KEGG pathway analysis in this study.			Note: DEGs (Differentially Expressed Genes).
#Pathway	Toatal DEGs counts (394)	Gene all (7869)	p value	Pathway ID	Genes	KOs	Up_gene counts	Up_genes	Down_gene counts	Down_genes
Biosynthesis of secondary metabolites	102	977	5.63417e-14	ko01110	OS01G0508000;OS04G0474500;OS02G0177600;OS03G0749300;OS03G0805100;OS10G0502400;OS04G0531900;OS02G0605900;OS01G0172600;OS05G0574400;OS03G0234900;OS10G0567400;OS02G0525900;OS02G0240300;OS06G0320200;OS03G0856700;OS12G0626400;OS03G0211800;OS11G0525200;OS01G0813700;OS05G0408900;OS04G0116800;OS03G0703000;OS09G0511900;OS02G0627100;OS02G0570400;OS07G0546000;OS12G0169600;OS12G0491800;OS08G0374800;OS07G0282…	K05350+K01188+K01904+K05349+K00801+K02492+K15095+K01183+K00430+K00026+K13600+K01895+K05282+K02291+K13648+K05917+K01662+K15397+K10775+K14036+K01823+K01623+K14037+K01784+K09842+K00826+K01754+K00276+K00012+K01209+K13545+K09753+K12446+K00227+K08695+K00939+K12930+K15634+K00083+K11778+K00873+K01649+K08081+K10717+K00264+K00844+K01626+K01735+K01785+K10046+K00511+K00128+K05933+K00815+K01698+K00928+K12524+…	71	OS01G0508000;OS04G0474500;OS02G0177600;OS03G0749300;OS03G0805100;OS10G0502400;OS02G0605900;OS01G0172600;OS05G0574400;OS03G0234900;OS10G0567400;OS06G0320200;OS12G0626400;OS03G0211800;OS11G0525200;OS01G0813700;OS05G0408900;OS04G0116800;OS03G0703000;OS09G0511900;OS02G0627100;OS07G0546000;OS12G0169600;OS08G0374800;OS07G0282401;OS06G0338200;OS06G0262800;OS12G0443500;OS09G0419200;OS11G0112400;OS01G0134…	31	OS04G0531900;OS02G0525900;OS02G0240300;OS03G0856700;OS02G0570400;OS12G0491800;OS04G0559400;OS03G0713000;OS11G0131900;OS10G0389200;OS06G0683300;OS06G0702500;OS12G0138900;OS11G0443700;OS05G0555600;OS05G0187100;OS01G0190400;OS04G0269600;OS04G0458300;OS10G0417600;OS11G0186200;OS05G0149400;OS04G0630800;OS07G0181000;OS08G0342400;OS04G0493400;OS03G0318500;OS06G0727200;OS03G0429800;OS05G0349700;OS02G0141…
Metabolic pathways	132	1730	4.42722e-08	ko01100	OS01G0508000;OS04G0474500;OS02G0177600;OS03G0749300;OS03G0805100;OS10G0502400;OS04G0504000;OS09G0498500;OS02G0511900;OS12G0210300;OS01G0765000;OS02G0613900;OS02G0226200;OS03G0425300;OS01G0720500;OS01G0172600;OS05G0574400;OS03G0234900;OS10G0567400;OS02G0525900;OS02G0240300;OS03G0401300;OS12G0507000;OS06G0320200;OS05G0405000;OS03G0856700;OS12G0626400;OS11G0525200;OS01G0955000;OS01G0813700;OS05G0408…	K05350+K01188+K01904+K05349+K00801+K02492+K00759+K00306+K02324+K01800+K01493+K13248+K00901+K08912+K00430+K00026+K13600+K01895+K00695+K03639+K01006+K05282+K02291+K05917+K01114+K01662+K10775+K00008+K01823+K05857+K14652+K01623+K01968+K16054+K01784+K00454+K09842+K00826+K01754+K00276+K01886+K00012+K09753+K12446+K00827+K01464+K00227+K00059+K00939+K12930+K15634+K01466+K00083+K01179+K10527+K00873+K01649+…	80	OS01G0508000;OS04G0474500;OS02G0177600;OS03G0749300;OS03G0805100;OS10G0502400;OS02G0613900;OS01G0720500;OS01G0172600;OS05G0574400;OS03G0234900;OS10G0567400;OS03G0401300;OS06G0320200;OS05G0405000;OS12G0626400;OS11G0525200;OS01G0955000;OS01G0813700;OS05G0408900;OS03G0703000;OS09G0511900;OS02G0627100;OS07G0546000;OS05G0127200;OS12G0169600;OS08G0374800;OS07G0282401;OS06G0338200;OS12G0443500;OS09G0419…	52	OS04G0504000;OS09G0498500;OS02G0511900;OS12G0210300;OS01G0765000;OS02G0226200;OS03G0425300;OS02G0525900;OS02G0240300;OS12G0507000;OS03G0856700;OS08G0545200;OS05G0460600;OS12G0605800;OS01G0101200;OS08G0508800;OS04G0559400;OS03G0713000;OS01G0185200;OS06G0683300;OS06G0702500;OS03G0171900;OS01G0807900;OS08G0509100;OS10G0456100;OS04G0680400;OS05G0155000;OS12G0138900;OS11G0443700;OS05G0555600;OS05G0187…
Phenylpropanoid biosynthesis	29	205	3.19419e-07	ko00940	OS01G0508000;OS04G0474500;OS02G0177600;OS03G0749300;OS01G0172600;OS03G0234900;OS02G0240300;OS06G0320200;OS01G0813700;OS03G0703000;OS09G0511900;OS02G0627100;OS09G0419200;OS06G0683300;OS11G0112400;OS10G0430200;OS03G0339300;OS01G0591000;OS05G0135500;OS02G0626400;OS01G0378100;OS04G0518400;OS01G0963000;OS08G0509200;OS01G0327400;OS09G0511600;OS01G0270300;OS05G0320700;OS02G0626100	K05350+K01188+K01904+K05349+K00430+K10775+K09753+K00083+K12355+K00487+K13064	27	OS01G0508000;OS04G0474500;OS02G0177600;OS03G0749300;OS01G0172600;OS03G0234900;OS06G0320200;OS01G0813700;OS03G0703000;OS09G0511900;OS02G0627100;OS09G0419200;OS11G0112400;OS10G0430200;OS03G0339300;OS01G0591000;OS05G0135500;OS02G0626400;OS01G0378100;OS04G0518400;OS01G0963000;OS08G0509200;OS01G0327400;OS09G0511600;OS01G0270300;OS05G0320700;OS02G0626100	2	OS02G0240300;OS06G0683300
Cyanoamino acid metabolism	11	45	9.36398e-06	ko00460	OS01G0508000;OS04G0474500;OS03G0749300;OS06G0320200;OS01G0813700;OS03G0703000;OS09G0511900;OS06G0683300;OS01G0151500;OS08G0509200;OS09G0511600	K05350+K01188+K05349+K00681	10	OS01G0508000;OS04G0474500;OS03G0749300;OS06G0320200;OS01G0813700;OS03G0703000;OS09G0511900;OS01G0151500;OS08G0509200;OS09G0511600	1	OS06G0683300
Starch and sucrose metabolism	24	191	2.65246e-05	ko00500	OS01G0508000;OS04G0474500;OS03G0749300;OS03G0401300;OS06G0320200;OS03G0211800;OS01G0813700;OS03G0703000;OS09G0511900;OS12G0443500;OS06G0683300;OS08G0409100;OS02G0661100;OS09G0376800;OS03G0736300;OS02G0744700;OS10G0407000;OS05G0187100;OS01G0190400;OS10G0521000;OS08G0509200;OS09G0511600;OS04G0640700;OS06G0160700	K05350+K01188+K05349+K00695+K13648+K00012+K01087+K16055+K01179+K00703+K01051+K00844+K01194+K15920	20	OS01G0508000;OS04G0474500;OS03G0749300;OS03G0401300;OS06G0320200;OS03G0211800;OS01G0813700;OS03G0703000;OS09G0511900;OS12G0443500;OS08G0409100;OS02G0661100;OS03G0736300;OS02G0744700;OS10G0407000;OS10G0521000;OS08G0509200;OS09G0511600;OS04G0640700;OS06G0160700	4	OS06G0683300;OS09G0376800;OS05G0187100;OS01G0190400
Phenylalanine metabolism	19	156	0.000275593	ko00360	OS02G0177600;OS01G0172600;OS03G0234900;OS02G0240300;OS02G0627100;OS06G0338200;OS11G0112400;OS03G0339300;OS05G0135500;OS02G0626400;OS04G0269600;OS01G0378100;OS04G0518400;OS01G0963000;OS01G0327400;OS11G0644800;OS01G0270300;OS05G0320700;OS02G0626100	K01904+K00430+K10775+K00276+K00815+K00487+K13064	17	OS02G0177600;OS01G0172600;OS03G0234900;OS02G0627100;OS06G0338200;OS11G0112400;OS03G0339300;OS05G0135500;OS02G0626400;OS01G0378100;OS04G0518400;OS01G0963000;OS01G0327400;OS11G0644800;OS01G0270300;OS05G0320700;OS02G0626100	2	OS02G0240300;OS04G0269600
Porphyrin and chlorophyll metabolism	8	42	0.000967714	ko00860	OS10G0502400;OS10G0567400;OS10G0389200;OS06G0704600;OS12G0106000;OS04G0678700;OS05G0349700;OS11G0106700	K02492+K13600+K13545+K01698+K00522+K00218+K04040	6	OS10G0502400;OS10G0567400;OS06G0704600;OS12G0106000;OS04G0678700;OS11G0106700	2	OS10G0389200;OS05G0349700
Flavone and flavonol biosynthesis	3	6	0.00222452	ko00944	OS08G0157500;OS10G0317900;OS10G0320100	K05279+K05280	3	OS08G0157500;OS10G0317900;OS10G0320100	0
Flavonoid biosynthesis	6	28	0.00223172	ko00941	OS04G0630300;OS04G0630800;OS10G0317900;OS11G0530600;OS05G0320700;OS10G0320100	K08695+K05280+K00660+K00487	5	OS04G0630300;OS10G0317900;OS11G0530600;OS05G0320700;OS10G0320100	1	OS04G0630800
Amino sugar and nucleotide sugar metabolism	13	117	0.00552706	ko00520	OS02G0605900;OS03G0211800;OS08G0374800;OS12G0443500;OS11G0131900;OS06G0702500;OS05G0187100;OS01G0190400;OS10G0417600;OS01G0660200;OS04G0493400;OS04G0640700;OS02G0141300	K01183+K13648+K01784+K00012+K01209+K12446+K00844+K10046+K15920	6	OS02G0605900;OS03G0211800;OS08G0374800;OS12G0443500;OS01G0660200;OS04G0640700	7	OS11G0131900;OS06G0702500;OS05G0187100;OS01G0190400;OS10G0417600;OS04G0493400;OS02G0141300
Linoleic acid metabolism	4	16	0.0069679	ko00591	OS03G0738600;OS08G0508800;OS08G0509100;OS02G0194700	K15718+K00454	2	OS03G0738600;OS02G0194700	2	OS08G0508800;OS08G0509100
Glycine, serine and threonine metabolism	9	71	0.0085599	ko00260	OS09G0498500;OS03G0713000;OS06G0338200;OS03G0171900;OS12G0135051;OS04G0269600;OS03G0850400;OS08G0342400;OS09G0294000	K00306+K01754+K00276+K00827+K15634+K00928+K12524	4	OS06G0338200;OS12G0135051;OS03G0850400;OS09G0294000	5	OS09G0498500;OS03G0713000;OS03G0171900;OS04G0269600;OS08G0342400
Carotenoid biosynthesis	5	27	0.00993959	ko00906	OS12G0626400;OS09G0457100;OS07G0282401;OS10G0533500;OS04G0578400	K02291+K09843+K09842+K15746	5	OS12G0626400;OS09G0457100;OS07G0282401;OS10G0533500;OS04G0578400	0
Purine metabolism	14	148	0.0160666	ko00230	OS04G0504000;OS02G0511900;OS02G0613900;OS08G0109300;OS11G0439600;OS04G0680400;OS10G0571200;OS03G0202001;OS07G0181000;OS11G0125900;OS12G0123500;OS01G0204000;OS03G0429800;OS06G0617800	K00759+K02324+K00939+K14641+K01466+K00873+K00860+K03504+K00106+K00948	8	OS02G0613900;OS08G0109300;OS11G0439600;OS10G0571200;OS03G0202001;OS11G0125900;OS12G0123500;OS06G0617800	6	OS04G0504000;OS02G0511900;OS04G0680400;OS07G0181000;OS01G0204000;OS03G0429800
Pyruvate metabolism	9	80	0.0180016	ko00620	OS05G0574400;OS02G0525900;OS05G0405000;OS10G0571200;OS12G0138900;OS09G0516600;OS07G0630800;OS11G0186200;OS07G0181000	K00026+K01895+K01006+K00873+K01649+K01069+K00128	5	OS05G0574400;OS05G0405000;OS10G0571200;OS09G0516600;OS07G0630800	4	OS02G0525900;OS12G0138900;OS11G0186200;OS07G0181000
Base excision repair	6	43	0.0192277	ko03410	OS02G0511900;OS09G0420300;OS01G0799500;OS07G0413700;OS01G0204000;OS08G0489300	K02324+K01246+K10798+K03504	3	OS09G0420300;OS01G0799500;OS08G0489300	3	OS02G0511900;OS07G0413700;OS01G0204000
Sesquiterpenoid and triterpenoid biosynthesis	2	5	0.0226088	ko00909	OS03G0805100;OS03G0231800	K00801+K00511	2	OS03G0805100;OS03G0231800	0
Lysine biosynthesis	3	13	0.0244832	ko00300	OS03G0850400;OS08G0342400;OS09G0294000	K00928+K12524	2	OS03G0850400;OS09G0294000	1	OS08G0342400
Ascorbate and aldarate metabolism	5	37	0.0357431	ko00053	OS04G0434800;OS12G0443500;OS10G0417600;OS11G0186200;OS06G0561000	K00434+K00012+K10046+K00128+K00469	2	OS12G0443500;OS06G0561000	3	OS04G0434800;OS10G0417600;OS11G0186200
Tropane, piperidine and pyridine alkaloid biosynthesis	4	27	0.0436325	ko00960	OS06G0338200;OS11G0443700;OS04G0269600;OS11G0644800	K00276+K08081+K00815	2	OS06G0338200;OS11G0644800	2	OS11G0443700;OS04G0269600
Anthocyanin biosynthesis	1	1	0.0500699	ko00942	OS06G0192100	K12930	1	OS06G0192100	0
beta-Alanine metabolism	4	32	0.0737094	ko00410	OS06G0338200;OS01G0807900;OS04G0269600;OS11G0186200	K00276+K01464+K00128	1	OS06G0338200	3	OS01G0807900;OS04G0269600;OS11G0186200
Cysteine and methionine metabolism	8	90	0.0806209	ko00270	OS01G0101200;OS05G0149400;OS11G0644800;OS03G0850400;OS08G0342400;OS12G0623900;OS01G0323600;OS09G0294000	K16054+K05933+K00815+K00928+K12524+K00549+K00789	5	OS11G0644800;OS03G0850400;OS12G0623900;OS01G0323600;OS09G0294000	3	OS01G0101200;OS05G0149400;OS08G0342400
Fatty acid elongation	4	35	0.0956858	ko00062	OS04G0116800;OS06G0262800;OS03G0181500;OS03G0382100	K15397	4	OS04G0116800;OS06G0262800;OS03G0181500;OS03G0382100	0
Tyrosine metabolism	5	49	0.0968323	ko00350	OS12G0210300;OS06G0338200;OS04G0269600;OS11G0644800;OS11G0245100	K01800+K00276+K00815	2	OS06G0338200;OS11G0644800	3	OS12G0210300;OS04G0269600;OS11G0245100
Caffeine metabolism	1	2	0.0976388	ko00232	OS03G0429800	K00106	0		1	OS03G0429800
Betalain biosynthesis	1	2	0.0976388	ko00965	OS01G0878900	K15777	1	OS01G0878900	0
Terpenoid backbone biosynthesis	5	52	0.11726	ko00900	OS05G0408900;OS07G0546000;OS03G0197000;OS08G0512700;OS01G0642000	K01662+K01823+K11778+K00021+K15889	5	OS05G0408900;OS07G0546000;OS03G0197000;OS08G0512700;OS01G0642000	0
Vitamin B6 metabolism	2	12	0.118523	ko00750	OS02G0226200;OS10G0100700	K13248+K06215	0		2	OS02G0226200;OS10G0100700
Glycolysis / Gluconeogenesis	10	132	0.124816	ko00010	OS02G0525900;OS12G0169600;OS12G0135051;OS10G0571200;OS05G0187100;OS01G0190400;OS04G0458300;OS11G0186200;OS07G0181000;OS08G0440800	K01895+K01623+K15634+K00873+K00844+K01785+K00128+K00131	4	OS12G0169600;OS12G0135051;OS10G0571200;OS08G0440800	6	OS02G0525900;OS05G0187100;OS01G0190400;OS04G0458300;OS11G0186200;OS07G0181000
Circadian rhythm - plant	3	25	0.127213	ko04712	OS08G0157600;OS11G0530600;OS03G0719800	K12133+K00660+K12120	2	OS08G0157600;OS11G0530600	1	OS03G0719800
Sphingolipid metabolism	3	25	0.127213	ko00600	OS01G0928800;OS01G0952600;OS02G0639600	K00654+K01190+K04712	1	OS02G0639600	2	OS01G0928800;OS01G0952600
Valine, leucine and isoleucine degradation	4	39	0.129136	ko00280	OS12G0605800;OS04G0559400;OS06G0677400;OS11G0186200	K01968+K00826+K00020+K00128	0		4	OS12G0605800;OS04G0559400;OS06G0677400;OS11G0186200
Valine, leucine and isoleucine biosynthesis	3	27	0.150657	ko00290	OS04G0559400;OS03G0713000;OS12G0138900	K00826+K01754+K01649	0		3	OS04G0559400;OS03G0713000;OS12G0138900
alpha-Linolenic acid metabolism	4	42	0.156968	ko00592	OS08G0508800;OS08G0509100;OS05G0155000;OS02G0194700	K00454+K10527	1	OS02G0194700	3	OS08G0508800;OS08G0509100;OS05G0155000
Photosynthesis - antenna proteins	2	15	0.171227	ko00196	OS09G0439500;OS01G0720500	K08908+K08912	1	OS01G0720500	1	OS09G0439500
Other glycan degradation	2	15	0.171227	ko00511	OS01G0952600;OS09G0520800	K01190+K01206	1	OS09G0520800	1	OS01G0952600
Natural killer cell mediated cytotoxicity	3	29	0.175345	ko04650	OS06G0234200;OS05G0534400;OS02G0120800	K04392+K06268	3	OS06G0234200;OS05G0534400;OS02G0120800	0
Glutathione metabolism	7	92	0.176864	ko00480	OS04G0434800;OS10G0530900;OS10G0529300;OS01G0151500;OS03G0318500;OS10G0528900;OS07G0468100	K00434+K00799+K00681+K00036	4	OS10G0530900;OS10G0529300;OS01G0151500;OS10G0528900	3	OS04G0434800;OS03G0318500;OS07G0468100
Isoquinoline alkaloid biosynthesis	3	30	0.188087	ko00950	OS06G0338200;OS04G0269600;OS11G0644800	K00276+K00815	2	OS06G0338200;OS11G0644800	1	OS04G0269600
Glyoxylate and dicarboxylate metabolism	5	63	0.206757	ko00630	OS05G0574400;OS07G0630800;OS01G0764900;OS03G0102100;OS06G0727200	K00026+K01455+K01433+K03781	2	OS05G0574400;OS07G0630800	3	OS01G0764900;OS03G0102100;OS06G0727200
Biosynthesis of unsaturated fatty acids	4	47	0.207606	ko01040	OS02G0716500;OS03G0290300;OS10G0456100;OS12G0104400	K10256+K10257+K00059	3	OS02G0716500;OS03G0290300;OS12G0104400	1	OS10G0456100
One carbon pool by folate	2	17	0.208132	ko00670	OS03G0102100;OS09G0446800	K01433+K01938	0		2	OS03G0102100;OS09G0446800
Lysine degradation	3	32	0.214233	ko00310	OS09G0498500;OS11G0186200;OS08G0400000	K00306+K00128+K11420	0		3	OS09G0498500;OS11G0186200;OS08G0400000
Glucosinolate biosynthesis	1	5	0.226555	ko00966	OS04G0559400	K00826	0		1	OS04G0559400
Phenylalanine, tyrosine and tryptophan biosynthesis	4	49	0.229048	ko00400	OS03G0389700;OS07G0622200;OS09G0539100;OS11G0644800	K01626+K01735+K00815	4	OS03G0389700;OS07G0622200;OS09G0539100;OS11G0644800	0
Inositol phosphate metabolism	4	51	0.251013	ko00562	OS01G0955000;OS05G0127200;OS06G0561000;OS08G0104700	K01114+K05857+K00469+K00921	3	OS01G0955000;OS05G0127200;OS06G0561000	1	OS08G0104700
Peroxisome	6	85	0.25208	ko04146	OS09G0498500;OS04G0354600;OS12G0143900;OS03G0583800;OS06G0727200;OS03G0429800	K00306+K13356+K01897+K13348+K03781+K00106	2	OS04G0354600;OS03G0583800	4	OS09G0498500;OS12G0143900;OS06G0727200;OS03G0429800
Nitrogen metabolism	3	36	0.268455	ko00910	OS05G0555600;OS01G0357100;OS01G0764900	K00264+K00366+K01455	0		3	OS05G0555600;OS01G0357100;OS01G0764900
Carbon fixation in photosynthetic organisms	6	87	0.269188	ko00710	OS05G0574400;OS05G0405000;OS12G0169600;OS10G0571200;OS07G0630800;OS07G0181000	K00026+K01006+K01623+K00873	5	OS05G0574400;OS05G0405000;OS12G0169600;OS10G0571200;OS07G0630800	1	OS07G0181000
Propanoate metabolism	2	21	0.283583	ko00640	OS02G0525900;OS11G0186200	K01895+K00128	0		2	OS02G0525900;OS11G0186200
Galactose metabolism	4	55	0.296102	ko00052	OS08G0374800;OS05G0187100;OS01G0190400;OS01G0952600	K01784+K00844+K01190	1	OS08G0374800	3	OS05G0187100;OS01G0190400;OS01G0952600
Monoterpenoid biosynthesis	1	7	0.302121	ko00902	OS04G0531900	K15095	0		1	OS04G0531900
Fructose and mannose metabolism	4	57	0.31903	ko00051	OS08G0545200;OS12G0169600;OS05G0187100;OS01G0190400	K00008+K01623+K00844	1	OS12G0169600	3	OS08G0545200;OS05G0187100;OS01G0190400
Diterpenoid biosynthesis	3	41	0.337945	ko00904	OS03G0856700;OS02G0570400;OS12G0491800	K05282+K14036+K14037	0		3	OS03G0856700;OS02G0570400;OS12G0491800
Fatty acid metabolism	3	41	0.337945	ko00071	OS05G0155000;OS12G0143900;OS11G0186200	K10527+K01897+K00128	0		3	OS05G0155000;OS12G0143900;OS11G0186200
Ether lipid metabolism	2	25	0.358387	ko00565	OS01G0955000;OS06G0712300	K01114+K13510	2	OS01G0955000;OS06G0712300	0
Limonene and pinene degradation	1	9	0.37032	ko00903	OS11G0186200	K00128	0		1	OS11G0186200
Pyrimidine metabolism	7	118	0.378364	ko00240	OS02G0511900;OS01G0765000;OS01G0807900;OS11G0439600;OS11G0125900;OS12G0123500;OS01G0204000	K02324+K01493+K01464+K14641+K03504	3	OS11G0439600;OS11G0125900;OS12G0123500	4	OS02G0511900;OS01G0765000;OS01G0807900;OS01G0204000
Tryptophan metabolism	2	27	0.394771	ko00380	OS11G0186200;OS06G0727200	K00128+K03781	0		2	OS11G0186200;OS06G0727200
Riboflavin metabolism	1	10	0.401884	ko00740	OS05G0460600	K14652	0		1	OS05G0460600
Plant hormone signal transduction	12	218	0.410085	ko04075	OS01G0808100;OS05G0521300;OS01G0583100;OS01G0221100;OS06G0183100;OS11G0143300;OS03G0742900;OS08G0474500;OS01G0382000;OS12G0586100;OS12G0601400;OS02G0796500	K14431+K14490+K14497+K14487+K14491+K14492+K14484+K14499+K13449+K14498	4	OS01G0583100;OS08G0474500;OS01G0382000;OS12G0601400	8	OS01G0808100;OS05G0521300;OS01G0221100;OS06G0183100;OS11G0143300;OS03G0742900;OS12G0586100;OS02G0796500
Phagosome	5	85	0.422505	ko04145	OS06G0234200;OS03G0661300;OS01G0805900;OS02G0120800;OS08G0104700	K04392+K07375+K00921	4	OS06G0234200;OS03G0661300;OS01G0805900;OS02G0120800	1	OS08G0104700
Glycosaminoglycan degradation	1	12	0.460356	ko00531	OS06G0179000	K07964	1	OS06G0179000	0
Arachidonic acid metabolism	1	12	0.460356	ko00590	OS01G0151500	K00681	1	OS01G0151500	0
Pantothenate and CoA biosynthesis	2	31	0.464473	ko00770	OS04G0559400;OS01G0807900	K00826+K01464	0		2	OS04G0559400;OS01G0807900
Pentose phosphate pathway	3	51	0.473879	ko00030	OS12G0169600;OS03G0318500;OS06G0617800	K01623+K00036+K00948	2	OS12G0169600;OS06G0617800	1	OS03G0318500
Nicotinate and nicotinamide metabolism	1	13	0.487417	ko00760	OS04G0429800	K00763	0		1	OS04G0429800
Stilbenoid, diarylheptanoid and gingerol biosynthesis	1	13	0.487417	ko00945	OS05G0320700	K00487	1	OS05G0320700	0
Steroid biosynthesis	2	33	0.497515	ko00100	OS11G0525200;OS01G0134500	K05917+K00227	2	OS11G0525200;OS01G0134500	0
Sulfur relay system	1	15	0.537546	ko04122	OS12G0507000	K03639	0		1	OS12G0507000
Ubiquinone and other terpenoid-quinone biosynthesis	2	37	0.559556	ko00130	OS02G0177600;OS11G0644800	K01904+K00815	2	OS02G0177600;OS11G0644800	0
Pentose and glucuronate interconversions	3	59	0.57283	ko00040	OS12G0443500;OS10G0407000;OS11G0186200	K00012+K01051+K00128	2	OS12G0443500;OS10G0407000	1	OS11G0186200
Folate biosynthesis	1	17	0.582783	ko00790	OS12G0507000	K03639	0		1	OS12G0507000
Mismatch repair	2	40	0.602385	ko03430	OS04G0680700;OS01G0204000	K07456+K03504	0		2	OS04G0680700;OS01G0204000
Taurine and hypotaurine metabolism	1	18	0.603718	ko00430	OS01G0151500	K00681	1	OS01G0151500	0
Cutin, suberine and wax biosynthesis	1	19	0.623606	ko00073	OS04G0354600	K13356	1	OS04G0354600	0
Histidine metabolism	1	19	0.623606	ko00340	OS11G0186200	K00128	0		1	OS11G0186200
Phosphatidylinositol signaling system	3	64	0.628486	ko04070	OS03G0425300;OS05G0127200;OS08G0104700	K00901+K05857+K00921	1	OS05G0127200	2	OS03G0425300;OS08G0104700
Selenocompound metabolism	1	20	0.642497	ko00450	OS12G0623900	K00549	1	OS12G0623900	0
Alanine, aspartate and glutamate metabolism	2	44	0.654494	ko00250	OS03G0171900;OS05G0555600	K00827+K00264	0		2	OS03G0171900;OS05G0555600
ABC transporters	1	21	0.660443	ko02010	OS01G0695700	K05658	1	OS01G0695700	0
Glycerophospholipid metabolism	4	90	0.666726	ko00564	OS05G0548900;OS03G0425300;OS01G0955000;OS06G0712300	K05929+K00901+K01114+K13510	3	OS05G0548900;OS01G0955000;OS06G0712300	1	OS03G0425300
Circadian rhythm - mammal	1	25	0.723677	ko04710	OS06G0113800	K03094	0		1	OS06G0113800
Plant-pathogen interaction	8	191	0.747765	ko04626	OS08G0540400;OS10G0539600;OS03G0133400;OS01G0382000;OS01G0949300;OS09G0438000;OS10G0389000;OS09G0272900	K13412+K13473+K13449+K13448+K13447+K13459	5	OS08G0540400;OS10G0539600;OS03G0133400;OS01G0382000;OS09G0438000	3	OS01G0949300;OS10G0389000;OS09G0272900
Zeatin biosynthesis	1	27	0.750741	ko00908	OS09G0403300	K10717	1	OS09G0403300	0
Photosynthesis	2	55	0.769858	ko00195	OS03G0659200;OS04G0690800	K02639+K03542	0		2	OS03G0659200;OS04G0690800
DNA replication	2	56	0.77848	ko03030	OS02G0511900;OS01G0204000	K02324+K03504	0		2	OS02G0511900;OS01G0204000
Protein export	2	57	0.786818	ko03060	OS02G0827900;OS05G0509500	K13280+K03106	0		2	OS02G0827900;OS05G0509500
Glycerolipid metabolism	2	58	0.79488	ko00561	OS03G0425300;OS11G0186200	K00901+K00128	0		2	OS03G0425300;OS11G0186200
Citrate cycle (TCA cycle)	2	58	0.79488	ko00020	OS05G0574400;OS07G0630800	K00026	2	OS05G0574400;OS07G0630800	0
Fatty acid biosynthesis	1	33	0.81707	ko00061	OS10G0456100	K00059	0		1	OS10G0456100
Aminoacyl-tRNA biosynthesis	2	61	0.81747	ko00970	OS01G0185200;OS10G0506200	K01886+K01873	0		2	OS01G0185200;OS10G0506200
Regulation of autophagy	1	35	0.835005	ko04140	OS01G0292200	K07198	1	OS01G0292200	0
Sulfur metabolism	1	37	0.851185	ko00920	OS03G0202001	K00860	1	OS03G0202001	0
Oxidative phosphorylation	4	119	0.853906	ko00190	OS05G0114000;OS02G0704900;OS07G0191200;OS05G0438500	K01507+K01535	3	OS05G0114000;OS07G0191200;OS05G0438500	1	OS02G0704900
Nucleotide excision repair	2	68	0.861742	ko03420	OS02G0511900;OS01G0204000	K02324+K03504	0		2	OS02G0511900;OS01G0204000
Endocytosis	3	106	0.906305	ko04144	OS01G0750000;OS01G0848700;OS01G0951100	K07904+K12486	3	OS01G0750000;OS01G0848700;OS01G0951100	0
Homologous recombination	1	57	0.947063	ko03440	OS01G0204000	K03504	0		1	OS01G0204000
Arginine and proline metabolism	1	66	0.966782	ko00330	OS11G0186200	K00128	0		1	OS11G0186200
Ubiquitin mediated proteolysis	2	132	0.991343	ko04120	OS06G0113800;OS04G0599800	K03094+K03363	0		2	OS06G0113800;OS04G0599800
Protein processing in endoplasmic reticulum	4	210	0.994353	ko04141	OS06G0113800;OS02G0758000;OS06G0253100;OS03G0266300	K03094+K13993	0		4	OS06G0113800;OS02G0758000;OS06G0253100;OS03G0266300
Spliceosome	2	189	0.999396	ko03040	OS03G0701100;OS10G0328700	K12817+K12869	1	OS10G0328700	1	OS03G0701100
RNA transport	1	163	0.999789	ko03013	OS03G0765400	K14307	0		1	OS03G0765400
This is the end of this table
